# Supplementary material for: CircGLIS3 Inhibits Intramuscular Adipogenesis and Alleviates Skeletal Muscle Fat Infiltration
Source: J Cachexia Sarcopenia Muscle. 2025 Jul 30;16(4):e70009. doi: 10.1002/jcsm.70009 (PMC12308225; doi:10.1002/jcsm.70009)
Supplement: Supplementary file 3 — Additional file 1. The differentially expressed circRNAs (DECs) identified at four stages of adipogenic differentiation (0, 3, 6 and 9 days post‐differentiation). [file JCSM-16-e70009-s004.xlsx]

## Sheet: 0 d VS 3 d
Accession	AI_3d_1_srpbm	AI_3d_2_srpbm	AI_3d_3_srpbm	AI_0d_1_srpbm	AI_0d_2_srpbm	AI_0d_3_srpbm	AI_3d_1_count	AI_3d_2_count	AI_3d_3_count	AI_0d_1_count	AI_0d_2_count	AI_0d_3_count	log2FoldChange	regulation	pvalue	qvalue	significant	chr	start	end	strand	exon Count	circType	isoformName	geneName	flankIntron	gene Discription	GO	KEGG	EC
circRNA5401	266.591	191.121	103.452	0	0	0	16	14	8	0	0	0	inf	up	3.70852e-06	0.00657992	yes	NC_037334.1	44467406	44471549	-	6	circRNA	XM_024994567.1	AFF4	NC_037334.1:44466440-44467405|NC_037334.1:44471549-44477490	AF4/FMR2 family member 4 isoform X2 [Bos taurus]	GO:0007286(spermatid development);GO:0008023(transcription elongation factor complex);GO:0035327(transcriptionally active chromatin)	NA	NA
circRNA5443	199.944	150.166	116.384	0	0	0	12	11	9	0	0	0	inf	up	6.44912e-06	0.00657992	yes	NC_037336.1	38991837	39001335	+	3	circRNA	XM_024996589.1	REV3L	NC_037336.1:38930579-38991836|NC_037336.1:39001335-39008641	DNA polymerase zeta catalytic subunit isoform X2 [Bos taurus]	GO:0000166(nucleotide binding);GO:0003677(DNA binding);GO:0003887(DNA-directed DNA polymerase activity);GO:0005634(nucleus);GO:0005730(nucleolus);GO:0006260(DNA replication);GO:0008408(3'-5' exonuclease activity);GO:0016035(zeta DNA polymerase complex);GO:0042276(error-prone translesion synthesis);GO:0090305(nucleic acid phosphodiester bond hydrolysis)	03460(Fanconi anemia pathway);01524(Platinum drug resistance)	EC:2.7.7.7
circRNA2074	0	0	0	204.372	101.845	182.661	0	0	0	13	6	13	-inf	down	7.46304e-06	0.00657992	yes	NC_037334.1	44467407	44471549	-	6	circRNA	NM_001191129.1	AFF4	NC_037334.1:44466440-44467406|NC_037334.1:44471549-44477491	AF4/FMR2 family member 4 isoform X2 [Bos taurus]	GO:0007286(spermatid development);GO:0008023(transcription elongation factor complex);GO:0035327(transcriptionally active chromatin)	NA	NA
circRNA1045	0	0	0	235.813	152.768	98.3562	0	0	0	15	9	7	-inf	down	1.08268e-05	0.0071592	yes	NC_037338.1	20383913	20413368	+	8	circRNA	NM_001352124.1	RMDN2	NC_037338.1:20365977-20383912|NC_037338.1:20413368-20426157	regulator of microtubule dynamics protein 2 isoform X2 [Bos taurus]	GO:0000922(spindle pole);GO:0005739(mitochondrion);GO:0005874(microtubule);GO:0016021(integral component of membrane)	00790(Folate biosynthesis)	EC:2.7.7.75
ciRNA75	33.3239	27.3029	38.7947	424.464	186.717	309.119	2	2	3	27	11	22	-3.21047	down	3.87708e-05	0.0205097	yes	NC_037334.1	38990165	38990628	-	1	ciRNA	XM_005209203.4	PDLIM7	NC_037334.1:38990136-38990628	PREDICTED: PDZ and LIM domain protein 7 isoform X1 [Bos indicus]	GO:0001503(ossification);GO:0005737(cytoplasm);GO:0005856(cytoskeleton);GO:0007275(multicellular organism development);GO:0008270(zinc ion binding);GO:0030154(cell differentiation);GO:0001725(stress fiber);GO:0001726(ruffle);GO:0005634(nucleus);GO:0005925(focal adhesion);GO:0030036(actin cytoskeleton organization)	NA	NA
circRNA5844	83.3098	95.5603	375.015	0	0	0	5	7	29	0	0	0	inf	up	5.94116e-05	0.0228855	yes	NC_037338.1	20383914	20413368	+	8	circRNA	XM_024998402.1	RMDN2	NC_037338.1:20371594-20383913|NC_037338.1:20413368-20426158	regulator of microtubule dynamics protein 2 isoform X2 [Bos taurus]	GO:0000922(spindle pole);GO:0005739(mitochondrion);GO:0005874(microtubule);GO:0016021(integral component of membrane)	00790(Folate biosynthesis)	EC:2.7.7.75
circRNA3361	0	0	0	0	1256.09	941.409	0	0	0	0	74	67	-inf	down	6.05665e-05	0.0228855	yes	NC_037350.1	28551178	28572078	-	1	intergenic	intergenic_circRNA	intergenic_circRNA	NC_037350.1:28551177-28572078	NA	NA	NA	NA
circRNA2024	0	0	0	110.046	101.845	126.458	0	0	0	7	6	9	-inf	down	7.20917e-05	0.0238353	yes	NC_037346.1	52140116	52281082	-	1	intergenic	intergenic_circRNA	intergenic_circRNA	NC_037346.1:52140115-52281082	NA	NA	NA	NA
circRNA2036	0	0	0	345.86	0	1700.16	0	0	0	22	0	121	-inf	down	0.000129735	0.0381276	yes	NC_037350.1	28525687	28664951	-	1	intergenic	intergenic_circRNA	intergenic_circRNA	NC_037350.1:28525686-28664951	NA	NA	NA	NA
circRNA2022	233.267	313.984	297.426	31.4418	0	56.2035	14	23	23	2	0	4	3.26865	up	0.000144355	0.038182	yes	NC_037345.1	23779743	23779942	-	1	intergenic	intergenic_circRNA	intergenic_circRNA	NC_037345.1:23779742-23779942	NA	NA	NA	NA
circRNA2023	0	0	0	47.1627	118.82	196.712	0	0	0	3	7	14	-inf	down	0.000202043	0.0485821	yes	NC_037346.1	29430476	29532719	-	1	intergenic	intergenic_circRNA	intergenic_circRNA	NC_037346.1:29430475-29532719	NA	NA	NA	NA
circRNA4383	466.535	341.287	258.631	0	0	84.3053	28	25	20	0	0	6	3.66105	up	0.000528979	0.109341	yes	NC_037330.1	93341091	93365353	-	5	circRNA	XM_010803500.3	SCP2	NC_037330.1:93331679-93341090|NC_037330.1:93365353-93380578	TPA: non-specific lipid-transfer protein [Bos taurus]	GO:0005102(receptor binding);GO:0005654(nucleoplasm);GO:0005739(mitochondrion);GO:0005777(peroxisome);GO:0006701(progesterone biosynthetic process);GO:0007031(peroxisome organization);GO:0008526(phosphatidylinositol transporter activity);GO:0015485(cholesterol binding);GO:0015914(phospholipid transport);GO:0016020(membrane);GO:0016747(transferase activity, transferring acyl groups other than amin…	00120(Primary bile acid biosynthesis);04146(Peroxisome);03320(PPAR signaling pathway)	EC:2.3.1.176
circRNA5507	66.6478	68.2573	155.179	0	0	0	4	5	12	0	0	0	inf	up	0.000537405	0.109341	yes	NC_037333.1	86751348	86786565	+	6	circRNA	XM_005208069.4	SLC4A4	NC_037333.1:86738108-86751347|NC_037333.1:86786565-86796140	electrogenic sodium bicarbonate cotransporter 1 isoform X2 [Bos taurus]	GO:0005452(inorganic anion exchanger activity);GO:0008510(sodium:bicarbonate symporter activity);GO:0015698(inorganic anion transport);GO:0015701(bicarbonate transport);GO:0016021(integral component of membrane);GO:0016323(basolateral plasma membrane);GO:0035725(sodium ion transmembrane transport);GO:0070062(extracellular exosome);GO:0098656(anion transmembrane transport);GO:0005887(integral comp…	04972(Pancreatic secretion);04976(Bile secretion);04964(Proximal tubule bicarbonate reclamation)	NA
ciRNA123	0	0	0	345.86	0	266.967	0	0	0	22	0	19	-inf	down	0.000585571	0.110631	yes	NW_020192051.1	43596	96694	+	1	ciRNA	XM_024989232.1	LOC784541	NW_020192051.1:43595-96694	tumor necrosis factor receptor superfamily member 10C isoform X11 [Bos taurus]	GO:0005031(tumor necrosis factor-activated receptor activity);GO:0005887(integral component of plasma membrane);GO:0006954(inflammatory response);GO:0006955(immune response);GO:0007275(multicellular organism development);GO:0008625(extrinsic apoptotic signaling pathway via death domain receptors);GO:0032496(response to lipopolysaccharide);GO:0033209(tumor necrosis factor-mediated signaling pathwa…	04060(Cytokine-cytokine receptor interaction);04210(Apoptosis);04217(Necroptosis);04650(Natural killer cell mediated cytotoxicity);05162(Measles);05164(Influenza A)	NA
circRNA5819	349.901	286.681	0	0	0	0	21	21	0	0	0	0	inf	up	0.000670977	0.118316	yes	NC_037357.1	45268406	45302891	+	1	intergenic	intergenic_circRNA	intergenic_circRNA	NC_037357.1:45268405-45302891	NA	NA	NA	NA
circRNA5749	116.634	81.9088	51.7262	0	0	0	7	6	4	0	0	0	inf	up	0.000794902	0.125983	yes	NC_037330.1	93033269	93035912	-	2	circRNA	XM_024985645.1	CPT2	NC_037330.1:93035912-93043968	carnitine O-palmitoyltransferase 2, mitochondrial precursor [Bos taurus]	GO:0004095(carnitine O-palmitoyltransferase activity);GO:0005743(mitochondrial inner membrane);GO:0006631(fatty acid metabolic process);GO:0006810(transport)	00071(Fatty acid degradation);03320(PPAR signaling pathway);04714(Thermogenesis)	EC:2.3.1.21
circRNA1849	33.3239	0	0	172.93	101.845	140.509	2	0	0	11	6	10	-3.63947	down	0.000809719	0.125983	yes	NC_037352.1	33281393	33291035	-	14	circRNA	XM_010819618.3	ELN	NC_037352.1:33281180-33281392|NC_037352.1:33291035-33291592	Elastin [Bos mutus]	GO:0005201(extracellular matrix structural constituent);GO:0005739(mitochondrion);GO:0007519(skeletal muscle tissue development);GO:0030198(extracellular matrix organization);GO:0030833(regulation of actin filament polymerization);GO:0043149(stress fiber assembly);GO:0050840(extracellular matrix binding);GO:0071953(elastic fiber)	04974(Protein digestion and absorption)	NA
circRNA2027	0	0	0	31.4418	118.82	112.407	0	0	0	2	7	8	-inf	down	0.00104286	0.14967	yes	NC_037348.1	25613294	25615653	+	1	intergenic	intergenic_circRNA	intergenic_circRNA	NC_037348.1:25613293-25615653	NA	NA	NA	NA
circRNA1620	16.662	0	0	78.6045	84.8712	154.56	1	0	0	5	5	11	-4.25456	down	0.00107513	0.14967	yes	NC_037328.1	6824824	6831856	-	3	circRNA	XM_002684612.6	BACH1	NC_037328.1:6816587-6824823|NC_037328.1:6831856-6857940	transcription regulator protein BACH1 [Bos taurus]	GO:0000083(regulation of transcription involved in G1/S transition of mitotic cell cycle);GO:0000117(regulation of transcription involved in G2/M transition of mitotic cell cycle);GO:0000122(negative regulation of transcription by RNA polymerase II);GO:0000980(RNA polymerase II distal enhancer sequence-specific DNA binding);GO:0003677(DNA binding);GO:0003700(DNA binding transcription factor activ…	NA	NA
circRNA2229	149.958	163.818	38.7947	0	16.9742	0	9	12	3	0	1	0	4.37649	up	0.00171432	0.226718	yes	NC_037337.1	44904976	44928976	-	7	circRNA	NM_001102065.1	NID2	NC_037337.1:44869288-44904975|NC_037337.1:44928976-44937911	nidogen-2 precursor [Bos taurus]	GO:0005509(calcium ion binding);GO:0005604(basement membrane);GO:0007160(cell-matrix adhesion);GO:0070062(extracellular exosome)	NA	NA
circRNA1852	0	0	0	78.6045	33.9485	112.407	0	0	0	5	2	8	-inf	down	0.00201167	0.243124	yes	NC_037355.1	3689425	3696521	-	3	circRNA	XM_005226219.4	TTC13	NC_037355.1:3675084-3689424|NC_037355.1:3696521-3714120	tetratricopeptide repeat protein 13 precursor [Bos taurus]	GO:0005575(cellular_component);GO:0008150(biological_process)	NA	NA
circRNA4560	199.944	95.5603	181.042	0	0	42.1527	12	7	14	0	0	3	3.49892	up	0.0020222	0.243124	yes	NC_037332.1	20972132	20975410	+	2	circRNA	NM_173934.1	LUM	NC_037332.1:20976040-20978446	lumican precursor [Bos taurus]	GO:0005518(collagen binding);GO:0005583(fibrillar collagen trimer);GO:0005615(extracellular space);GO:0007409(axonogenesis);GO:0007601(visual perception);GO:0030199(collagen fibril organization);GO:0032914(positive regulation of transforming growth factor beta1 production);GO:0045944(positive regulation of transcription by RNA polymerase II);GO:0070062(extracellular exosome)	05205(Proteoglycans in cancer)	NA
circRNA2228	116.634	109.212	155.179	0	33.9485	14.0509	7	8	12	0	2	1	2.98879	up	0.0027135	0.312053	yes	NC_037337.1	44904976	44908936	-	4	circRNA	NM_001102065.1	NID2	NC_037337.1:44869288-44904975|NC_037337.1:44908936-44921178	nidogen-2 precursor [Bos taurus]	GO:0005509(calcium ion binding);GO:0005604(basement membrane);GO:0007160(cell-matrix adhesion);GO:0070062(extracellular exosome)	NA	NA
circRNA3295	0	0	0	0	220.665	140.509	0	0	0	0	13	10	-inf	down	0.00300545	0.331225	yes	NC_037340.1	21638760	21639138	+	2	circRNA	XM_015473986.2	PLXDC2	NC_037340.1:21628410-21638759|NC_037340.1:21639138-21676949	plexin domain-containing protein 2 precursor [Bos taurus]	GO:0016021(integral component of membrane);GO:0070062(extracellular exosome)	04974(Protein digestion and absorption)	NA
circRNA2032	0	0	25.8631	125.767	101.845	84.3053	0	0	2	8	6	6	-3.5922	down	0.00429046	0.431752	yes	NC_037350.1	27874800	27945821	+	1	intergenic	intergenic_circRNA	intergenic_circRNA	NC_037350.1:27874799-27945821	NA	NA	NA	NA
circRNA1597	366.563	245.726	323.289	110.046	33.9485	84.3053	22	18	25	7	2	6	2.03493	up	0.00434945	0.431752	yes	NC_037330.1	101715703	101773694	+	5	circRNA	XM_010803690.3	ERI3	NC_037330.1:101704068-101715702|NC_037330.1:101773694-101807800	unknown, partial [Homo sapiens]	GO:0000467(exonucleolytic trimming to generate mature 3'-end of 5.8S rRNA from tricistronic rRNA transcript (SSU-rRNA, 5.8S rRNA, LSU-rRNA));GO:0004527(exonuclease activity);GO:0046872(metal ion binding)	NA	NA
ciRNA105	0	0	0	62.8836	84.8712	42.1527	0	0	0	4	5	3	-inf	down	0.0044073	0.431752	yes	NC_037341.1	24307557	24324216	+	1	ciRNA	XM_025001777.1	FAM110B	NC_037341.1:24307556-24324216	protein FAM110B isoform X2 [Bos taurus]	GO:0005737(cytoplasm);GO:0005815(microtubule organizing center)	NA	NA
circRNA3362	0	0	0	0	135.794	140.509	0	0	0	0	8	10	-inf	down	0.00526387	0.469039	yes	NC_037352.1	36609100	36723984	-	1	intergenic	intergenic_circRNA	intergenic_circRNA	NC_037352.1:36609099-36723984	NA	NA	NA	NA
circRNA2038	116.634	191.121	142.247	377.302	390.408	646.341	7	14	11	24	23	46	-1.65183	down	0.00549907	0.469039	yes	NC_037350.1	28549136	28720812	-	1	intergenic	intergenic_circRNA	intergenic_circRNA	NC_037350.1:28549135-28720812	NA	NA	NA	NA
circRNA3349	0	0	0	0	118.82	168.611	0	0	0	0	7	12	-inf	down	0.00557155	0.469039	yes	NC_037336.1	87050982	87070791	-	1	intergenic	intergenic_circRNA	intergenic_circRNA	NC_037336.1:87050981-87070791	NA	NA	NA	NA
circRNA184	166.62	191.121	116.384	15.7209	0	56.2035	10	14	9	1	0	4	2.72071	up	0.00562952	0.469039	yes	NC_037337.1	73857390	73864103	+	5	circRNA	XR_003036597.1	HIF1A	NC_037337.1:73836760-73857389|NC_037337.1:73864103-73869947	hypoxia inducible factor isoform 2 [Bos grunniens]	GO:0001525(angiogenesis);GO:0001755(neural crest cell migration);GO:0001837(epithelial to mesenchymal transition);GO:0001892(embryonic placenta development);GO:0001922(B-1 B cell homeostasis);GO:0001947(heart looping);GO:0002052(positive regulation of neuroblast proliferation);GO:0002248(connective tissue replacement involved in inflammatory response wound healing);GO:0003151(outflow tract morpho…	04066(HIF-1 signaling pathway);04140(Autophagy - animal);04137(Mitophagy - animal);04659(Th17 cell differentiation);04919(Thyroid hormone signaling pathway);05200(Pathways in cancer);05230(Central carbon metabolism in cancer);05231(Choline metabolism in cancer);05205(Proteoglycans in cancer);05211(Renal cell carcinoma);05167(Kaposi sarcoma-associated herpesvirus infection)	NA
circRNA5804	99.9718	81.9088	25.8631	0	0	0	6	6	2	0	0	0	inf	up	0.00567458	0.469039	yes	NC_037341.1	12365661	12393278	-	1	intergenic	intergenic_circRNA	intergenic_circRNA	NC_037341.1:12365660-12393278	NA	NA	NA	NA
circRNA1143	133.296	136.515	142.247	361.581	322.511	519.883	8	10	11	23	19	37	-1.54689	down	0.00586604	0.470172	yes	NC_037348.1	26725964	26739467	+	8	circRNA	XM_002696612.5	CEMIP	NC_037348.1:26634140-26725963|NC_037348.1:26739467-26745307	cell migration-inducing and hyaluronan-binding protein isoform X1 [Bos taurus]	GO:0004415(hyalurononglucosaminidase activity);GO:0005540(hyaluronic acid binding);GO:0005783(endoplasmic reticulum);GO:0005886(plasma membrane);GO:0007605(sensory perception of sound);GO:0010800(positive regulation of peptidyl-threonine phosphorylation);GO:0030214(hyaluronan catabolic process);GO:0030335(positive regulation of cell migration);GO:0030665(clathrin-coated vesicle membrane);GO:00320…	NA	NA
circRNA5807	49.9859	81.9088	51.7262	0	0	0	3	6	4	0	0	0	inf	up	0.00623262	0.484783	yes	NC_037345.1	11045772	11045985	-	1	intergenic	intergenic_circRNA	intergenic_circRNA	NC_037345.1:11045771-11045985	NA	NA	NA	NA
circRNA3473	116.634	68.2573	51.7262	0	0	14.0509	7	5	4	0	0	1	4.07382	up	0.0064149	0.484783	yes	NC_037356.1	9552575	9605079	+	17	circRNA	XM_024987087.1	PICALM	NC_037356.1:9520112-9552574|NC_037356.1:9605079-9617882	PREDICTED: phosphatidylinositol-binding clathrin assembly protein isoform X4 [Bos mutus]	GO:0005545(1-phosphatidylinositol binding);GO:0006897(endocytosis);GO:0030136(clathrin-coated vesicle);GO:0030276(clathrin binding);GO:0048268(clathrin coat assembly);GO:0005543(phospholipid binding);GO:0005546(phosphatidylinositol-4,5-bisphosphate binding);GO:0005622(intracellular);GO:0005634(nucleus);GO:0005768(endosome);GO:0005769(early endosome);GO:0005794(Golgi apparatus);GO:0005886(plasma m…	NA	NA
circRNA4491	149.958	122.863	90.5209	0	0	42.1527	9	9	7	0	0	3	3.10763	up	0.00669208	0.486852	yes	NC_037342.1	53671868	53673250	-	2	circRNA	XM_024975047.1	P4HA3	NC_037342.1:53666764-53671867|NC_037342.1:53673250-53681558	prolyl 4-hydroxylase subunit alpha-3 precursor [Bos taurus]	GO:0004656(procollagen-proline 4-dioxygenase activity);GO:0005506(iron ion binding);GO:0005788(endoplasmic reticulum lumen);GO:0016702(oxidoreductase activity, acting on single donors with incorporation of molecular oxygen, incorporation of two atoms of oxygen);GO:0019511(peptidyl-proline hydroxylation);GO:0031418(L-ascorbic acid binding);GO:0055114(oxidation-reduction process)	00330(Arginine and proline metabolism)	EC:1.14.11.2
ciRNA489	99.9718	40.9544	51.7262	0	0	0	6	3	4	0	0	0	inf	up	0.00681041	0.486852	yes	NC_037335.1	40209242	40284931	+	1	ciRNA	XM_024996132.1	GLIS3	NC_037335.1:40209241-40284931	zinc finger protein GLIS3 isoform X2 [Bos taurus]	GO:0003676(nucleic acid binding);GO:0005634(nucleus);GO:0006357(regulation of transcription by RNA polymerase II);GO:0046872(metal ion binding)	NA	NA
circRNA5713	149.958	122.863	0	0	0	0	9	9	0	0	0	0	inf	up	0.00734005	0.510906	yes	NC_037335.1	75363403	75382285	-	7	circRNA	XM_024995517.1	UBAP2	NC_037335.1:75356209-75363402|NC_037335.1:75382285-75390585	ubiquitin-associated protein 2 isoform X7 [Bos taurus]	GO:0005634(nucleus);GO:0005737(cytoplasm);GO:0010628(positive regulation of gene expression);GO:0045296(cadherin binding);GO:0003723(RNA binding)	NA	NA
ciRNA141	0	0	0	31.4418	67.897	84.3053	0	0	0	2	4	6	-inf	down	0.00756999	0.513401	yes	NC_037334.1	39029082	39030872	-	1	ciRNA	XM_005209220.4	FAM193B	NC_037334.1:39029081-39030872	protein FAM193B isoform X5 [Bos taurus]	GO:0005654(nucleoplasm);GO:0005737(cytoplasm);GO:0005634(nucleus)	NA	NA
circRNA1041	16.662	0	0	125.767	101.845	28.1018	1	0	0	8	6	2	-3.9399	down	0.00782788	0.517619	yes	NC_037338.1	18854667	18854840	+	1	circRNA	XM_024998401.1	CRIM1	NC_037338.1:18813696-18854666|NC_037338.1:18854840-18906828	cysteine-rich motor neuron 1 protein precursor [Bos taurus]	GO:0001558(regulation of cell growth);GO:0004867(serine-type endopeptidase inhibitor activity);GO:0005520(insulin-like growth factor binding);GO:0010951(negative regulation of endopeptidase activity);GO:0016021(integral component of membrane);GO:0030165(PDZ domain binding);GO:0070062(extracellular exosome)	05226(Gastric cancer);05146(Amoebiasis)	NA
circRNA1144	1016.38	1160.37	1086.25	2358.13	1833.22	2711.82	61	85	84	150	108	193	-1.08106	down	0.00941751	0.566898	yes	NC_037348.1	26725964	26746429	+	10	circRNA	XM_002696612.5	CEMIP	NC_037348.1:26634140-26725963|NC_037348.1:26746429-26754516	cell migration-inducing and hyaluronan-binding protein isoform X1 [Bos taurus]	GO:0004415(hyalurononglucosaminidase activity);GO:0005540(hyaluronic acid binding);GO:0005783(endoplasmic reticulum);GO:0005886(plasma membrane);GO:0007605(sensory perception of sound);GO:0010800(positive regulation of peptidyl-threonine phosphorylation);GO:0030214(hyaluronan catabolic process);GO:0030335(positive regulation of cell migration);GO:0030665(clathrin-coated vesicle membrane);GO:00320…	NA	NA
circRNA32	416.549	546.059	426.741	157.209	84.8712	210.763	25	40	33	10	5	15	1.61732	up	0.00948442	0.566898	yes	NC_037335.1	40361503	40369366	+	2	circRNA	XM_024996131.1	GLIS3	NC_037335.1:40209728-40361502|NC_037335.1:40369366-40577058	zinc finger protein GLIS3 isoform X2 [Bos taurus]	GO:0003676(nucleic acid binding);GO:0005634(nucleus);GO:0006357(regulation of transcription by RNA polymerase II);GO:0046872(metal ion binding)	NA	NA
circRNA5810	99.9718	27.3029	51.7262	0	0	0	6	2	4	0	0	0	inf	up	0.00961847	0.566898	yes	NC_037348.1	65837336	65880148	+	1	intergenic	intergenic_circRNA	intergenic_circRNA	NC_037348.1:65837335-65880148	NA	NA	NA	NA
circRNA862	16.662	0	0	62.8836	84.8712	56.2035	1	0	0	4	5	4	-3.61364	down	0.00964477	0.566898	yes	NC_037346.1	46134506	46135877	-	1	circRNA	XM_005220974.4	KANSL1	NC_037346.1:46065215-46134505|NC_037346.1:46135877-46153087	KAT8 regulatory NSL complex subunit 1 isoform X3 [Bos taurus]	GO:0000123(histone acetyltransferase complex);GO:0043981(histone H4-K5 acetylation);GO:0043982(histone H4-K8 acetylation);GO:0043984(histone H4-K16 acetylation);GO:0043995(histone acetyltransferase activity (H4-K5 specific));GO:0043996(histone acetyltransferase activity (H4-K8 specific));GO:0046972(histone acetyltransferase activity (H4-K16 specific));GO:0071339(MLL1 complex)	NA	NA
circRNA1708	183.282	259.378	116.384	31.4418	33.9485	70.2544	11	19	9	2	2	5	2.04313	up	0.0107212	0.616467	yes	NC_037328.1	149694866	149699013	+	2	circRNA	XM_024990067.1	DYRK1A	NC_037328.1:149687430-149694865|NC_037328.1:149699013-149708239	PREDICTED: dual specificity tyrosine-phosphorylation-regulated kinase 1A isoform X2 [Bison bison bison]	GO:0004674(protein serine/threonine kinase activity);GO:0004712(protein serine/threonine/tyrosine kinase activity);GO:0004715(non-membrane spanning protein tyrosine kinase activity);GO:0005524(ATP binding);GO:0005634(nucleus);GO:0007623(circadian rhythm);GO:0018105(peptidyl-serine phosphorylation);GO:0018107(peptidyl-threonine phosphorylation);GO:0018108(peptidyl-tyrosine phosphorylation);GO:0042…	NA	NA
circRNA2076	0	0	0	62.8836	67.897	28.1018	0	0	0	4	4	2	-inf	down	0.0121697	0.670934	yes	NC_037331.1	65962244	65971566	-	3	circRNA	NM_001105443.2	ZNRF2	NC_037331.1:65971566-65997186	E3 ubiquitin-protein ligase ZNRF2 [Bos taurus]	GO:0005886(plasma membrane);GO:0008270(zinc ion binding);GO:0016567(protein ubiquitination);GO:0030659(cytoplasmic vesicle membrane);GO:0061630(ubiquitin protein ligase activity)	NA	NA
ciRNA76	0	0	0	62.8836	67.897	28.1018	0	0	0	4	4	2	-inf	down	0.0121757	0.670934	yes	NC_037334.1	38990174	38990628	-	1	ciRNA	XM_005209203.4	PDLIM7	NC_037334.1:38990136-38990628	PREDICTED: PDZ and LIM domain protein 7 isoform X1 [Bos indicus]	GO:0001503(ossification);GO:0005737(cytoplasm);GO:0005856(cytoskeleton);GO:0007275(multicellular organism development);GO:0008270(zinc ion binding);GO:0030154(cell differentiation);GO:0001725(stress fiber);GO:0001726(ruffle);GO:0005634(nucleus);GO:0005925(focal adhesion);GO:0030036(actin cytoskeleton organization)	NA	NA
circRNA4843	149.958	81.9088	0	0	0	0	9	6	0	0	0	0	inf	up	0.0132232	0.705184	yes	NC_037337.1	73180718	73191463	+	7	circRNA	XM_005212068.4	SLC38A6	NC_037337.1:73171155-73180717|NC_037337.1:73191463-73191649	probable sodium-coupled neutral amino acid transporter 6 isoform X4 [Bos taurus]	GO:0003333(amino acid transmembrane transport);GO:0005887(integral component of plasma membrane);GO:0015171(amino acid transmembrane transporter activity)	NA	NA
circRNA2117	0	0	0	47.1627	50.9227	56.2035	0	0	0	3	3	4	-inf	down	0.0133305	0.705184	yes	NC_037342.1	23760492	23760658	+	1	circRNA	XM_010812350.3	NCAM1	NC_037342.1:23758763-23760440|NC_037342.1:23760658-23762670	PREDICTED: neural cell adhesion molecule 1 isoform X4 [Bison bison bison]	GO:0007155(cell adhesion);GO:0016021(integral component of membrane);GO:0031175(neuron projection development);GO:0048167(regulation of synaptic plasticity);GO:0016020(membrane)	04514(Cell adhesion molecules (CAMs));05020(Prion diseases)	NA
circRNA2209	33.3239	109.212	64.6578	0	16.9742	0	2	8	5	0	1	0	3.60956	up	0.0143254	0.742955	yes	NC_037337.1	9483295	9501512	+	4	circRNA	XM_005211208.4	SCAMP1	NC_037337.1:9480424-9483294|NC_037337.1:9501512-9524978	secretory carrier-associated membrane protein 1 isoform X2 [Bos taurus]	GO:0005802(trans-Golgi network);GO:0015031(protein transport);GO:0016021(integral component of membrane);GO:0055038(recycling endosome membrane);GO:0005654(nucleoplasm);GO:0006887(exocytosis);GO:0030054(cell junction);GO:0030672(synaptic vesicle membrane);GO:0042589(zymogen granule membrane)	NA	NA
circRNA5695	66.6478	40.9544	38.7947	0	0	0	4	3	3	0	0	0	inf	up	0.0147345	0.747754	yes	NC_037331.1	104848013	104860877	+	5	circRNA	XM_024990650.1	AGK	NC_037331.1:104841262-104848012|NC_037331.1:104860877-104879551	acylglycerol kinase, mitochondrial isoform X2 [Bos taurus]	GO:0001729(ceramide kinase activity);GO:0005739(mitochondrion);GO:0016020(membrane);GO:0046513(ceramide biosynthetic process);GO:0046834(lipid phosphorylation)	00561(Glycerolipid metabolism)	EC:2.7.1.94
circRNA2018	133.296	259.378	155.179	78.6045	0	0	8	19	12	5	0	0	2.8011	up	0.0150863	0.747754	yes	NC_037343.1	12470914	12478370	+	1	intergenic	intergenic_circRNA	intergenic_circRNA	NC_037343.1:12470913-12478370	NA	NA	NA	NA
circRNA405	0	0	0	31.4418	33.9485	98.3562	0	0	0	2	2	7	-inf	down	0.0152661	0.747754	yes	NC_037352.1	14429484	14448046	+	7	circRNA	XM_024984647.1	ABCC1	NC_037352.1:14419867-14429483|NC_037352.1:14448046-14455915	multidrug resistance-associated protein 1 isoform X6 [Bos taurus]	GO:0005524(ATP binding);GO:0005886(plasma membrane);GO:0016021(integral component of membrane);GO:0042626(ATPase activity, coupled to transmembrane movement of substances);GO:0055085(transmembrane transport)	02010(ABC transporters);04071(Sphingolipid signaling pathway);04977(Vitamin digestion and absorption);05206(MicroRNAs in cancer);01523(Antifolate resistance)	NA
circRNA523	0	0	0	62.8836	50.9227	28.1018	0	0	0	4	3	2	-inf	down	0.0167738	0.806665	yes	NC_037332.1	61127183	61145619	+	8	circRNA	NM_001035333.2	NEDD1	NC_037332.1:61117508-61127182|NC_037332.1:61145619-61155613	Protein NEDD1, partial [Bos mutus]	GO:0000242(pericentriolar material);GO:0000922(spindle pole);GO:0005654(nucleoplasm);GO:0005730(nucleolus);GO:0005814(centriole);GO:0005886(plasma membrane);GO:0036064(ciliary basal body);GO:0045177(apical part of cell);GO:0051301(cell division);GO:0071539(protein localization to centrosome)	NA	NA
circRNA375	149.958	177.469	51.7262	31.4418	33.9485	14.0509	9	13	4	2	2	1	2.25482	up	0.0180539	0.843939	yes	NC_037347.1	35900694	35905467	+	3	circRNA	XM_024981350.1	LIFR	NC_037347.1:35877285-35900693|NC_037347.1:35905467-35912565	leukemia inhibitory factor receptor [Bos taurus]	GO:0004923(leukemia inhibitory factor receptor activity);GO:0004924(oncostatin-M receptor activity);GO:0005127(ciliary neurotrophic factor receptor binding);GO:0008284(positive regulation of cell proliferation);GO:0016021(integral component of membrane);GO:0019838(growth factor binding);GO:0038165(oncostatin-M-mediated signaling pathway);GO:0043235(receptor complex);GO:0048861(leukemia inhibitory…	04630(Jak-STAT signaling pathway);04060(Cytokine-cytokine receptor interaction);04550(Signaling pathways regulating pluripotency of stem cells)	NA
circRNA1057	183.282	109.212	129.316	62.8836	0	28.1018	11	8	10	4	0	2	2.21288	up	0.018187	0.843939	yes	NC_037338.1	30171067	30171968	-	3	circRNA	XM_024998439.1	FBXO11	NC_037338.1:30167216-30171066|NC_037338.1:30171968-30255194	F-box only protein 11 isoform X2 [Bos taurus]	GO:0000151(ubiquitin ligase complex);GO:0004842(ubiquitin-protein transferase activity);GO:0005730(nucleolus);GO:0005737(cytoplasm);GO:0007605(sensory perception of sound);GO:0008270(zinc ion binding);GO:0016274(protein-arginine N-methyltransferase activity);GO:0016567(protein ubiquitination);GO:0035246(peptidyl-arginine N-methylation)	NA	NA
circRNA4776	99.9718	54.6059	12.9316	0	0	0	6	4	1	0	0	0	inf	up	0.0199085	0.896988	yes	NC_037335.1	99976488	99982814	-	6	circRNA	XM_010808239.3	SVEP1	NC_037335.1:99972138-99976487|NC_037335.1:99982814-99994318	sushi, von Willebrand factor type A, EGF and pentraxin domain-containing protein 1 [Bos taurus]	GO:0003682(chromatin binding);GO:0005509(calcium ion binding)	NA	NA
circRNA2031	0	0	504.33	1870.79	1833.22	2051.43	0	0	39	119	108	146	-3.51248	down	0.0200084	0.896988	yes	NC_037350.1	27834527	27946272	+	1	intergenic	intergenic_circRNA	intergenic_circRNA	NC_037350.1:27834526-27946272	NA	NA	NA	NA
circRNA2098	66.6478	136.515	206.905	62.8836	0	0	4	10	16	4	0	0	2.70511	up	0.0207231	0.913542	yes	NC_037331.1	61994285	62001619	+	5	circRNA	XM_002686820.6	DPY19L1	NC_037331.1:61976711-61994284|NC_037331.1:62001619-62014944	probable C-mannosyltransferase DPY19L1 [Bos taurus]	GO:0000030(mannosyltransferase activity);GO:0005637(nuclear inner membrane);GO:0016021(integral component of membrane);GO:0018406(protein C-linked glycosylation via 2'-alpha-mannosyl-L-tryptophan)	NA	NA
circRNA6869	0	95.5603	90.5209	0	0	0	0	7	7	0	0	0	inf	up	0.0216008	0.936625	yes	NC_037329.1	7386844	7388533	-	3	circRNA	NM_001076831.1	COL3A1	NC_037329.1:7386159-7386844|NC_037329.1:7388533-7388744	collagen alpha-1(III) chain precursor [Bos taurus]	GO:0005178(integrin binding);GO:0005201(extracellular matrix structural constituent);GO:0005586(collagen type III trimer);GO:0005615(extracellular space);GO:0007160(cell-matrix adhesion);GO:0007179(transforming growth factor beta receptor signaling pathway);GO:0007229(integrin-mediated signaling pathway);GO:0007507(heart development);GO:0009314(response to radiation);GO:0018149(peptide cross-link…	04611(Platelet activation);04926(Relaxin signaling pathway);04974(Protein digestion and absorption);04933(AGE-RAGE signaling pathway in diabetic complications);05146(Amoebiasis)	NA
circRNA2627	33.3239	54.6059	103.452	0	16.9742	0	2	4	8	0	1	0	3.49504	up	0.0243361	1	yes	NC_037355.1	42776013	42787997	+	5	circRNA	XM_010820717.3	MAPK8	NC_037355.1:42712951-42776012|NC_037355.1:42787997-42793009	mitogen-activated protein kinase 8 isoform X8 [Bos taurus]	GO:0004705(JUN kinase activity);GO:0005524(ATP binding);GO:0005634(nucleus);GO:0007258(JUN phosphorylation);GO:0009411(response to UV);GO:0010628(positive regulation of gene expression);GO:0018105(peptidyl-serine phosphorylation);GO:0018107(peptidyl-threonine phosphorylation);GO:0031063(regulation of histone deacetylation);GO:0031281(positive regulation of cyclase activity);GO:0032091(negative re…	04141(Protein processing in endoplasmic reticulum);04014(Ras signaling pathway);04010(MAPK signaling pathway);04012(ErbB signaling pathway);04310(Wnt signaling pathway);04668(TNF signaling pathway);04068(FoxO signaling pathway);04071(Sphingolipid signaling pathway);04024(cAMP signaling pathway);04140(Autophagy - animal);04137(Mitophagy - animal);04210(Apoptosis);04215(Apoptosis - multiple species…	EC:2.7.11.24
circRNA5096	49.9859	27.3029	51.7262	0	0	0	3	2	4	0	0	0	inf	up	0.0250966	1	yes	NC_037343.1	28574373	28609616	-	3	circRNA	XM_024976705.1	ENAH	NC_037343.1:28557109-28574372|NC_037343.1:28609616-28610618	protein enabled homolog isoform X9 [Bos taurus]	GO:0005737(cytoplasm);GO:0005886(plasma membrane);GO:0005925(focal adhesion);GO:0050699(WW domain binding);GO:0001725(stress fiber);GO:0001843(neural tube closure);GO:0005515(protein binding);GO:0005522(profilin binding);GO:0005829(cytosol);GO:0007015(actin filament organization);GO:0007411(axon guidance);GO:0008154(actin polymerization or depolymerization);GO:0017124(SH3 domain binding);GO:00300…	04810(Regulation of actin cytoskeleton);04360(Axon guidance)	NA
circRNA5513	49.9859	27.3029	51.7262	0	0	0	3	2	4	0	0	0	inf	up	0.0251023	1	yes	NC_037333.1	93666787	93671994	-	2	circRNA	NM_001206068.1	PAQR3	NC_037333.1:93662334-93666786|NC_037333.1:93671994-93677431	Progestin and adipoQ receptor family member 3, partial [Bos mutus]	GO:0004672(protein kinase activity);GO:0005654(nucleoplasm);GO:0006468(protein phosphorylation);GO:0019208(phosphatase regulator activity);GO:0030500(regulation of bone mineralization);GO:0050790(regulation of catalytic activity);GO:0005794(Golgi apparatus);GO:0010977(negative regulation of neuron projection development);GO:0016021(integral component of membrane);GO:0033137(negative regulation of…	05202(Transcriptional misregulation in cancers);04920(Adipocytokine signaling pathway)	EC:2.7.11.1
circRNA2041	0	0	0	31.4418	33.9485	70.2544	0	0	0	2	2	5	-inf	down	0.0260445	1	yes	NC_037352.1	36612674	36734518	-	1	intergenic	intergenic_circRNA	intergenic_circRNA	NC_037352.1:36612673-36734518	NA	NA	NA	NA
circRNA1290	83.3098	177.469	116.384	15.7209	50.9227	14.0509	5	13	9	1	3	1	2.22465	up	0.0285182	1	yes	NC_037353.1	49183253	49192997	-	4	circRNA	XM_024985935.1	EBF3	NC_037353.1:49165970-49183252|NC_037353.1:49192997-49265091	transcription factor COE3 isoform X9 [Bos taurus]	GO:0005634(nucleus);GO:0045944(positive regulation of transcription by RNA polymerase II);GO:0000978(RNA polymerase II proximal promoter sequence-specific DNA binding);GO:0006366(transcription by RNA polymerase II);GO:0007275(multicellular organism development);GO:0046872(metal ion binding)	NA	NA
circRNA3251	0	0	0	0	67.897	112.407	0	0	0	0	4	8	-inf	down	0.0299356	1	yes	NC_037350.1	27307441	27317952	+	7	circRNA	NM_174703.2	TNXB	NC_037350.1:27307084-27307441|NC_037350.1:27317952-27318337	tenascin-X isoform X5 [Bos indicus x Bos taurus]	GO:0005178(integrin binding);GO:0005515(protein binding);GO:0005583(fibrillar collagen trimer);GO:0005622(intracellular);GO:0007155(cell adhesion);GO:0008201(heparin binding);GO:0030036(actin cytoskeleton organization);GO:0030198(extracellular matrix organization);GO:0032963(collagen metabolic process);GO:0048251(elastic fiber assembly)	04151(PI3K-Akt signaling pathway);04512(ECM-receptor interaction);04510(Focal adhesion);05206(MicroRNAs in cancer);05165(Human papillomavirus infection)	NA
circRNA6856	0	68.2573	103.452	0	0	0	0	5	8	0	0	0	inf	up	0.0299522	1	yes	NC_037336.1	15276393	15278547	+	2	circRNA	NM_001192790.3	SENP6	NC_037336.1:15242769-15276392|NC_037336.1:15278547-15293330	sentrin-specific protease 6 isoform X9 [Bos taurus]	GO:0005654(nucleoplasm);GO:0005737(cytoplasm);GO:0016926(protein desumoylation);GO:0016929(SUMO-specific protease activity);GO:0090169(regulation of spindle assembly);GO:0090234(regulation of kinetochore assembly)	NA	NA
circRNA5688	116.634	68.2573	0	0	0	0	7	5	0	0	0	0	inf	up	0.0317602	1	yes	NC_037328.1	139324501	139340695	-	6	circRNA	NM_001103174.2	BRWD1	NC_037328.1:139322948-139324500|NC_037328.1:139340695-139341176	homolog to cAMP response element binding and beta transducin family proteins, partial [Homo sapiens]	GO:0005634(nucleus);GO:0005730(nucleolus);GO:0005737(cytoplasm);GO:0006357(regulation of transcription by RNA polymerase II);GO:0007010(cytoskeleton organization);GO:0008360(regulation of cell shape)	NA	NA
circRNA4965	16.662	54.6059	64.6578	0	0	0	1	4	5	0	0	0	inf	up	0.0320661	1	yes	NC_037349.1	5129235	5133889	+	2	circRNA	XM_024982893.1	TGFBR2	NC_037349.1:5110910-5129234|NC_037349.1:5133889-5157820	TGF-beta receptor type-2 precursor [Bos taurus]	GO:0005026(transforming growth factor beta receptor activity, type II);GO:0005524(ATP binding);GO:0005886(plasma membrane);GO:0006915(apoptotic process);GO:0007179(transforming growth factor beta receptor signaling pathway);GO:0016021(integral component of membrane);GO:0023014(signal transduction by protein phosphorylation);GO:0030154(cell differentiation);GO:0040008(regulation of growth);GO:0043…	04010(MAPK signaling pathway);04350(TGF-beta signaling pathway);04390(Hippo signaling pathway);04068(FoxO signaling pathway);04060(Cytokine-cytokine receptor interaction);04144(Endocytosis);04218(Cellular senescence);04520(Adherens junction);04659(Th17 cell differentiation);04926(Relaxin signaling pathway);04380(Osteoclast differentiation);05200(Pathways in cancer);05202(Transcriptional misregula…	EC:2.7.11.30
circRNA1285	16.662	0	0	47.1627	33.9485	98.3562	1	0	0	3	2	7	-3.42909	down	0.0330306	1	yes	NC_037353.1	44499639	44522927	+	2	circRNA	XM_024985638.1	ZRANB1	NC_037353.1:44470735-44499638|NC_037353.1:44522927-44527710	PREDICTED: ubiquitin thioesterase ZRANB1 [Bos mutus]	GO:0004843(thiol-dependent ubiquitin-specific protease activity);GO:0005634(nucleus);GO:0005654(nucleoplasm);GO:0005737(cytoplasm);GO:0007010(cytoskeleton organization);GO:0008270(zinc ion binding);GO:0016477(cell migration);GO:0022604(regulation of cell morphogenesis);GO:0030177(positive regulation of Wnt signaling pathway);GO:0035523(protein K29-linked deubiquitination);GO:0070530(K63-linked po…	NA	NA
circRNA1231	0	0	0	47.1627	33.9485	42.1527	0	0	0	3	2	3	-inf	down	0.0330375	1	yes	NC_037344.1	55614497	55616347	+	2	circRNA	XM_024977741.1	CIT	NC_037344.1:55605222-55614496|NC_037344.1:55616347-55637483	citron Rho-interacting kinase isoform X8 [Bos taurus]	GO:0000910(cytokinesis);GO:0004674(protein serine/threonine kinase activity);GO:0005515(protein binding);GO:0005524(ATP binding);GO:0005829(cytosol);GO:0006468(protein phosphorylation);GO:0016020(membrane);GO:0017124(SH3 domain binding);GO:0030165(PDZ domain binding);GO:0032467(positive regulation of cytokinesis);GO:0035556(intracellular signal transduction);GO:0046872(metal ion binding);GO:00486…	NA	NA
circRNA2025	49.9859	0	38.7947	110.046	84.8712	168.611	3	0	3	7	5	12	-2.03375	down	0.0333371	1	yes	NC_037346.1	52154301	52298163	-	1	intergenic	intergenic_circRNA	intergenic_circRNA	NC_037346.1:52154300-52298163	NA	NA	NA	NA
circRNA1778	0	13.6515	25.8631	125.767	50.9227	70.2544	0	1	2	8	3	5	-2.64373	down	0.033596	1	yes	NC_037339.1	24062512	24063030	+	1	circRNA	XM_024999784.1	TRPC4	NC_037339.1:24027692-24062511|NC_037339.1:24063030-24116310	short transient receptor potential channel 4 [Bos taurus]	GO:0005262(calcium channel activity);GO:0016021(integral component of membrane);GO:0070588(calcium ion transmembrane transport)	04360(Axon guidance)	NA
circRNA5755	33.3239	40.9544	38.7947	0	0	0	2	3	3	0	0	0	inf	up	0.0338686	1	yes	NC_037340.1	77144079	77153434	+	5	circRNA	NM_001205652.2	ARFGEF2	NC_037340.1:77142898-77144078|NC_037340.1:77153434-77153536	brefeldin A-inhibited guanine nucleotide-exchange protein 2 isoform X1 [Bos taurus]	GO:0000139(Golgi membrane);GO:0001881(receptor recycling);GO:0005086(ARF guanyl-nucleotide exchange factor activity);GO:0005802(trans-Golgi network);GO:0005815(microtubule organizing center);GO:0005829(cytosol);GO:0006893(Golgi to plasma membrane transport);GO:0007032(endosome organization);GO:0016192(vesicle-mediated transport);GO:0032012(regulation of ARF protein signal transduction);GO:0032760…	04144(Endocytosis)	NA
circRNA5278	33.3239	40.9544	38.7947	0	0	0	2	3	3	0	0	0	inf	up	0.033919	1	yes	NC_037338.1	25808856	25809069	-	1	circRNA	XM_010810013.3	THADA	NC_037338.1:25802448-25808855|NC_037338.1:25809069-25812425	thyroid adenoma-associated protein isoform X5 [Bos taurus]	GO:0005515(protein binding)	04514(Cell adhesion molecules (CAMs))	NA
circRNA5497	33.3239	54.6059	38.7947	0	0	0	2	4	3	0	0	0	inf	up	0.0346412	1	yes	NC_037333.1	59783468	59786145	-	2	circRNA	XM_024993181.1	APBB2	NC_037333.1:59726008-59783467|NC_037333.1:59786145-59825536	amyloid-beta A4 precursor protein-binding family B member 2 isoform X9 [Bos taurus]	GO:0001540(amyloid-beta binding);GO:0001764(neuron migration);GO:0005634(nucleus);GO:0005737(cytoplasm);GO:0006355(regulation of transcription, DNA-templated);GO:0007050(cell cycle arrest);GO:0007411(axon guidance);GO:0008134(transcription factor binding);GO:0030198(extracellular matrix organization);GO:0030308(negative regulation of cell growth);GO:0043065(positive regulation of apoptotic proces…	NA	NA
circRNA3038	299.915	286.681	271.563	0	101.845	140.509	18	21	21	0	6	10	1.82413	up	0.0355012	1	yes	NC_037330.1	690467	723408	-	3	circRNA	NM_001191229.1	DCAF6	NC_037330.1:670945-690466|NC_037330.1:723408-751967	DDB1- and CUL4-associated factor 6 isoform X6 [Bos taurus]	GO:0005634(nucleus);GO:0005737(cytoplasm);GO:0005925(focal adhesion);GO:0030374(ligand-dependent nuclear receptor transcription coactivator activity);GO:0045944(positive regulation of transcription by RNA polymerase II);GO:0080008(Cul4-RING E3 ubiquitin ligase complex)	NA	NA
ciRNA500	49.9859	40.9544	25.8631	0	0	0	3	3	2	0	0	0	inf	up	0.0358189	1	yes	NC_037337.1	73854744	73864103	+	1	ciRNA	XR_003036597.1	HIF1A	NC_037337.1:73854743-73864103	hypoxia inducible factor isoform 2 [Bos grunniens]	GO:0001525(angiogenesis);GO:0001755(neural crest cell migration);GO:0001837(epithelial to mesenchymal transition);GO:0001892(embryonic placenta development);GO:0001922(B-1 B cell homeostasis);GO:0001947(heart looping);GO:0002052(positive regulation of neuroblast proliferation);GO:0002248(connective tissue replacement involved in inflammatory response wound healing);GO:0003151(outflow tract morpho…	04066(HIF-1 signaling pathway);04140(Autophagy - animal);04137(Mitophagy - animal);04659(Th17 cell differentiation);04919(Thyroid hormone signaling pathway);05200(Pathways in cancer);05230(Central carbon metabolism in cancer);05231(Choline metabolism in cancer);05205(Proteoglycans in cancer);05211(Renal cell carcinoma);05167(Kaposi sarcoma-associated herpesvirus infection)	NA
circRNA4800	49.9859	40.9544	25.8631	0	0	0	3	3	2	0	0	0	inf	up	0.0358253	1	yes	NC_037337.1	9221027	9234077	-	6	circRNA	XM_010808844.3	AP3B1	NC_037337.1:9214073-9221026|NC_037337.1:9234077-9238912	AP-3 complex subunit beta-1 isoform X1 [Bos taurus]	GO:0005765(lysosomal membrane);GO:0005794(Golgi apparatus);GO:0006622(protein targeting to lysosome);GO:0007596(blood coagulation);GO:0008089(anterograde axonal transport);GO:0019903(protein phosphatase binding);GO:0030123(AP-3 adaptor complex);GO:0030131(clathrin adaptor complex);GO:0030665(clathrin-coated vesicle membrane);GO:0030742(GTP-dependent protein binding);GO:0032438(melanosome organiza…	04142(Lysosome)	NA
ciRNA506	49.9859	27.3029	38.7947	0	0	0	3	2	3	0	0	0	inf	up	0.0359859	1	yes	NC_037332.1	21020876	21021055	-	1	ciRNA	NM_173906.4	DCN	NC_037332.1:21020875-21021055	decorin [Bos indicus x Bos taurus]	GO:0004860(protein kinase inhibitor activity);GO:0005515(protein binding);GO:0005518(collagen binding);GO:0005539(glycosaminoglycan binding);GO:0005615(extracellular space);GO:0005737(cytoplasm);GO:0006469(negative regulation of protein kinase activity);GO:0010508(positive regulation of autophagy);GO:0019221(cytokine-mediated signaling pathway);GO:0019800(peptide cross-linking via chondroitin 4-s…	04350(TGF-beta signaling pathway);05205(Proteoglycans in cancer)	NA
circRNA5454	33.3239	54.6059	25.8631	0	0	0	2	4	2	0	0	0	inf	up	0.0384641	1	yes	NC_037336.1	67158489	67273439	+	8	circRNA	XM_002690220.5	LAMA2	NC_037336.1:66989572-67158488|NC_037336.1:67273439-67291028	laminin subunit alpha-2 isoform X2 [Bos taurus]	GO:0005102(receptor binding);GO:0007155(cell adhesion);GO:0007411(axon guidance);GO:0030155(regulation of cell adhesion);GO:0030334(regulation of cell migration);GO:0032224(positive regulation of synaptic transmission, cholinergic);GO:0042383(sarcolemma);GO:0045995(regulation of embryonic development);GO:0070062(extracellular exosome)	04151(PI3K-Akt signaling pathway);04512(ECM-receptor interaction);04510(Focal adhesion);05200(Pathways in cancer);05222(Small cell lung cancer);05165(Human papillomavirus infection);05146(Amoebiasis);05145(Toxoplasmosis)	NA
circRNA5647	83.3098	13.6515	38.7947	0	0	0	5	1	3	0	0	0	inf	up	0.0385863	1	yes	NC_037342.1	53641320	53659767	-	8	circRNA	XM_024975047.1	P4HA3	NC_037342.1:53609953-53641319|NC_037342.1:53659767-53661745	prolyl 4-hydroxylase subunit alpha-3 precursor [Bos taurus]	GO:0004656(procollagen-proline 4-dioxygenase activity);GO:0005506(iron ion binding);GO:0005788(endoplasmic reticulum lumen);GO:0016702(oxidoreductase activity, acting on single donors with incorporation of molecular oxygen, incorporation of two atoms of oxygen);GO:0019511(peptidyl-proline hydroxylation);GO:0031418(L-ascorbic acid binding);GO:0055114(oxidation-reduction process)	00330(Arginine and proline metabolism)	EC:1.14.11.2
circRNA1855	0	40.9544	0	267.255	0	154.56	0	3	0	17	0	11	-3.36452	down	0.0409615	1	yes	NC_037334.1	31756049	31756559	-	2	circRNA	NM_173932.4	LOX	NC_037334.1:31756594-31757666	protein-lysine 6-oxidase precursor [Bos taurus]	GO:0004720(protein-lysine 6-oxidase activity);GO:0005507(copper ion binding);GO:0005581(collagen trimer);GO:0007507(heart development);GO:0030199(collagen fibril organization);GO:0030324(lung development);GO:0035904(aorta development);GO:0048251(elastic fiber assembly);GO:0055114(oxidation-reduction process)	NA	NA
circRNA5649	116.634	0	51.7262	0	0	0	7	0	4	0	0	0	inf	up	0.041658	1	yes	NC_037342.1	53659187	53673250	-	6	circRNA	XM_024975047.1	P4HA3	NC_037342.1:53650813-53659186|NC_037342.1:53673250-53681558	prolyl 4-hydroxylase subunit alpha-3 precursor [Bos taurus]	GO:0004656(procollagen-proline 4-dioxygenase activity);GO:0005506(iron ion binding);GO:0005788(endoplasmic reticulum lumen);GO:0016702(oxidoreductase activity, acting on single donors with incorporation of molecular oxygen, incorporation of two atoms of oxygen);GO:0019511(peptidyl-proline hydroxylation);GO:0031418(L-ascorbic acid binding);GO:0055114(oxidation-reduction process)	00330(Arginine and proline metabolism)	EC:1.14.11.2
circRNA3812	33.3239	81.9088	51.7262	0	0	14.0509	2	6	4	0	0	1	3.57076	up	0.04298	1	yes	NC_037341.1	65111370	65196317	-	13	circRNA	XM_025001963.1	VPS13B	NC_037341.1:65033390-65111369|NC_037341.1:65196317-65206280	vacuolar protein sorting-associated protein 13B isoform X9 [Bos taurus]	GO:0015031(protein transport)	NA	NA
circRNA588	83.3098	95.5603	142.247	31.4418	16.9742	42.1527	5	7	11	2	1	3	1.82602	up	0.0435723	1	yes	NC_037341.1	21513185	21523152	-	7	circRNA	XM_005215415.4	RB1CC1	NC_037341.1:21510531-21513184|NC_037341.1:21523152-21532658	RB1-inducible coiled-coil protein 1 [Bos taurus]	GO:0000045(autophagosome assembly);GO:0001889(liver development);GO:0001934(positive regulation of protein phosphorylation);GO:0007254(JNK cascade);GO:0007507(heart development);GO:0010506(regulation of autophagy);GO:0019901(protein kinase binding);GO:0031965(nuclear membrane);GO:0034045(phagophore assembly site membrane);GO:0045793(positive regulation of cell size);GO:1990316(Atg1/ULK1 kinase co…	04140(Autophagy - animal);04211(Longevity regulating pathway - mammal)	NA
circRNA2034	116.634	136.515	142.247	251.534	356.459	266.967	7	10	11	16	21	19	-1.14592	down	0.0435788	1	yes	NC_037350.1	28525464	28721197	-	1	intergenic	intergenic_circRNA	intergenic_circRNA	NC_037350.1:28525463-28721197	NA	NA	NA	NA
circRNA5797	33.3239	40.9544	25.8631	0	0	0	2	3	2	0	0	0	inf	up	0.0463505	1	yes	NC_037336.1	38991837	39001340	+	1	intergenic	intergenic_circRNA	intergenic_circRNA	NC_037336.1:38991836-39001340	NA	NA	NA	NA
circRNA5689	33.3239	27.3029	38.7947	0	0	0	2	2	3	0	0	0	inf	up	0.0467006	1	yes	NC_037335.1	869623	878405	+	5	circRNA	XM_002689443.6	PALLD	NC_037335.1:860508-869622|NC_037335.1:878405-892869	palladin isoform X5 [Bos taurus]	GO:0003334(keratinocyte development);GO:0003382(epithelial cell morphogenesis);GO:0003779(actin binding);GO:0005634(nucleus);GO:0005739(mitochondrion);GO:0005884(actin filament);GO:0005886(plasma membrane);GO:0005925(focal adhesion);GO:0016477(cell migration);GO:0030036(actin cytoskeleton organization)	NA	NA
circRNA5373	33.3239	27.3029	38.7947	0	0	0	2	2	3	0	0	0	inf	up	0.0468177	1	yes	NC_037353.1	31554966	31561483	+	3	circRNA	XM_010820029.3	SHOC2	NC_037353.1:31538834-31554965|NC_037353.1:31561483-31563728	leucine-rich repeat protein SHOC-2 [Macaca mulatta]	GO:0000164(protein phosphatase type 1 complex);GO:0005634(nucleus);GO:0005654(nucleoplasm);GO:0005737(cytoplasm);GO:0008157(protein phosphatase 1 binding);GO:0019903(protein phosphatase binding);GO:0046579(positive regulation of Ras protein signal transduction)	04014(Ras signaling pathway)	NA
circRNA779	0	0	0	31.4418	33.9485	42.1527	0	0	0	2	2	3	-inf	down	0.0482314	1	yes	NC_037355.1	8522923	8526060	-	2	circRNA	XM_024986510.1	LYST	NC_037355.1:8507738-8522922|NC_037355.1:8526060-8552207	lysosomal-trafficking regulator isoform X3 [Bos taurus]	GO:0007040(lysosome organization);GO:0015630(microtubule cytoskeleton);GO:0032510(endosome to lysosome transport via multivesicular body sorting pathway);GO:0042267(natural killer cell mediated cytotoxicity);GO:0043473(pigmentation)	NA	NA

## Sheet: 0 d VS 6 d
Accession	AI_6d_1_srpbm	AI_6d_2_srpbm	AI_6d_3_srpbm	AI_0d_1_srpbm	AI_0d_2_srpbm	AI_0d_3_srpbm	AI_6d_1_count	AI_6d_2_count	AI_6d_3_count	AI_0d_1_count	AI_0d_2_count	AI_0d_3_count	log2FoldChange	regulation	pvalue	qvalue	significant	chr	start	end	strand	exon Count	circType	isoformName	geneName	flankIntron	gene Discription	GO	KEGG	EC
circRNA292	0	17.4122	0	125.767	271.588	182.661	0	1	0	8	16	13	-5.05793	down	6.14409e-05	0.145123	yes	NC_037340.1	21610168	21639138	+	5	circRNA	XM_025000576.1	PLXDC2	NC_037340.1:21556049-21610167|NC_037340.1:21639138-21676948	plexin domain-containing protein 2 precursor [Bos taurus]	GO:0016021(integral component of membrane);GO:0070062(extracellular exosome)	04974(Protein digestion and absorption)	NA
circRNA2036	0	0	0	345.86	0	1700.16	0	0	0	22	0	121	-inf	down	0.000225408	0.165966	yes	NC_037350.1	28525687	28664951	-	1	intergenic	intergenic_circRNA	intergenic_circRNA	NC_037350.1:28525686-28664951	NA	NA	NA	NA
circRNA858	18.7601	0	0	110.046	118.82	252.916	1	0	0	7	7	18	-4.68264	down	0.000258463	0.165966	yes	NC_037346.1	36582347	36582947	-	3	circRNA	XM_024979862.1	ITGA3	NC_037346.1:36578793-36582346|NC_037346.1:36582947-36585321	integrin alpha-3 isoform X1 [Bos indicus x Bos taurus]	GO:0001764(neuron migration);GO:0002020(protease binding);GO:0005925(focal adhesion);GO:0007155(cell adhesion);GO:0007229(integrin-mediated signaling pathway);GO:0007613(memory);GO:0009897(external side of plasma membrane);GO:0016323(basolateral plasma membrane);GO:0017015(regulation of transforming growth factor beta receptor signaling pathway);GO:0030111(regulation of Wnt signaling pathway);GO:…	04151(PI3K-Akt signaling pathway);04512(ECM-receptor interaction);04510(Focal adhesion);04810(Regulation of actin cytoskeleton);04640(Hematopoietic cell lineage);05200(Pathways in cancer);05222(Small cell lung cancer);05410(Hypertrophic cardiomyopathy (HCM));05412(Arrhythmogenic right ventricular cardiomyopathy (ARVC));05414(Dilated cardiomyopathy (DCM));05165(Human papillomavirus infection)	NA
circRNA2066	0	0	0	172.93	50.9227	168.611	0	0	0	11	3	12	-inf	down	0.000283571	0.165966	yes	NC_037340.1	47729439	47746248	-	7	circRNA	XM_025001071.1	GPCPD1	NC_037340.1:47727877-47729438|NC_037340.1:47746248-47746753	glycerophosphocholine phosphodiesterase GPCPD1 isoform X6 [Bos taurus]	GO:0005737(cytoplasm);GO:0007519(skeletal muscle tissue development);GO:0008889(glycerophosphodiester phosphodiesterase activity);GO:0030643(cellular phosphate ion homeostasis);GO:0046475(glycerophospholipid catabolic process);GO:0047389(glycerophosphocholine phosphodiesterase activity);GO:2001070(starch binding)	00564(Glycerophospholipid metabolism);05231(Choline metabolism in cancer)	EC:3.1.4.2
circRNA2037	0	0	0	440.185	0	435.577	0	0	0	28	0	31	-inf	down	0.000443914	0.165966	yes	NC_037350.1	28525687	28721729	-	1	intergenic	intergenic_circRNA	intergenic_circRNA	NC_037350.1:28525686-28721729	NA	NA	NA	NA
circRNA3592	112.56	156.71	111.369	0	0	14.0509	6	9	7	0	0	1	4.75969	up	0.000537945	0.165966	yes	NC_037331.1	118534000	118536619	+	4	circRNA	XM_024990564.1	UBE3C	NC_037331.1:118523934-118533999|NC_037331.1:118536619-118546623	ubiquitin-protein ligase E3C isoform X3 [Bos taurus]	GO:0000209(protein polyubiquitination);GO:0004842(ubiquitin-protein transferase activity);GO:0005634(nucleus);GO:0005737(cytoplasm);GO:0016874(ligase activity)	04120(Ubiquitin mediated proteolysis)	EC:2.3.2.26
circRNA8721	412.721	330.831	0	0	0	0	22	19	0	0	0	0	inf	up	0.000561246	0.165966	yes	NC_037350.1	27784785	27945595	+	1	intergenic	intergenic_circRNA	intergenic_circRNA	NC_037350.1:27784784-27945595	NA	NA	NA	NA
circRNA2095	0	0	0	455.906	322.511	0	0	0	0	29	19	0	-inf	down	0.000562119	0.165966	yes	NC_037334.1	62874886	62875122	-	1	circRNA	NM_174464.2	SPARC	NC_037334.1:62875664-62876134	PREDICTED: SPARC isoform X1 [Bos mutus]	GO:0001937(negative regulation of endothelial cell proliferation);GO:0005509(calcium ion binding);GO:0005518(collagen binding);GO:0005604(basement membrane);GO:0005615(extracellular space);GO:0007165(signal transduction);GO:0009986(cell surface);GO:0010595(positive regulation of endothelial cell migration);GO:0016363(nuclear matrix);GO:0016525(negative regulation of angiogenesis);GO:0022604(regul…	NA	NA
circRNA7549	0	261.183	397.746	0	0	0	0	15	25	0	0	0	inf	up	0.000667876	0.172959	yes	NC_037348.1	2360392	2366410	-	3	circRNA	XM_005221700.4	UBE3A	NC_037348.1:2334384-2360391|NC_037348.1:2366410-2399189	ubiquitin-protein ligase E3A isoform X4 [Bos taurus]	GO:0001541(ovarian follicle development);GO:0003713(transcription coactivator activity);GO:0004842(ubiquitin-protein transferase activity);GO:0005634(nucleus);GO:0005737(cytoplasm);GO:0005829(cytosol);GO:0014068(positive regulation of phosphatidylinositol 3-kinase signaling);GO:0016874(ligase activity);GO:0030521(androgen receptor signaling pathway);GO:0031398(positive regulation of protein ubiqu…	04120(Ubiquitin mediated proteolysis);05203(Viral carcinogenesis);05165(Human papillomavirus infection)	EC:2.3.2.26
circRNA6872	56.2802	104.473	127.279	0	0	0	3	6	8	0	0	0	inf	up	0.000732257	0.172959	yes	NC_037354.1	15553910	15581625	+	5	circRNA	NM_001192758.2	SNX25	NC_037354.1:15581625-15591115	sorting nexin-25 isoform X3 [Bos indicus x Bos taurus]	GO:0005768(endosome);GO:0030512(negative regulation of transforming growth factor beta receptor signaling pathway);GO:0032801(receptor catabolic process);GO:0034713(type I transforming growth factor beta receptor binding);GO:0035091(phosphatidylinositol binding);GO:0060394(negative regulation of pathway-restricted SMAD protein phosphorylation)	NA	NA
ciRNA123	0	0	0	345.86	0	266.967	0	0	0	22	0	19	-inf	down	0.00109095	0.21228	yes	NW_020192051.1	43596	96694	+	1	ciRNA	XM_024989232.1	LOC784541	NW_020192051.1:43595-96694	tumor necrosis factor receptor superfamily member 10C isoform X11 [Bos taurus]	GO:0005031(tumor necrosis factor-activated receptor activity);GO:0005887(integral component of plasma membrane);GO:0006954(inflammatory response);GO:0006955(immune response);GO:0007275(multicellular organism development);GO:0008625(extrinsic apoptotic signaling pathway via death domain receptors);GO:0032496(response to lipopolysaccharide);GO:0033209(tumor necrosis factor-mediated signaling pathwa…	04060(Cytokine-cytokine receptor interaction);04210(Apoptosis);04217(Necroptosis);04650(Natural killer cell mediated cytotoxicity);05162(Measles);05164(Influenza A)	NA
circRNA8741	318.921	0	254.557	0	0	0	17	0	16	0	0	0	inf	up	0.00113552	0.21228	yes	NC_037329.1	65353293	65365968	-	6	circRNA	XR_003030148.1	SLC35F5	NC_037329.1:65344139-65353292|NC_037329.1:65365968-65368713	solute carrier family 35 member F5 isoform X1 [Bos taurus]	GO:0006810(transport);GO:0016021(integral component of membrane)	NA	NA
circRNA7974	243.881	0	334.107	0	0	0	13	0	21	0	0	0	inf	up	0.00116835	0.21228	yes	NC_037354.1	6224280	6224443	-	1	intergenic	intergenic_circRNA	intergenic_circRNA	NC_037354.1:6224279-6224443	NA	NA	NA	NA
circRNA2027	0	0	0	31.4418	118.82	112.407	0	0	0	2	7	8	-inf	down	0.00174739	0.294809	yes	NC_037348.1	25613294	25615653	+	1	intergenic	intergenic_circRNA	intergenic_circRNA	NC_037348.1:25613293-25615653	NA	NA	NA	NA
circRNA8504	75.0402	87.0608	63.6393	0	0	0	4	5	4	0	0	0	inf	up	0.00215615	0.339522	yes	NC_037336.1	52657909	52658635	-	1	circRNA	XM_002690173.5	KLHL32	NC_037336.1:52643998-52657908|NC_037336.1:52658635-52686173	kelch-like protein 32 isoform X1 [Aotus nancymaae]	GO:0004842(ubiquitin-protein transferase activity);GO:0031463(Cul3-RING ubiquitin ligase complex)	NA	NA
circRNA1511	18.7601	0	0	62.8836	101.845	112.407	1	0	0	4	6	8	-3.88486	down	0.00445858	0.654508	yes	NC_037333.1	116682890	116685495	-	2	circRNA	XM_024993748.1	NSD2	NC_037333.1:116674770-116682889|NC_037333.1:116685495-116705277	histone-lysine N-methyltransferase NSD2 isoform X3 [Bos taurus]	GO:0000122(negative regulation of transcription by RNA polymerase II);GO:0003149(membranous septum morphogenesis);GO:0003289(atrial septum primum morphogenesis);GO:0003290(atrial septum secundum morphogenesis);GO:0003682(chromatin binding);GO:0005634(nucleus);GO:0008270(zinc ion binding);GO:0010452(histone H3-K36 methylation);GO:0018024(histone-lysine N-methyltransferase activity);GO:0034770(hist…	00310(Lysine degradation);05202(Transcriptional misregulation in cancers)	EC:2.1.1.43
circRNA1865	0	0	0	94.3254	33.9485	84.3053	0	0	0	6	2	6	-inf	down	0.00497212	0.654508	yes	NC_037337.1	73170547	73191463	+	9	circRNA	XM_024998080.1	SLC38A6	NC_037337.1:73159467-73170546|NC_037337.1:73191463-73191650	probable sodium-coupled neutral amino acid transporter 6 isoform X4 [Bos taurus]	GO:0003333(amino acid transmembrane transport);GO:0005887(integral component of plasma membrane);GO:0015171(amino acid transmembrane transporter activity)	NA	NA
circRNA3295	0	0	0	0	220.665	140.509	0	0	0	0	13	10	-inf	down	0.00498779	0.654508	yes	NC_037340.1	21638760	21639138	+	2	circRNA	XM_015473986.2	PLXDC2	NC_037340.1:21628410-21638759|NC_037340.1:21639138-21676949	plexin domain-containing protein 2 precursor [Bos taurus]	GO:0016021(integral component of membrane);GO:0070062(extracellular exosome)	04974(Protein digestion and absorption)	NA
circRNA7125	75.0402	69.6487	47.7295	0	0	0	4	4	3	0	0	0	inf	up	0.00541835	0.673586	yes	NC_037340.1	47729438	47746248	-	7	circRNA	XM_025001072.1	GPCPD1	NC_037340.1:47727877-47729437|NC_037340.1:47746248-47746752	glycerophosphocholine phosphodiesterase GPCPD1 isoform X6 [Bos taurus]	GO:0005737(cytoplasm);GO:0007519(skeletal muscle tissue development);GO:0008889(glycerophosphodiester phosphodiesterase activity);GO:0030643(cellular phosphate ion homeostasis);GO:0046475(glycerophospholipid catabolic process);GO:0047389(glycerophosphocholine phosphodiesterase activity);GO:2001070(starch binding)	00564(Glycerophospholipid metabolism);05231(Choline metabolism in cancer)	EC:3.1.4.2
circRNA8655	75.0402	34.8243	79.5492	0	0	0	4	2	5	0	0	0	inf	up	0.00635749	0.730111	yes	NC_037356.1	2632207	2635511	-	1	circRNA	XM_024987225.1	FAT3	NC_037356.1:2448711-2632206	protocadherin Fat 3 precursor [Bos taurus]	GO:0005509(calcium ion binding);GO:0005886(plasma membrane);GO:0007156(homophilic cell adhesion via plasma membrane adhesion molecules);GO:0016021(integral component of membrane)	NA	NA
circRNA2228	93.8003	104.473	175.008	0	33.9485	14.0509	5	6	11	0	2	1	2.95918	up	0.00649125	0.730111	yes	NC_037337.1	44904976	44908936	-	4	circRNA	NM_001102065.1	NID2	NC_037337.1:44869288-44904975|NC_037337.1:44908936-44921178	nidogen-2 precursor [Bos taurus]	GO:0005509(calcium ion binding);GO:0005604(basement membrane);GO:0007160(cell-matrix adhesion);GO:0070062(extracellular exosome)	NA	NA
circRNA1442	225.121	174.122	175.008	62.8836	50.9227	0	12	10	11	4	3	0	2.3351	up	0.00734114	0.788172	yes	NC_037333.1	5870873	5876472	+	3	circRNA	NM_174417.2	PDE5A	NC_037333.1:5862198-5870872|NC_037333.1:5876472-5881326	cGMP-specific 3',5'-cyclic phosphodiesterase isoform X2 [Bubalus bubalis]	GO:0004112(cyclic-nucleotide phosphodiesterase activity);GO:0007165(signal transduction);GO:0010613(positive regulation of cardiac muscle hypertrophy);GO:0030553(cGMP binding);GO:0042130(negative regulation of T cell proliferation);GO:0043406(positive regulation of MAP kinase activity);GO:0046069(cGMP catabolic process);GO:0046872(metal ion binding);GO:0047555(3',5'-cyclic-GMP phosphodiesterase a…	00230(Purine metabolism);04022(cGMP - PKG signaling pathway)	EC:3.1.4.35
circRNA1849	37.5201	0	31.8197	172.93	101.845	140.509	2	0	2	11	6	10	-2.58234	down	0.00807426	0.829191	yes	NC_037352.1	33281393	33291035	-	14	circRNA	XM_010819618.3	ELN	NC_037352.1:33281180-33281392|NC_037352.1:33291035-33291592	Elastin [Bos mutus]	GO:0005201(extracellular matrix structural constituent);GO:0005739(mitochondrion);GO:0007519(skeletal muscle tissue development);GO:0030198(extracellular matrix organization);GO:0030833(regulation of actin filament polymerization);GO:0043149(stress fiber assembly);GO:0050840(extracellular matrix binding);GO:0071953(elastic fiber)	04974(Protein digestion and absorption)	NA
ciRNA105	0	0	0	62.8836	84.8712	42.1527	0	0	0	4	5	3	-inf	down	0.00938083	0.92323	yes	NC_037341.1	24307557	24324216	+	1	ciRNA	XM_025001777.1	FAM110B	NC_037341.1:24307556-24324216	protein FAM110B isoform X2 [Bos taurus]	GO:0005737(cytoplasm);GO:0005815(microtubule organizing center)	NA	NA
circRNA1285	0	0	0	47.1627	33.9485	98.3562	0	0	0	3	2	7	-inf	down	0.0123641	1	yes	NC_037353.1	44499639	44522927	+	2	circRNA	XM_024985638.1	ZRANB1	NC_037353.1:44470735-44499638|NC_037353.1:44522927-44527710	PREDICTED: ubiquitin thioesterase ZRANB1 [Bos mutus]	GO:0004843(thiol-dependent ubiquitin-specific protease activity);GO:0005634(nucleus);GO:0005654(nucleoplasm);GO:0005737(cytoplasm);GO:0007010(cytoskeleton organization);GO:0008270(zinc ion binding);GO:0016477(cell migration);GO:0022604(regulation of cell morphogenesis);GO:0030177(positive regulation of Wnt signaling pathway);GO:0035523(protein K29-linked deubiquitination);GO:0070530(K63-linked po…	NA	NA
circRNA2022	112.56	174.122	143.189	31.4418	0	56.2035	6	10	9	2	0	4	2.29415	up	0.0136308	1	yes	NC_037345.1	23779743	23779942	-	1	intergenic	intergenic_circRNA	intergenic_circRNA	NC_037345.1:23779742-23779942	NA	NA	NA	NA
circRNA849	0	17.4122	0	31.4418	101.845	98.3562	0	1	0	2	6	7	-3.73374	down	0.0151694	1	yes	NC_037346.1	33343013	33354135	+	3	circRNA	XM_024979819.1	NCOR1	NC_037346.1:33326791-33343012|NC_037346.1:33354135-33359490	nuclear receptor corepressor 1 isoform X9 [Bos taurus]	GO:0000122(negative regulation of transcription by RNA polymerase II);GO:0001102(RNA polymerase II activating transcription factor binding);GO:0003677(DNA binding);GO:0003714(transcription corepressor activity);GO:0005876(spindle microtubule);GO:0016020(membrane);GO:0016580(Sin3 complex);GO:0016922(ligand-dependent nuclear receptor binding);GO:0017053(transcriptional repressor complex);GO:0042826…	04919(Thyroid hormone signaling pathway);05202(Transcriptional misregulation in cancers);01522(Endocrine resistance)	NA
circRNA2007	187.601	243.77	397.746	62.8836	118.82	0	10	14	25	4	7	0	2.18999	up	0.0154419	1	yes	NC_037337.1	26636179	26646231	-	1	intergenic	intergenic_circRNA	intergenic_circRNA	NC_037337.1:26636178-26646231	NA	NA	NA	NA
circRNA8616	93.8003	17.4122	63.6393	0	0	0	5	1	4	0	0	0	inf	up	0.0158653	1	yes	NC_037342.1	14338005	14371508	+	2	circRNA	XM_024975404.1	MTMR2	NC_037342.1:14329414-14338004|NC_037342.1:14371508-14397248	myotubularin-related protein 2 isoform X3 [Bos taurus]	GO:0004438(phosphatidylinositol-3-phosphatase activity);GO:0004725(protein tyrosine phosphatase activity);GO:0005829(cytosol);GO:0031901(early endosome membrane);GO:0035335(peptidyl-tyrosine dephosphorylation);GO:0046856(phosphatidylinositol dephosphorylation);GO:0052629(phosphatidylinositol-3,5-bisphosphate 3-phosphatase activity)	00562(Inositol phosphate metabolism);04070(Phosphatidylinositol signaling system)	EC:3.1.3.95
circRNA5844	0	87.0608	127.279	0	0	0	0	5	8	0	0	0	inf	up	0.0160721	1	yes	NC_037338.1	20383914	20413368	+	8	circRNA	XM_024998402.1	RMDN2	NC_037338.1:20371594-20383913|NC_037338.1:20413368-20426158	regulator of microtubule dynamics protein 2 isoform X2 [Bos taurus]	GO:0000922(spindle pole);GO:0005739(mitochondrion);GO:0005874(microtubule);GO:0016021(integral component of membrane)	00790(Folate biosynthesis)	EC:2.7.7.75
circRNA2627	131.32	104.473	15.9098	0	16.9742	0	7	6	1	0	1	0	3.8903	up	0.0163596	1	yes	NC_037355.1	42776013	42787997	+	5	circRNA	XM_010820717.3	MAPK8	NC_037355.1:42712951-42776012|NC_037355.1:42787997-42793009	mitogen-activated protein kinase 8 isoform X8 [Bos taurus]	GO:0004705(JUN kinase activity);GO:0005524(ATP binding);GO:0005634(nucleus);GO:0007258(JUN phosphorylation);GO:0009411(response to UV);GO:0010628(positive regulation of gene expression);GO:0018105(peptidyl-serine phosphorylation);GO:0018107(peptidyl-threonine phosphorylation);GO:0031063(regulation of histone deacetylation);GO:0031281(positive regulation of cyclase activity);GO:0032091(negative re…	04141(Protein processing in endoplasmic reticulum);04014(Ras signaling pathway);04010(MAPK signaling pathway);04012(ErbB signaling pathway);04310(Wnt signaling pathway);04668(TNF signaling pathway);04068(FoxO signaling pathway);04071(Sphingolipid signaling pathway);04024(cAMP signaling pathway);04140(Autophagy - animal);04137(Mitophagy - animal);04210(Apoptosis);04215(Apoptosis - multiple species…	EC:2.7.11.24
circRNA5688	112.56	104.473	0	0	0	0	6	6	0	0	0	0	inf	up	0.0169508	1	yes	NC_037328.1	139324501	139340695	-	6	circRNA	NM_001103174.2	BRWD1	NC_037328.1:139322948-139324500|NC_037328.1:139340695-139341176	homolog to cAMP response element binding and beta transducin family proteins, partial [Homo sapiens]	GO:0005634(nucleus);GO:0005730(nucleolus);GO:0005737(cytoplasm);GO:0006357(regulation of transcription by RNA polymerase II);GO:0007010(cytoskeleton organization);GO:0008360(regulation of cell shape)	NA	NA
circRNA1757	0	0	0	47.1627	50.9227	56.2035	0	0	0	3	3	4	-inf	down	0.0198404	1	yes	NC_037342.1	63706846	63710044	+	2	circRNA	XM_024975132.1	TCP11L1	NC_037342.1:63704316-63706845|NC_037342.1:63710044-63711877	T-complex protein 11-like protein 1 isoform X4 [Bos taurus]	GO:0005874(microtubule)	03420(Nucleotide excision repair)	NA
circRNA920	0	0	15.9098	31.4418	50.9227	154.56	0	0	1	2	3	11	-3.89643	down	0.0208172	1	yes	NC_037354.1	16526497	16529779	-	1	circRNA	XM_024986218.1	FAT1	NC_037354.1:16484698-16526496|NC_037354.1:16529779-16542716	protocadherin Fat 1 precursor [Bos taurus]	GO:0005509(calcium ion binding);GO:0005634(nucleus);GO:0005886(plasma membrane);GO:0005911(cell-cell junction);GO:0005925(focal adhesion);GO:0007015(actin filament organization);GO:0007156(homophilic cell adhesion via plasma membrane adhesion molecules);GO:0007163(establishment or maintenance of cell polarity);GO:0016021(integral component of membrane);GO:0030027(lamellipodium);GO:0030175(filopod…	NA	NA
circRNA5443	37.5201	52.2365	47.7295	0	0	0	2	3	3	0	0	0	inf	up	0.0224929	1	yes	NC_037336.1	38991837	39001335	+	3	circRNA	XM_024996589.1	REV3L	NC_037336.1:38930579-38991836|NC_037336.1:39001335-39008641	DNA polymerase zeta catalytic subunit isoform X2 [Bos taurus]	GO:0000166(nucleotide binding);GO:0003677(DNA binding);GO:0003887(DNA-directed DNA polymerase activity);GO:0005634(nucleus);GO:0005730(nucleolus);GO:0006260(DNA replication);GO:0008408(3'-5' exonuclease activity);GO:0016035(zeta DNA polymerase complex);GO:0042276(error-prone translesion synthesis);GO:0090305(nucleic acid phosphodiester bond hydrolysis)	03460(Fanconi anemia pathway);01524(Platinum drug resistance)	EC:2.7.7.7
circRNA719	168.84	52.2365	79.5492	15.7209	16.9742	28.1018	9	3	5	1	1	2	2.3059	up	0.0244352	1	yes	NC_037343.1	3377304	3380297	-	3	circRNA	NM_001081612.1	ELK4	NC_037343.1:3375958-3377303|NC_037343.1:3380297-3386532	PREDICTED: ETS domain-containing protein Elk-4 [Bos indicus]	GO:0000122(negative regulation of transcription by RNA polymerase II);GO:0000981(RNA polymerase II transcription factor activity, sequence-specific DNA binding);GO:0003682(chromatin binding);GO:0005634(nucleus);GO:0005654(nucleoplasm);GO:0005737(cytoplasm);GO:0006357(regulation of transcription by RNA polymerase II);GO:0030154(cell differentiation);GO:0043565(sequence-specific DNA binding);GO:007…	04010(MAPK signaling pathway);05202(Transcriptional misregulation in cancers);05166(HTLV-I infection)	NA
circRNA2023	56.2802	0	0	47.1627	118.82	196.712	3	0	0	3	7	14	-2.68806	down	0.0255621	1	yes	NC_037346.1	29430476	29532719	-	1	intergenic	intergenic_circRNA	intergenic_circRNA	NC_037346.1:29430475-29532719	NA	NA	NA	NA
ciRNA75	93.8003	52.2365	143.189	424.464	186.717	309.119	5	3	9	27	11	22	-1.66991	down	0.026075	1	yes	NC_037334.1	38990165	38990628	-	1	ciRNA	XM_005209203.4	PDLIM7	NC_037334.1:38990136-38990628	PREDICTED: PDZ and LIM domain protein 7 isoform X1 [Bos indicus]	GO:0001503(ossification);GO:0005737(cytoplasm);GO:0005856(cytoskeleton);GO:0007275(multicellular organism development);GO:0008270(zinc ion binding);GO:0030154(cell differentiation);GO:0001725(stress fiber);GO:0001726(ruffle);GO:0005634(nucleus);GO:0005925(focal adhesion);GO:0030036(actin cytoskeleton organization)	NA	NA
circRNA3319	0	0	0	0	101.845	98.3562	0	0	0	0	6	7	-inf	down	0.0265552	1	yes	NC_037336.1	94818254	94820467	+	1	circRNA	XM_024997119.1	TULP4	NC_037336.1:94761640-94818253|NC_037336.1:94820467-94895855	tubby-related protein 4 isoform X6 [Bos taurus]	GO:0005737(cytoplasm);GO:0005929(cilium);GO:0016567(protein ubiquitination);GO:0035091(phosphatidylinositol binding);GO:0035556(intracellular signal transduction);GO:0061512(protein localization to cilium)	NA	NA
circRNA1837	93.8003	121.885	143.189	235.813	407.382	379.374	5	7	9	15	24	27	-1.51065	down	0.0286684	1	yes	NC_037329.1	44517487	44523389	+	4	circRNA	XM_024980659.1	NEB	NC_037329.1:44517200-44517486|NC_037329.1:44523389-44525700	nebulin isoform X9 [Bos taurus]	GO:0003779(actin binding);GO:0030018(Z disc)	NA	NA
circRNA5497	56.2802	17.4122	79.5492	0	0	0	3	1	5	0	0	0	inf	up	0.0300153	1	yes	NC_037333.1	59783468	59786145	-	2	circRNA	XM_024993181.1	APBB2	NC_037333.1:59726008-59783467|NC_037333.1:59786145-59825536	amyloid-beta A4 precursor protein-binding family B member 2 isoform X9 [Bos taurus]	GO:0001540(amyloid-beta binding);GO:0001764(neuron migration);GO:0005634(nucleus);GO:0005737(cytoplasm);GO:0006355(regulation of transcription, DNA-templated);GO:0007050(cell cycle arrest);GO:0007411(axon guidance);GO:0008134(transcription factor binding);GO:0030198(extracellular matrix organization);GO:0030308(negative regulation of cell growth);GO:0043065(positive regulation of apoptotic proces…	NA	NA
circRNA1290	75.0402	174.122	111.369	15.7209	50.9227	14.0509	4	10	7	1	3	1	2.15958	up	0.031052	1	yes	NC_037353.1	49183253	49192997	-	4	circRNA	XM_024985935.1	EBF3	NC_037353.1:49165970-49183252|NC_037353.1:49192997-49265091	transcription factor COE3 isoform X9 [Bos taurus]	GO:0005634(nucleus);GO:0045944(positive regulation of transcription by RNA polymerase II);GO:0000978(RNA polymerase II proximal promoter sequence-specific DNA binding);GO:0006366(transcription by RNA polymerase II);GO:0007275(multicellular organism development);GO:0046872(metal ion binding)	NA	NA
circRNA1948	0	0	0	47.1627	33.9485	56.2035	0	0	0	3	2	4	-inf	down	0.0333751	1	yes	NC_037345.1	47196037	47216262	-	6	circRNA	XM_024978702.1	ZNF568	NC_037345.1:47192798-47196036|NC_037345.1:47216262-47217410	zinc finger protein 568 isoform X5 [Bos taurus]	GO:0003676(nucleic acid binding);GO:0003700(DNA binding transcription factor activity);GO:0005622(intracellular);GO:0006355(regulation of transcription, DNA-templated);GO:0046872(metal ion binding)	NA	NA
circRNA1876	0	0	0	78.6045	0	112.407	0	0	0	5	0	8	-inf	down	0.0335327	1	yes	NC_037330.1	51071753	51084151	-	3	circRNA	XM_024989416.1	RPAP2	NC_037330.1:51063439-51071752|NC_037330.1:51084151-51090463	putative RNA polymerase II subunit B1 CTD phosphatase RPAP2 isoform X4 [Bos taurus]	GO:0005634(nucleus);GO:0005730(nucleolus);GO:0005737(cytoplasm);GO:0008420(CTD phosphatase activity);GO:0009301(snRNA transcription);GO:0016591(DNA-directed RNA polymerase II, holoenzyme);GO:0046872(metal ion binding);GO:0070940(dephosphorylation of RNA polymerase II C-terminal domain)	NA	NA
circRNA5272	75.0402	52.2365	15.9098	0	0	0	4	3	1	0	0	0	inf	up	0.0352531	1	yes	NC_037338.1	19460053	19490580	-	8	circRNA	XM_024999373.1	HEATR5B	NC_037338.1:19457987-19460052|NC_037338.1:19490580-19496006	HEAT repeat-containing protein 5B isoform X4 [Bos taurus]	GO:0016020(membrane);GO:0070062(extracellular exosome)	00280(Valine, leucine and isoleucine degradation);00350(Tyrosine metabolism);00380(Tryptophan metabolism);00750(Vitamin B6 metabolism);00760(Nicotinate and nicotinamide metabolism);00830(Retinol metabolism);00982(Drug metabolism - cytochrome P450)	NA
circRNA7597	18.7601	34.8243	95.459	0	0	0	1	2	6	0	0	0	inf	up	0.0358353	1	yes	NC_037353.1	13508172	13509867	+	2	circRNA	XM_024986069.1	BTAF1	NC_037353.1:13507552-13508171|NC_037353.1:13509867-13515344	TATA-binding protein-associated factor 172 [Bos taurus]	GO:0005524(ATP binding);GO:0005654(nucleoplasm);GO:0035562(negative regulation of chromatin binding)	NA	NA
circRNA3251	0	0	0	0	67.897	112.407	0	0	0	0	4	8	-inf	down	0.0371364	1	yes	NC_037350.1	27307441	27317952	+	7	circRNA	NM_174703.2	TNXB	NC_037350.1:27307084-27307441|NC_037350.1:27317952-27318337	tenascin-X isoform X5 [Bos indicus x Bos taurus]	GO:0005178(integrin binding);GO:0005515(protein binding);GO:0005583(fibrillar collagen trimer);GO:0005622(intracellular);GO:0007155(cell adhesion);GO:0008201(heparin binding);GO:0030036(actin cytoskeleton organization);GO:0030198(extracellular matrix organization);GO:0032963(collagen metabolic process);GO:0048251(elastic fiber assembly)	04151(PI3K-Akt signaling pathway);04512(ECM-receptor interaction);04510(Focal adhesion);05206(MicroRNAs in cancer);05165(Human papillomavirus infection)	NA
ciRNA823	37.5201	52.2365	31.8197	0	0	0	2	3	2	0	0	0	inf	up	0.0376665	1	yes	NC_037337.1	28546325	28575606	+	1	ciRNA	XM_002690781.6	AVEN	NC_037337.1:28546324-28575606	PREDICTED: cell death regulator Aven [Bos indicus]	GO:0005622(intracellular);GO:0016020(membrane);GO:0043066(negative regulation of apoptotic process)	NA	NA
circRNA1320	0	34.8243	31.8197	47.1627	135.794	154.56	0	2	2	3	8	11	-2.34041	down	0.0390116	1	yes	NC_037334.1	30201298	30217253	-	3	circRNA	NM_001105329.2	CSNK1G3	NC_037334.1:30187667-30201297|NC_037334.1:30217253-30245888	casein kinase I isoform gamma-3 [Bos taurus]	GO:0004674(protein serine/threonine kinase activity);GO:0005524(ATP binding);GO:0018105(peptidyl-serine phosphorylation)	04340(Hedgehog signaling pathway)	EC:2.7.11.1
circRNA2041	0	0	0	31.4418	33.9485	70.2544	0	0	0	2	2	5	-inf	down	0.0395884	1	yes	NC_037352.1	36612674	36734518	-	1	intergenic	intergenic_circRNA	intergenic_circRNA	NC_037352.1:36612673-36734518	NA	NA	NA	NA
circRNA263	0	0	0	31.4418	67.897	28.1018	0	0	0	2	4	2	-inf	down	0.0438737	1	yes	NC_037331.1	112039053	112045370	-	5	circRNA	XM_024990581.1	EZH2	NC_037331.1:112034314-112039052|NC_037331.1:112045370-112056611	PREDICTED: histone-lysine N-methyltransferase EZH2 isoform X7 [Equus przewalskii]	GO:0000790(nuclear chromatin);GO:0001047(core promoter binding);GO:0003723(RNA binding);GO:0005737(cytoplasm);GO:0006306(DNA methylation);GO:0010718(positive regulation of epithelial to mesenchymal transition);GO:0014013(regulation of gliogenesis);GO:0014834(skeletal muscle satellite cell maintenance involved in skeletal muscle regeneration);GO:0018024(histone-lysine N-methyltransferase activity)…	00310(Lysine degradation);05206(MicroRNAs in cancer)	EC:2.1.1.43
circRNA4810	0	52.2365	111.369	0	0	0	0	3	7	0	0	0	inf	up	0.0491759	1	yes	NC_037337.1	18991775	19002819	-	3	circRNA	XM_024997927.1	MYO9A	NC_037337.1:18988163-18991774|NC_037337.1:19002819-19061168	PREDICTED: unconventional myosin-IXa isoform X9 [Bison bison bison]	GO:0003774(motor activity);GO:0005096(GTPase activator activity);GO:0005524(ATP binding);GO:0016459(myosin complex);GO:0035556(intracellular signal transduction);GO:0043547(positive regulation of GTPase activity);GO:0046872(metal ion binding)	NA	NA
circRNA6856	0	52.2365	111.369	0	0	0	0	3	7	0	0	0	inf	up	0.049561	1	yes	NC_037336.1	15276393	15278547	+	2	circRNA	NM_001192790.3	SENP6	NC_037336.1:15242769-15276392|NC_037336.1:15278547-15293330	sentrin-specific protease 6 isoform X9 [Bos taurus]	GO:0005654(nucleoplasm);GO:0005737(cytoplasm);GO:0016926(protein desumoylation);GO:0016929(SUMO-specific protease activity);GO:0090169(regulation of spindle assembly);GO:0090234(regulation of kinetochore assembly)	NA	NA
circRNA5749	37.5201	34.8243	47.7295	0	0	0	2	2	3	0	0	0	inf	up	0.0495731	1	yes	NC_037330.1	93033269	93035912	-	2	circRNA	XM_024985645.1	CPT2	NC_037330.1:93035912-93043968	carnitine O-palmitoyltransferase 2, mitochondrial precursor [Bos taurus]	GO:0004095(carnitine O-palmitoyltransferase activity);GO:0005743(mitochondrial inner membrane);GO:0006631(fatty acid metabolic process);GO:0006810(transport)	00071(Fatty acid degradation);03320(PPAR signaling pathway);04714(Thermogenesis)	EC:2.3.1.21

## Sheet: 0 d VS 9 d
Accession	AI_9d_1_srpbm	AI_9d_2_srpbm	AI_9d_3_srpbm	AI_0d_1_srpbm	AI_0d_2_srpbm	AI_0d_3_srpbm	AI_9d_1_count	AI_9d_2_count	AI_9d_3_count	AI_0d_1_count	AI_0d_2_count	AI_0d_3_count	log2FoldChange	regulation	pvalue	qvalue	significant	chr	start	end	strand	exon Count	circType	isoformName	geneName	flankIntron	gene Discription	GO	KEGG	EC
circRNA7972	2087.42	2590.21	2065.79	0	0	0	125	147	145	0	0	0	inf	up	1.12677e-19	3.1775e-16	yes	NC_037350.1	28526857	28572078	-	1	intergenic	intergenic_circRNA	intergenic_circRNA	NC_037350.1:28526856-28572078	NA	NA	NA	NA
circRNA7974	333.988	405.271	256.443	0	0	0	20	23	18	0	0	0	inf	up	2.09625e-08	2.95572e-05	yes	NC_037354.1	6224280	6224443	-	1	intergenic	intergenic_circRNA	intergenic_circRNA	NC_037354.1:6224279-6224443	NA	NA	NA	NA
circRNA6464	267.19	140.964	270.69	0	0	0	16	8	19	0	0	0	inf	up	2.55136e-06	0.00239828	yes	NC_037348.1	7833095	7833640	+	1	circRNA	NM_001244612.1	IGF1R	NC_037348.1:7780418-7833094|NC_037348.1:7833640-8021119	TPA: insulin-like growth factor 1 receptor [Bos taurus]	GO:0005520(insulin-like growth factor binding);GO:0005886(plasma membrane);GO:0005010(insulin-like growth factor-activated receptor activity);GO:0005158(insulin receptor binding);GO:0005524(ATP binding);GO:0006955(immune response);GO:0016021(integral component of membrane);GO:0030335(positive regulation of cell migration);GO:0031994(insulin-like growth factor I binding);GO:0038083(peptidyl-tyrosi…	04014(Ras signaling pathway);04015(Rap1 signaling pathway);04010(MAPK signaling pathway);04066(HIF-1 signaling pathway);04068(FoxO signaling pathway);04151(PI3K-Akt signaling pathway);04152(AMPK signaling pathway);04150(mTOR signaling pathway);04144(Endocytosis);04140(Autophagy - animal);04114(Oocyte meiosis);04510(Focal adhesion);04520(Adherens junction);04550(Signaling pathways regulating pluri…	EC:2.7.10.1
circRNA2074	0	0	0	204.372	101.845	182.661	0	0	0	13	6	13	-inf	down	7.30773e-06	0.00515195	yes	NC_037334.1	44467407	44471549	-	6	circRNA	NM_001191129.1	AFF4	NC_037334.1:44466440-44467406|NC_037334.1:44471549-44477491	AF4/FMR2 family member 4 isoform X2 [Bos taurus]	GO:0007286(spermatid development);GO:0008023(transcription elongation factor complex);GO:0035327(transcriptionally active chromatin)	NA	NA
circRNA1045	0	0	0	235.813	152.768	98.3562	0	0	0	15	9	7	-inf	down	1.15709e-05	0.00652599	yes	NC_037338.1	20383913	20413368	+	8	circRNA	NM_001352124.1	RMDN2	NC_037338.1:20365977-20383912|NC_037338.1:20413368-20426157	regulator of microtubule dynamics protein 2 isoform X2 [Bos taurus]	GO:0000922(spindle pole);GO:0005739(mitochondrion);GO:0005874(microtubule);GO:0016021(integral component of membrane)	00790(Folate biosynthesis)	EC:2.7.7.75
circRNA6869	116.896	193.825	99.7279	0	0	0	7	11	7	0	0	0	inf	up	7.161e-05	0.0336567	yes	NC_037329.1	7386844	7388533	-	3	circRNA	NM_001076831.1	COL3A1	NC_037329.1:7386159-7386844|NC_037329.1:7388533-7388744	collagen alpha-1(III) chain precursor [Bos taurus]	GO:0005178(integrin binding);GO:0005201(extracellular matrix structural constituent);GO:0005586(collagen type III trimer);GO:0005615(extracellular space);GO:0007160(cell-matrix adhesion);GO:0007179(transforming growth factor beta receptor signaling pathway);GO:0007229(integrin-mediated signaling pathway);GO:0007507(heart development);GO:0009314(response to radiation);GO:0018149(peptide cross-link…	04611(Platelet activation);04926(Relaxin signaling pathway);04974(Protein digestion and absorption);04933(AGE-RAGE signaling pathway in diabetic complications);05146(Amoebiasis)	NA
circRNA2066	0	0	0	172.93	50.9227	168.611	0	0	0	11	3	12	-inf	down	9.74127e-05	0.0392434	yes	NC_037340.1	47729439	47746248	-	7	circRNA	XM_025001071.1	GPCPD1	NC_037340.1:47727877-47729438|NC_037340.1:47746248-47746753	glycerophosphocholine phosphodiesterase GPCPD1 isoform X6 [Bos taurus]	GO:0005737(cytoplasm);GO:0007519(skeletal muscle tissue development);GO:0008889(glycerophosphodiester phosphodiesterase activity);GO:0030643(cellular phosphate ion homeostasis);GO:0046475(glycerophospholipid catabolic process);GO:0047389(glycerophosphocholine phosphodiesterase activity);GO:2001070(starch binding)	00564(Glycerophospholipid metabolism);05231(Choline metabolism in cancer)	EC:3.1.4.2
circRNA4843	83.497	123.343	85.481	0	0	0	5	7	6	0	0	0	inf	up	0.000604438	0.212888	yes	NC_037337.1	73180718	73191463	+	7	circRNA	XM_005212068.4	SLC38A6	NC_037337.1:73171155-73180717|NC_037337.1:73191463-73191649	probable sodium-coupled neutral amino acid transporter 6 isoform X4 [Bos taurus]	GO:0003333(amino acid transmembrane transport);GO:0005887(integral component of plasma membrane);GO:0015171(amino acid transmembrane transporter activity)	NA	NA
ciRNA123	0	0	0	345.86	0	266.967	0	0	0	22	0	19	-inf	down	0.00067943	0.212888	yes	NW_020192051.1	43596	96694	+	1	ciRNA	XM_024989232.1	LOC784541	NW_020192051.1:43595-96694	tumor necrosis factor receptor superfamily member 10C isoform X11 [Bos taurus]	GO:0005031(tumor necrosis factor-activated receptor activity);GO:0005887(integral component of plasma membrane);GO:0006954(inflammatory response);GO:0006955(immune response);GO:0007275(multicellular organism development);GO:0008625(extrinsic apoptotic signaling pathway via death domain receptors);GO:0032496(response to lipopolysaccharide);GO:0033209(tumor necrosis factor-mediated signaling pathwa…	04060(Cytokine-cytokine receptor interaction);04210(Apoptosis);04217(Necroptosis);04650(Natural killer cell mediated cytotoxicity);05162(Measles);05164(Influenza A)	NA
circRNA2627	83.497	140.964	156.715	0	16.9742	0	5	8	11	0	1	0	4.48904	up	0.000889809	0.250926	yes	NC_037355.1	42776013	42787997	+	5	circRNA	XM_010820717.3	MAPK8	NC_037355.1:42712951-42776012|NC_037355.1:42787997-42793009	mitogen-activated protein kinase 8 isoform X8 [Bos taurus]	GO:0004705(JUN kinase activity);GO:0005524(ATP binding);GO:0005634(nucleus);GO:0007258(JUN phosphorylation);GO:0009411(response to UV);GO:0010628(positive regulation of gene expression);GO:0018105(peptidyl-serine phosphorylation);GO:0018107(peptidyl-threonine phosphorylation);GO:0031063(regulation of histone deacetylation);GO:0031281(positive regulation of cyclase activity);GO:0032091(negative re…	04141(Protein processing in endoplasmic reticulum);04014(Ras signaling pathway);04010(MAPK signaling pathway);04012(ErbB signaling pathway);04310(Wnt signaling pathway);04668(TNF signaling pathway);04068(FoxO signaling pathway);04071(Sphingolipid signaling pathway);04024(cAMP signaling pathway);04140(Autophagy - animal);04137(Mitophagy - animal);04210(Apoptosis);04215(Apoptosis - multiple species…	EC:2.7.11.24
circRNA5401	350.687	0	227.949	0	0	0	21	0	16	0	0	0	inf	up	0.00113224	0.275782	yes	NC_037334.1	44467406	44471549	-	6	circRNA	XM_024994567.1	AFF4	NC_037334.1:44466440-44467405|NC_037334.1:44471549-44477490	AF4/FMR2 family member 4 isoform X2 [Bos taurus]	GO:0007286(spermatid development);GO:0008023(transcription elongation factor complex);GO:0035327(transcriptionally active chromatin)	NA	NA
circRNA2027	0	0	0	31.4418	118.82	112.407	0	0	0	2	7	8	-inf	down	0.00117354	0.275782	yes	NC_037348.1	25613294	25615653	+	1	intergenic	intergenic_circRNA	intergenic_circRNA	NC_037348.1:25613293-25615653	NA	NA	NA	NA
circRNA5819	0	317.168	213.703	0	0	0	0	18	15	0	0	0	inf	up	0.00156708	0.332537	yes	NC_037357.1	45268406	45302891	+	1	intergenic	intergenic_circRNA	intergenic_circRNA	NC_037357.1:45268405-45302891	NA	NA	NA	NA
circRNA2029	0	0	0	188.651	0	238.865	0	0	0	12	0	17	-inf	down	0.00170638	0.332537	yes	NC_037348.1	67783188	67820530	+	1	intergenic	intergenic_circRNA	intergenic_circRNA	NC_037348.1:67783187-67820530	NA	NA	NA	NA
circRNA5655	66.7976	88.1023	85.481	0	0	0	4	5	6	0	0	0	inf	up	0.00176881	0.332537	yes	NC_037342.1	74221544	74222109	+	1	circRNA	NM_177496.4	EXT2	NC_037342.1:74203999-74221543|NC_037342.1:74222109-74223906	Exostosin-2, partial [Bos mutus]	GO:0001503(ossification);GO:0001707(mesoderm formation);GO:0005794(Golgi apparatus);GO:0006024(glycosaminoglycan biosynthetic process);GO:0008375(acetylglucosaminyltransferase activity);GO:0015014(heparan sulfate proteoglycan biosynthetic process, polysaccharide chain biosynthetic process);GO:0015020(glucuronosyltransferase activity);GO:0016021(integral component of membrane);GO:0030154(cell diff…	00534(Glycosaminoglycan biosynthesis - heparan sulfate / heparin)	EC:2.4.1.225
circRNA1852	0	0	0	78.6045	33.9485	112.407	0	0	0	5	2	8	-inf	down	0.00209107	0.368552	yes	NC_037355.1	3689425	3696521	-	3	circRNA	XM_005226219.4	TTC13	NC_037355.1:3675084-3689424|NC_037355.1:3696521-3714120	tetratricopeptide repeat protein 13 precursor [Bos taurus]	GO:0005575(cellular_component);GO:0008150(biological_process)	NA	NA
circRNA632	150.295	123.343	99.7279	15.7209	0	14.0509	9	7	7	1	0	1	3.64857	up	0.00224605	0.372153	yes	NC_037341.1	73755154	73758859	+	3	circRNA	NM_001075837.2	NBN	NC_037341.1:73750907-73755153|NC_037341.1:73758859-73766935	nibrin isoform X1 [Bos indicus x Bos taurus]	GO:0000724(double-strand break repair via homologous recombination);GO:0000784(nuclear chromosome, telomeric region);GO:0001832(blastocyst growth);GO:0003684(damaged DNA binding);GO:0004003(ATP-dependent DNA helicase activity);GO:0005657(replication fork);GO:0005730(nucleolus);GO:0007095(mitotic G2 DNA damage checkpoint);GO:0008134(transcription factor binding);GO:0008283(cell proliferation);GO:0…	03440(Homologous recombination);04218(Cellular senescence)	NA
circRNA5443	116.896	88.1023	42.7405	0	0	0	7	5	3	0	0	0	inf	up	0.00237544	0.372153	yes	NC_037336.1	38991837	39001335	+	3	circRNA	XM_024996589.1	REV3L	NC_037336.1:38930579-38991836|NC_037336.1:39001335-39008641	DNA polymerase zeta catalytic subunit isoform X2 [Bos taurus]	GO:0000166(nucleotide binding);GO:0003677(DNA binding);GO:0003887(DNA-directed DNA polymerase activity);GO:0005634(nucleus);GO:0005730(nucleolus);GO:0006260(DNA replication);GO:0008408(3'-5' exonuclease activity);GO:0016035(zeta DNA polymerase complex);GO:0042276(error-prone translesion synthesis);GO:0090305(nucleic acid phosphodiester bond hydrolysis)	03460(Fanconi anemia pathway);01524(Platinum drug resistance)	EC:2.7.7.7
circRNA10879	66.7976	70.4818	85.481	0	0	0	4	4	6	0	0	0	inf	up	0.00333316	0.494711	yes	NC_037350.1	10015576	10019512	+	4	circRNA	XM_024983651.1	MAPK14	NC_037350.1:10002891-10015575|NC_037350.1:10019512-10020073	PREDICTED: mitogen-activated protein kinase 14 isoform X3 [Mustela putorius furo]	GO:0000077(DNA damage checkpoint);GO:0000187(activation of MAPK activity);GO:0000902(cell morphogenesis);GO:0000922(spindle pole);GO:0001502(cartilage condensation);GO:0001525(angiogenesis);GO:0001890(placenta development);GO:0002062(chondrocyte differentiation);GO:0004674(protein serine/threonine kinase activity);GO:0004707(MAP kinase activity);GO:0004708(MAP kinase kinase activity);GO:0005515(p…	04015(Rap1 signaling pathway);04010(MAPK signaling pathway);04370(VEGF signaling pathway);04668(TNF signaling pathway);04068(FoxO signaling pathway);04071(Sphingolipid signaling pathway);04218(Cellular senescence);04550(Signaling pathways regulating pluripotency of stem cells);04611(Platelet activation);04620(Toll-like receptor signaling pathway);04621(NOD-like receptor signaling pathway);04622(R…	EC:2.7.11.24
circRNA5688	100.196	0	299.184	0	0	0	6	0	21	0	0	0	inf	up	0.00371001	0.523112	yes	NC_037328.1	139324501	139340695	-	6	circRNA	NM_001103174.2	BRWD1	NC_037328.1:139322948-139324500|NC_037328.1:139340695-139341176	homolog to cAMP response element binding and beta transducin family proteins, partial [Homo sapiens]	GO:0005634(nucleus);GO:0005730(nucleolus);GO:0005737(cytoplasm);GO:0006357(regulation of transcription by RNA polymerase II);GO:0007010(cytoskeleton organization);GO:0008360(regulation of cell shape)	NA	NA
ciRNA105	0	0	0	62.8836	84.8712	42.1527	0	0	0	4	5	3	-inf	down	0.00399061	0.535882	yes	NC_037341.1	24307557	24324216	+	1	ciRNA	XM_025001777.1	FAM110B	NC_037341.1:24307556-24324216	protein FAM110B isoform X2 [Bos taurus]	GO:0005737(cytoplasm);GO:0005815(microtubule organizing center)	NA	NA
circRNA2023	0	0	28.4937	47.1627	118.82	196.712	0	0	2	3	7	14	-3.67004	down	0.00480688	0.616155	yes	NC_037346.1	29430476	29532719	-	1	intergenic	intergenic_circRNA	intergenic_circRNA	NC_037346.1:29430475-29532719	NA	NA	NA	NA
circRNA3349	0	0	0	0	118.82	168.611	0	0	0	0	7	12	-inf	down	0.00506723	0.621286	yes	NC_037336.1	87050982	87070791	-	1	intergenic	intergenic_circRNA	intergenic_circRNA	NC_037336.1:87050981-87070791	NA	NA	NA	NA
circRNA1827	0	0	0	78.6045	50.9227	42.1527	0	0	0	5	3	3	-inf	down	0.0057815	0.679326	yes	NC_037347.1	62998122	63001112	+	3	circRNA	XM_024981534.1	FAM173B	NC_037347.1:62997222-62998121|NC_037347.1:63001112-63009319	protein FAM173B isoform X3 [Bos taurus]	GO:0016021(integral component of membrane)	04514(Cell adhesion molecules (CAMs));03420(Nucleotide excision repair);04742(Taste transduction)	NA
circRNA5695	133.595	70.4818	28.4937	0	0	0	8	4	2	0	0	0	inf	up	0.00647789	0.730706	yes	NC_037331.1	104848013	104860877	+	5	circRNA	XM_024990650.1	AGK	NC_037331.1:104841262-104848012|NC_037331.1:104860877-104879551	acylglycerol kinase, mitochondrial isoform X2 [Bos taurus]	GO:0001729(ceramide kinase activity);GO:0005739(mitochondrion);GO:0016020(membrane);GO:0046513(ceramide biosynthetic process);GO:0046834(lipid phosphorylation)	00561(Glycerolipid metabolism)	EC:2.7.1.94
circRNA7925	66.7976	70.4818	56.9874	0	0	0	4	4	4	0	0	0	inf	up	0.00703536	0.763066	yes	NC_037333.1	42042574	42079755	-	9	circRNA	XM_024993526.1	ADGRA3	NC_037333.1:42031882-42042573|NC_037333.1:42079755-42116576	adhesion G protein-coupled receptor A3 isoform X3 [Bos taurus]	GO:0004930(G-protein coupled receptor activity);GO:0007166(cell surface receptor signaling pathway);GO:0007186(G-protein coupled receptor signaling pathway);GO:0009897(external side of plasma membrane);GO:0016021(integral component of membrane)	NA	NA
circRNA7125	50.0982	52.8614	99.7279	0	0	0	3	3	7	0	0	0	inf	up	0.00745719	0.776345	yes	NC_037340.1	47729438	47746248	-	7	circRNA	XM_025001072.1	GPCPD1	NC_037340.1:47727877-47729437|NC_037340.1:47746248-47746752	glycerophosphocholine phosphodiesterase GPCPD1 isoform X6 [Bos taurus]	GO:0005737(cytoplasm);GO:0007519(skeletal muscle tissue development);GO:0008889(glycerophosphodiester phosphodiesterase activity);GO:0030643(cellular phosphate ion homeostasis);GO:0046475(glycerophospholipid catabolic process);GO:0047389(glycerophosphocholine phosphodiesterase activity);GO:2001070(starch binding)	00564(Glycerophospholipid metabolism);05231(Choline metabolism in cancer)	EC:3.1.4.2
circRNA1764	283.89	193.825	199.456	62.8836	33.9485	42.1527	17	11	14	4	2	3	2.28459	up	0.00770839	0.776345	yes	NC_037342.1	76481201	76494479	-	3	circRNA	XM_024975263.1	AMBRA1	NC_037342.1:76431729-76481200|NC_037342.1:76494479-76498482	activating molecule in BECN1-regulated autophagy protein 1 isoform X8 [Bos taurus]	GO:0005739(mitochondrion);GO:0005829(cytosol);GO:0005930(axoneme);GO:0006914(autophagy);GO:0008285(negative regulation of cell proliferation);GO:0021915(neural tube development);GO:0031625(ubiquitin protein ligase binding);GO:0043231(intracellular membrane-bounded organelle);GO:0043524(negative regulation of neuron apoptotic process);GO:0043552(positive regulation of phosphatidylinositol 3-kinase…	04140(Autophagy - animal);04137(Mitophagy - animal)	NA
circRNA2117	0	0	0	47.1627	50.9227	56.2035	0	0	0	3	3	4	-inf	down	0.00816728	0.784093	yes	NC_037342.1	23760492	23760658	+	1	circRNA	XM_010812350.3	NCAM1	NC_037342.1:23758763-23760440|NC_037342.1:23760658-23762670	PREDICTED: neural cell adhesion molecule 1 isoform X4 [Bison bison bison]	GO:0007155(cell adhesion);GO:0016021(integral component of membrane);GO:0031175(neuron projection development);GO:0048167(regulation of synaptic plasticity);GO:0016020(membrane)	04514(Cell adhesion molecules (CAMs));05020(Prion diseases)	NA
circRNA6955	150.295	140.964	0	0	0	0	9	8	0	0	0	0	inf	up	0.00834141	0.784093	yes	NC_037346.1	33430515	33434884	+	3	circRNA	XM_024979814.1	NCOR1	NC_037346.1:33428534-33430514|NC_037346.1:33434884-33435556	nuclear receptor corepressor 1 isoform X9 [Bos taurus]	GO:0000122(negative regulation of transcription by RNA polymerase II);GO:0001102(RNA polymerase II activating transcription factor binding);GO:0003677(DNA binding);GO:0003714(transcription corepressor activity);GO:0005876(spindle microtubule);GO:0016020(membrane);GO:0016580(Sin3 complex);GO:0016922(ligand-dependent nuclear receptor binding);GO:0017053(transcriptional repressor complex);GO:0042826…	04919(Thyroid hormone signaling pathway);05202(Transcriptional misregulation in cancers);01522(Endocrine resistance)	NA
circRNA2030	0	52.8614	28.4937	141.488	101.845	154.56	0	3	2	9	6	11	-2.29008	down	0.0101425	0.922636	yes	NC_037350.1	7143341	7165593	-	1	intergenic	intergenic_circRNA	intergenic_circRNA	NC_037350.1:7143340-7165593	NA	NA	NA	NA
circRNA1871	0	0	0	31.4418	67.897	56.2035	0	0	0	2	4	4	-inf	down	0.0106209	0.935963	yes	NC_037342.1	58118836	58140449	-	3	circRNA	NM_001205511.1	LGR4	NC_037342.1:58111315-58118836|NC_037342.1:58140449-58197203	leucine-rich repeat-containing G-protein coupled receptor 4 precursor [Bos taurus]	GO:0001649(osteoblast differentiation);GO:0001942(hair follicle development);GO:0005887(integral component of plasma membrane);GO:0007186(G-protein coupled receptor signaling pathway);GO:0007283(spermatogenesis);GO:0016500(protein-hormone receptor activity);GO:0030282(bone mineralization);GO:0030539(male genitalia development);GO:0032922(circadian regulation of gene expression);GO:0034122(negativ…	NA	NA
circRNA3361	0	0	85.481	0	1256.09	941.409	0	0	6	0	74	67	-4.68412	down	0.0109557	0.936215	yes	NC_037350.1	28551178	28572078	-	1	intergenic	intergenic_circRNA	intergenic_circRNA	NC_037350.1:28551177-28572078	NA	NA	NA	NA
circRNA1562	33.3988	17.6205	14.2468	62.8836	118.82	168.611	2	1	1	4	7	12	-2.42424	down	0.0114448	0.949243	yes	NC_037330.1	50181346	50181813	-	1	circRNA	XM_015464584.2	CCDC18	NC_037330.1:50177605-50181345|NC_037330.1:50181813-50192192	coiled-coil domain-containing protein 18 isoform X4 [Bos taurus]	GO:0005814(centriole);GO:0007099(centriole replication);GO:0098535(de novo centriole assembly involved in multi-ciliated epithelial cell differentiation)	00590(Arachidonic acid metabolism)	NA
circRNA4560	233.792	70.4818	128.222	0	0	42.1527	14	4	9	0	0	3	3.35899	up	0.0121849	0.955023	yes	NC_037332.1	20972132	20975410	+	2	circRNA	NM_173934.1	LUM	NC_037332.1:20976040-20978446	lumican precursor [Bos taurus]	GO:0005518(collagen binding);GO:0005583(fibrillar collagen trimer);GO:0005615(extracellular space);GO:0007409(axonogenesis);GO:0007601(visual perception);GO:0030199(collagen fibril organization);GO:0032914(positive regulation of transforming growth factor beta1 production);GO:0045944(positive regulation of transcription by RNA polymerase II);GO:0070062(extracellular exosome)	05205(Proteoglycans in cancer)	NA
circRNA2022	183.693	229.066	113.975	31.4418	0	56.2035	11	13	8	2	0	4	2.58733	up	0.0123938	0.955023	yes	NC_037345.1	23779743	23779942	-	1	intergenic	intergenic_circRNA	intergenic_circRNA	NC_037345.1:23779742-23779942	NA	NA	NA	NA
circRNA5707	66.7976	52.8614	56.9874	0	0	0	4	3	4	0	0	0	inf	up	0.0125304	0.955023	yes	NC_037332.1	20975185	20975410	+	1	circRNA	NM_173934.1	LUM	NC_037332.1:20972146-20975147|NC_037332.1:20976040-20978446	lumican precursor [Bos taurus]	GO:0005518(collagen binding);GO:0005583(fibrillar collagen trimer);GO:0005615(extracellular space);GO:0007409(axonogenesis);GO:0007601(visual perception);GO:0030199(collagen fibril organization);GO:0032914(positive regulation of transforming growth factor beta1 production);GO:0045944(positive regulation of transcription by RNA polymerase II);GO:0070062(extracellular exosome)	05205(Proteoglycans in cancer)	NA
circRNA1866	0	0	0	47.1627	84.8712	28.1018	0	0	0	3	5	2	-inf	down	0.0130178	0.966059	yes	NC_037337.1	73180719	73191463	+	7	circRNA	XM_024998080.1	SLC38A6	NC_037337.1:73171155-73180718|NC_037337.1:73191463-73191650	probable sodium-coupled neutral amino acid transporter 6 isoform X4 [Bos taurus]	GO:0003333(amino acid transmembrane transport);GO:0005887(integral component of plasma membrane);GO:0015171(amino acid transmembrane transporter activity)	NA	NA
circRNA3570	83.497	140.964	28.4937	0	0	14.0509	5	8	2	0	0	1	4.17014	up	0.0155265	1	yes	NC_037331.1	46224738	46245942	+	4	circRNA	XM_005205362.4	KMT2E	NC_037331.1:46202563-46224737|NC_037331.1:46245942-46252058	inactive histone-lysine N-methyltransferase 2E isoform X2 [Bos taurus]	GO:0002446(neutrophil mediated immunity);GO:0003713(transcription coactivator activity);GO:0006306(DNA methylation);GO:0008270(zinc ion binding);GO:0019899(enzyme binding);GO:0030218(erythrocyte differentiation);GO:0030854(positive regulation of granulocyte differentiation);GO:0042119(neutrophil activation);GO:0042800(histone methyltransferase activity (H3-K4 specific));GO:0045171(intercellular b…	00310(Lysine degradation)	EC:2.1.1.43
circRNA523	0	0	0	62.8836	50.9227	28.1018	0	0	0	4	3	2	-inf	down	0.0158438	1	yes	NC_037332.1	61127183	61145619	+	8	circRNA	NM_001035333.2	NEDD1	NC_037332.1:61117508-61127182|NC_037332.1:61145619-61155613	Protein NEDD1, partial [Bos mutus]	GO:0000242(pericentriolar material);GO:0000922(spindle pole);GO:0005654(nucleoplasm);GO:0005730(nucleolus);GO:0005814(centriole);GO:0005886(plasma membrane);GO:0036064(ciliary basal body);GO:0045177(apical part of cell);GO:0051301(cell division);GO:0071539(protein localization to centrosome)	NA	NA
circRNA1371	16.6994	0	0	62.8836	84.8712	42.1527	1	0	0	4	5	3	-3.50743	down	0.0162188	1	yes	NC_037336.1	15276392	15278547	+	2	circRNA	XM_005210669.4	SENP6	NC_037336.1:15242769-15276391|NC_037336.1:15278547-15293329	sentrin-specific protease 6 isoform X9 [Bos taurus]	GO:0005654(nucleoplasm);GO:0005737(cytoplasm);GO:0016926(protein desumoylation);GO:0016929(SUMO-specific protease activity);GO:0090169(regulation of spindle assembly);GO:0090234(regulation of kinetochore assembly)	NA	NA
circRNA375	150.295	211.446	99.7279	31.4418	33.9485	14.0509	9	12	7	2	2	1	2.53827	up	0.0170689	1	yes	NC_037347.1	35900694	35905467	+	3	circRNA	XM_024981350.1	LIFR	NC_037347.1:35877285-35900693|NC_037347.1:35905467-35912565	leukemia inhibitory factor receptor [Bos taurus]	GO:0004923(leukemia inhibitory factor receptor activity);GO:0004924(oncostatin-M receptor activity);GO:0005127(ciliary neurotrophic factor receptor binding);GO:0008284(positive regulation of cell proliferation);GO:0016021(integral component of membrane);GO:0019838(growth factor binding);GO:0038165(oncostatin-M-mediated signaling pathway);GO:0043235(receptor complex);GO:0048861(leukemia inhibitory…	04630(Jak-STAT signaling pathway);04060(Cytokine-cytokine receptor interaction);04550(Signaling pathways regulating pluripotency of stem cells)	NA
circRNA5260	33.3988	35.2409	113.975	0	0	0	2	2	8	0	0	0	inf	up	0.0176755	1	yes	NC_037338.1	14186821	14195067	-	6	circRNA	NM_173972.2	XDH	NC_037338.1:14185698-14186820|NC_037338.1:14195067-14196619	RecName: Full=Xanthine dehydrogenase/oxidase; Includes: RecName: Full=Xanthine dehydrogenase; Short=XD; Includes: RecName: Full=Xanthine oxidase; Short=XO; AltName: Full=Xanthine oxidoreductase; Short=XOR	GO:0001933(negative regulation of protein phosphorylation);GO:0001937(negative regulation of endothelial cell proliferation);GO:0004854(xanthine dehydrogenase activity);GO:0004855(xanthine oxidase activity);GO:0005506(iron ion binding);GO:0005615(extracellular space);GO:0006919(activation of cysteine-type endopeptidase activity involved in apoptotic process);GO:0007595(lactation);GO:0009055(elect…	00230(Purine metabolism);00232(Caffeine metabolism);00983(Drug metabolism - other enzymes);04146(Peroxisome)	EC:1.17.3.2
circRNA8703	100.196	52.8614	28.4937	0	0	0	6	3	2	0	0	0	inf	up	0.0183249	1	yes	NC_037353.1	10633215	10636112	+	3	circRNA	NM_001034502.1	ACTA2	NC_037353.1:10631364-10633156|NC_037353.1:10636193-10639127	PREDICTED: actin, aortic smooth muscle [Bos indicus]	GO:0005737(cytoplasm);GO:0010628(positive regulation of gene expression);GO:0030027(lamellipodium);GO:0030175(filopodium);GO:0044297(cell body);GO:0090131(mesenchyme migration)	04371(Apelin signaling pathway);04926(Relaxin signaling pathway);04270(Vascular smooth muscle contraction)	NA
circRNA1041	16.6994	17.6205	0	125.767	101.845	28.1018	1	1	0	8	6	2	-2.89742	down	0.019754	1	yes	NC_037338.1	18854667	18854840	+	1	circRNA	XM_024998401.1	CRIM1	NC_037338.1:18813696-18854666|NC_037338.1:18854840-18906828	cysteine-rich motor neuron 1 protein precursor [Bos taurus]	GO:0001558(regulation of cell growth);GO:0004867(serine-type endopeptidase inhibitor activity);GO:0005520(insulin-like growth factor binding);GO:0010951(negative regulation of endopeptidase activity);GO:0016021(integral component of membrane);GO:0030165(PDZ domain binding);GO:0070062(extracellular exosome)	05226(Gastric cancer);05146(Amoebiasis)	NA
circRNA1948	0	0	0	47.1627	33.9485	56.2035	0	0	0	3	2	4	-inf	down	0.020354	1	yes	NC_037345.1	47196037	47216262	-	6	circRNA	XM_024978702.1	ZNF568	NC_037345.1:47192798-47196036|NC_037345.1:47216262-47217410	zinc finger protein 568 isoform X5 [Bos taurus]	GO:0003676(nucleic acid binding);GO:0003700(DNA binding transcription factor activity);GO:0005622(intracellular);GO:0006355(regulation of transcription, DNA-templated);GO:0046872(metal ion binding)	NA	NA
circRNA3251	0	0	0	0	67.897	112.407	0	0	0	0	4	8	-inf	down	0.0223017	1	yes	NC_037350.1	27307441	27317952	+	7	circRNA	NM_174703.2	TNXB	NC_037350.1:27307084-27307441|NC_037350.1:27317952-27318337	tenascin-X isoform X5 [Bos indicus x Bos taurus]	GO:0005178(integrin binding);GO:0005515(protein binding);GO:0005583(fibrillar collagen trimer);GO:0005622(intracellular);GO:0007155(cell adhesion);GO:0008201(heparin binding);GO:0030036(actin cytoskeleton organization);GO:0030198(extracellular matrix organization);GO:0032963(collagen metabolic process);GO:0048251(elastic fiber assembly)	04151(PI3K-Akt signaling pathway);04512(ECM-receptor interaction);04510(Focal adhesion);05206(MicroRNAs in cancer);05165(Human papillomavirus infection)	NA
ciRNA365	200.393	88.1023	71.2342	0	0	42.1527	12	5	5	0	0	3	3.09322	up	0.0229622	1	yes	NC_037331.1	111965680	111966278	+	1	ciRNA	XM_024990518.1	CUL1	NC_037331.1:111965679-111966278	cullin-1 [Bos taurus]	GO:0006513(protein monoubiquitination);GO:0006915(apoptotic process);GO:0008283(cell proliferation);GO:0009887(animal organ morphogenesis);GO:0019005(SCF ubiquitin ligase complex);GO:0031146(SCF-dependent proteasomal ubiquitin-dependent protein catabolic process);GO:0031625(ubiquitin protein ligase binding);GO:0061630(ubiquitin protein ligase activity);GO:1990452(Parkin-FBXW7-Cul1 ubiquitin ligas…	04141(Protein processing in endoplasmic reticulum);04120(Ubiquitin mediated proteolysis);04310(Wnt signaling pathway);04340(Hedgehog signaling pathway);04350(TGF-beta signaling pathway);04110(Cell cycle);04114(Oocyte meiosis);04710(Circadian rhythm);05200(Pathways in cancer);05168(Herpes simplex infection)	NA
circRNA6032	50.0982	35.2409	56.9874	0	0	0	3	2	4	0	0	0	inf	up	0.0240682	1	yes	NC_037340.1	52182753	52184380	-	3	circRNA	NM_001206499.1	PTPRA	NC_037340.1:52170055-52182752|NC_037340.1:52184380-52199297	receptor-type tyrosine-protein phosphatase alpha isoform X5 [Bos taurus]	GO:0004725(protein tyrosine phosphatase activity);GO:0006468(protein phosphorylation);GO:0008286(insulin receptor signaling pathway);GO:0016021(integral component of membrane);GO:0035335(peptidyl-tyrosine dephosphorylation);GO:0043235(receptor complex);GO:0070062(extracellular exosome)	NA	NA
circRNA5497	100.196	70.4818	14.2468	0	0	0	6	4	1	0	0	0	inf	up	0.0242053	1	yes	NC_037333.1	59783468	59786145	-	2	circRNA	XM_024993181.1	APBB2	NC_037333.1:59726008-59783467|NC_037333.1:59786145-59825536	amyloid-beta A4 precursor protein-binding family B member 2 isoform X9 [Bos taurus]	GO:0001540(amyloid-beta binding);GO:0001764(neuron migration);GO:0005634(nucleus);GO:0005737(cytoplasm);GO:0006355(regulation of transcription, DNA-templated);GO:0007050(cell cycle arrest);GO:0007411(axon guidance);GO:0008134(transcription factor binding);GO:0030198(extracellular matrix organization);GO:0030308(negative regulation of cell growth);GO:0043065(positive regulation of apoptotic proces…	NA	NA
circRNA7888	83.497	52.8614	28.4937	0	0	0	5	3	2	0	0	0	inf	up	0.0243786	1	yes	NC_037331.1	119468215	119476626	-	5	circRNA	XM_024991304.1	ESYT2	NC_037331.1:119460234-119468215|NC_037331.1:119476626-119507428	extended synaptotagmin-2 [Bos taurus]	GO:0005509(calcium ion binding);GO:0005544(calcium-dependent phospholipid binding);GO:0005887(integral component of plasma membrane);GO:0008429(phosphatidylethanolamine binding);GO:0031210(phosphatidylcholine binding);GO:0031227(intrinsic component of endoplasmic reticulum membrane);GO:0031234(extrinsic component of cytoplasmic side of plasma membrane);GO:0035091(phosphatidylinositol binding);GO:…	NA	NA
circRNA10871	83.497	52.8614	28.4937	0	0	0	5	3	2	0	0	0	inf	up	0.0244387	1	yes	NC_037350.1	51258174	51265552	+	3	circRNA	NM_001080331.1	GMDS	NC_037350.1:51168421-51258173|NC_037350.1:51265552-51358423	GDP-mannose 4,6 dehydratase isoform X2 [Bos taurus]	GO:0005575(cellular_component);GO:0007219(Notch signaling pathway);GO:0008446(GDP-mannose 4,6-dehydratase activity);GO:0019673(GDP-mannose metabolic process);GO:0042351('de novo' GDP-L-fucose biosynthetic process);GO:0070401(NADP+ binding)	00051(Fructose and mannose metabolism);00520(Amino sugar and nucleotide sugar metabolism)	EC:4.2.1.47
circRNA635	150.295	211.446	199.456	15.7209	84.8712	0	9	12	14	1	5	0	2.47999	up	0.0245365	1	yes	NC_037341.1	80871371	80871673	+	2	circRNA	XM_002692835.5	ZFAND1	NC_037341.1:80868716-80871370|NC_037341.1:80871673-80872947	AN1-type zinc finger protein 1 [Bos taurus]	GO:0008270(zinc ion binding)	NA	NA
circRNA1708	317.289	140.964	128.222	31.4418	33.9485	70.2544	19	8	9	2	2	5	2.11223	up	0.024578	1	yes	NC_037328.1	149694866	149699013	+	2	circRNA	XM_024990067.1	DYRK1A	NC_037328.1:149687430-149694865|NC_037328.1:149699013-149708239	PREDICTED: dual specificity tyrosine-phosphorylation-regulated kinase 1A isoform X2 [Bison bison bison]	GO:0004674(protein serine/threonine kinase activity);GO:0004712(protein serine/threonine/tyrosine kinase activity);GO:0004715(non-membrane spanning protein tyrosine kinase activity);GO:0005524(ATP binding);GO:0005634(nucleus);GO:0007623(circadian rhythm);GO:0018105(peptidyl-serine phosphorylation);GO:0018107(peptidyl-threonine phosphorylation);GO:0018108(peptidyl-tyrosine phosphorylation);GO:0042…	NA	NA
circRNA2041	0	0	0	31.4418	33.9485	70.2544	0	0	0	2	2	5	-inf	down	0.0250291	1	yes	NC_037352.1	36612674	36734518	-	1	intergenic	intergenic_circRNA	intergenic_circRNA	NC_037352.1:36612673-36734518	NA	NA	NA	NA
circRNA4724	66.7976	105.723	156.715	0	0	42.1527	4	6	11	0	0	3	2.96543	up	0.0279413	1	yes	NC_037335.1	104281001	104311268	+	2	circRNA	NM_001078026.2	TNC	NC_037335.1:104277098-104280536	tenascin precursor [Bos taurus]	GO:0001649(osteoblast differentiation);GO:0005604(basement membrane);GO:0005614(interstitial matrix);GO:0005615(extracellular space);GO:0005925(focal adhesion);GO:0007155(cell adhesion);GO:0007528(neuromuscular junction development);GO:0008284(positive regulation of cell proliferation);GO:0010628(positive regulation of gene expression);GO:0014012(peripheral nervous system axon regeneration);GO:00…	04151(PI3K-Akt signaling pathway);04512(ECM-receptor interaction);04510(Focal adhesion);05206(MicroRNAs in cancer);05165(Human papillomavirus infection)	NA
ciRNA75	217.092	88.1023	56.9874	424.464	186.717	309.119	13	5	4	27	11	22	-1.34539	down	0.0286336	1	yes	NC_037334.1	38990165	38990628	-	1	ciRNA	XM_005209203.4	PDLIM7	NC_037334.1:38990136-38990628	PREDICTED: PDZ and LIM domain protein 7 isoform X1 [Bos indicus]	GO:0001503(ossification);GO:0005737(cytoplasm);GO:0005856(cytoskeleton);GO:0007275(multicellular organism development);GO:0008270(zinc ion binding);GO:0030154(cell differentiation);GO:0001725(stress fiber);GO:0001726(ruffle);GO:0005634(nucleus);GO:0005925(focal adhesion);GO:0030036(actin cytoskeleton organization)	NA	NA
circRNA2872	50.0982	35.2409	128.222	0	16.9742	0	3	2	9	0	1	0	3.65323	up	0.0289982	1	yes	NC_037353.1	38962230	38994721	-	6	circRNA	XM_024986065.1	CACUL1	NC_037353.1:38954079-38962229|NC_037353.1:38994721-39016563	CDK2-associated and cullin domain-containing protein 1 isoform X1 [Bos taurus]	GO:0005680(anaphase-promoting complex);GO:0031625(ubiquitin protein ligase binding);GO:0061630(ubiquitin protein ligase activity)	NA	NA
ciRNA104	0	0	0	62.8836	118.82	0	0	0	0	4	7	0	-inf	down	0.0293158	1	yes	NC_037338.1	94112580	94175392	+	1	ciRNA	XM_005213132.3	RABGAP1	NC_037338.1:94112579-94175392	rab GTPase-activating protein 1 isoform X4 [Bos taurus]	GO:0005096(GTPase activator activity);GO:0007049(cell cycle);GO:0043547(positive regulation of GTPase activity);GO:0003677(DNA binding);GO:0005622(intracellular);GO:0005829(cytosol);GO:0006886(intracellular protein transport);GO:0012505(endomembrane system);GO:0017137(Rab GTPase binding);GO:0031338(regulation of vesicle fusion);GO:0090630(activation of GTPase activity)	NA	NA
circRNA312	16.6994	0	14.2468	94.3254	33.9485	70.2544	1	0	1	6	2	5	-2.68151	down	0.0297442	1	yes	NC_037340.1	46866827	46897518	-	4	circRNA	XM_005214444.4	ZMYND11	NC_037340.1:46851081-46866826|NC_037340.1:46897518-46912420	zinc finger MYND domain-containing protein 11 isoform X5 [Bos taurus]	GO:0000122(negative regulation of transcription by RNA polymerase II);GO:0000977(RNA polymerase II regulatory region sequence-specific DNA binding);GO:0003682(chromatin binding);GO:0003712(transcription cofactor activity);GO:0005634(nucleus);GO:0042393(histone binding);GO:0005654(nucleoplasm);GO:0003714(transcription corepressor activity);GO:0008270(zinc ion binding);GO:0034243(regulation of tran…	NA	NA
circRNA6063	33.3988	35.2409	85.481	0	0	0	2	2	6	0	0	0	inf	up	0.031017	1	yes	NC_037347.1	62998121	63001112	+	3	circRNA	XM_024981531.1	FAM173B	NC_037347.1:62994178-62998120|NC_037347.1:63001112-63001469	protein FAM173B isoform X3 [Bos taurus]	GO:0016021(integral component of membrane)	04514(Cell adhesion molecules (CAMs));03420(Nucleotide excision repair);04742(Taste transduction)	NA
circRNA1231	0	0	0	47.1627	33.9485	42.1527	0	0	0	3	2	3	-inf	down	0.0310782	1	yes	NC_037344.1	55614497	55616347	+	2	circRNA	XM_024977741.1	CIT	NC_037344.1:55605222-55614496|NC_037344.1:55616347-55637483	citron Rho-interacting kinase isoform X8 [Bos taurus]	GO:0000910(cytokinesis);GO:0004674(protein serine/threonine kinase activity);GO:0005515(protein binding);GO:0005524(ATP binding);GO:0005829(cytosol);GO:0006468(protein phosphorylation);GO:0016020(membrane);GO:0017124(SH3 domain binding);GO:0030165(PDZ domain binding);GO:0032467(positive regulation of cytokinesis);GO:0035556(intracellular signal transduction);GO:0046872(metal ion binding);GO:00486…	NA	NA
circRNA588	83.497	211.446	128.222	31.4418	16.9742	42.1527	5	12	9	2	1	3	2.22413	up	0.0311708	1	yes	NC_037341.1	21513185	21523152	-	7	circRNA	XM_005215415.4	RB1CC1	NC_037341.1:21510531-21513184|NC_037341.1:21523152-21532658	RB1-inducible coiled-coil protein 1 [Bos taurus]	GO:0000045(autophagosome assembly);GO:0001889(liver development);GO:0001934(positive regulation of protein phosphorylation);GO:0007254(JNK cascade);GO:0007507(heart development);GO:0010506(regulation of autophagy);GO:0019901(protein kinase binding);GO:0031965(nuclear membrane);GO:0034045(phagophore assembly site membrane);GO:0045793(positive regulation of cell size);GO:1990316(Atg1/ULK1 kinase co…	04140(Autophagy - animal);04211(Longevity regulating pathway - mammal)	NA
circRNA7764	50.0982	0	142.468	0	0	0	3	0	10	0	0	0	inf	up	0.0329661	1	yes	NC_037330.1	103902292	103939820	+	3	circRNA	XM_005204917.3	FOXJ3	NC_037330.1:103880394-103902291|NC_037330.1:103939820-103957239	PREDICTED: forkhead box protein J3 isoform X1 [Bison bison bison]	GO:0000981(RNA polymerase II transcription factor activity, sequence-specific DNA binding);GO:0005634(nucleus);GO:0006357(regulation of transcription by RNA polymerase II);GO:0043565(sequence-specific DNA binding)	NA	NA
circRNA1903	0	0	0	94.3254	0	70.2544	0	0	0	6	0	5	-inf	down	0.0331718	1	yes	NC_037353.1	15942968	15949589	+	2	circRNA	XM_024985561.1	TBC1D12	NC_037353.1:15881593-15942967|NC_037353.1:15949589-15968808	TBC1 domain family member 12 isoform X6 [Bos taurus]	GO:0005096(GTPase activator activity);GO:0005776(autophagosome);GO:0006886(intracellular protein transport);GO:0017137(Rab GTPase binding);GO:0031338(regulation of vesicle fusion);GO:0055037(recycling endosome);GO:0090630(activation of GTPase activity);GO:2000785(regulation of autophagosome assembly)	NA	NA
circRNA348	217.092	440.512	398.912	94.3254	135.794	98.3562	13	25	28	6	8	7	1.68546	up	0.0332213	1	yes	NC_037347.1	8739899	8740782	-	3	circRNA	XM_024981406.1	TNPO1	NC_037347.1:8737047-8739898|NC_037347.1:8740782-8742187	Transportin-1, partial [Bos mutus]	GO:0005515(protein binding);GO:0005737(cytoplasm);GO:0006607(NLS-bearing protein import into nucleus);GO:0006610(ribosomal protein import into nucleus);GO:0008139(nuclear localization sequence binding);GO:0008536(Ran GTPase binding);GO:0031965(nuclear membrane);GO:0034399(nuclear periphery)	NA	NA
circRNA4867	133.595	17.6205	28.4937	0	0	0	8	1	2	0	0	0	inf	up	0.0333998	1	yes	NC_037331.1	46340917	46344585	-	4	circRNA	XM_024991043.1	SRPK2	NC_037331.1:46323122-46340916|NC_037331.1:46344585-46365588	SRSF protein kinase 2 isoform X9 [Bubalus bubalis]	GO:0000245(spliceosomal complex assembly);GO:0000287(magnesium ion binding);GO:0004674(protein serine/threonine kinase activity);GO:0005524(ATP binding);GO:0005654(nucleoplasm);GO:0005730(nucleolus);GO:0005737(cytoplasm);GO:0006468(protein phosphorylation);GO:0008284(positive regulation of cell proliferation);GO:0035556(intracellular signal transduction);GO:0045070(positive regulation of viral ge…	NA	NA
ciRNA904	116.896	0	71.2342	0	0	0	7	0	5	0	0	0	inf	up	0.0338744	1	yes	NC_037335.1	86521658	86525738	+	1	ciRNA	NM_001105436.2	AUH	NC_037335.1:86521657-86525738	methylglutaconyl-CoA hydratase, mitochondrial [Bos taurus]	GO:0003824(catalytic activity);GO:0008152(metabolic process)	00280(Valine, leucine and isoleucine degradation)	EC:4.2.1.18
circRNA10921	116.896	0	71.2342	0	0	0	7	0	5	0	0	0	inf	up	0.0340863	1	yes	NC_037337.1	46352856	46368336	+	1	intergenic	intergenic_circRNA	intergenic_circRNA	NC_037337.1:46352855-46368336	NA	NA	NA	NA
circRNA6981	33.3988	70.4818	42.7405	0	0	0	2	4	3	0	0	0	inf	up	0.0343119	1	yes	NC_037330.1	33495338	33495994	-	2	circRNA	XM_005204071.4	CSF1	NC_037330.1:33495011-33495337|NC_037330.1:33496018-33498110	macrophage colony-stimulating factor 1 isoform X3 [Bos taurus]	GO:0001954(positive regulation of cell-matrix adhesion);GO:0002158(osteoclast proliferation);GO:0003006(developmental process involved in reproduction);GO:0005125(cytokine activity);GO:0005157(macrophage colony-stimulating factor receptor binding);GO:0005615(extracellular space);GO:0007169(transmembrane receptor protein tyrosine kinase signaling pathway);GO:0008083(growth factor activity);GO:0010…	04014(Ras signaling pathway);04015(Rap1 signaling pathway);04010(MAPK signaling pathway);04668(TNF signaling pathway);04151(PI3K-Akt signaling pathway);04060(Cytokine-cytokine receptor interaction);04640(Hematopoietic cell lineage);04380(Osteoclast differentiation);05323(Rheumatoid arthritis)	NA
ciRNA390	33.3988	52.8614	56.9874	0	0	0	2	3	4	0	0	0	inf	up	0.0344067	1	yes	NC_037335.1	77224961	77226152	-	1	ciRNA	XM_024995763.1	HNRNPK	NC_037335.1:77224722-77226152	unnamed protein product [Mus musculus]	GO:0000790(nuclear chromatin);GO:0000978(RNA polymerase II proximal promoter sequence-specific DNA binding);GO:0005925(focal adhesion);GO:0006366(transcription by RNA polymerase II);GO:0006396(RNA processing);GO:0010988(regulation of low-density lipoprotein particle clearance);GO:0016020(membrane);GO:0043066(negative regulation of apoptotic process);GO:0045716(positive regulation of low-density l…	03040(Spliceosome);05206(MicroRNAs in cancer);05203(Viral carcinogenesis);05168(Herpes simplex infection)	NA
circRNA490	0	0	0	31.4418	33.9485	56.2035	0	0	0	2	2	4	-inf	down	0.0345329	1	yes	NC_037350.1	52071556	52079380	+	3	circRNA	XM_005223863.4	EXOC2	NC_037350.1:52047470-52071555|NC_037350.1:52079380-52086453	exocyst complex component 2 isoform X5 [Bos taurus]	GO:0000145(exocyst);GO:0001927(exocyst assembly);GO:0006893(Golgi to plasma membrane transport);GO:0016020(membrane);GO:0017160(Ral GTPase binding);GO:0019901(protein kinase binding);GO:0043231(intracellular membrane-bounded organelle);GO:0047485(protein N-terminus binding);GO:2000535(regulation of entry of bacterium into host cell)	04014(Ras signaling pathway)	NA
circRNA5640	33.3988	52.8614	42.7405	0	0	0	2	3	3	0	0	0	inf	up	0.0356924	1	yes	NC_037342.1	38243200	38247001	+	4	circRNA	XM_015474678.2	COPB1	NC_037342.1:38241490-38243199|NC_037342.1:38247001-38248286	coatomer subunit beta [Bos taurus]	GO:0005198(structural molecule activity);GO:0005793(endoplasmic reticulum-Golgi intermediate compartment);GO:0005829(cytosol);GO:0005886(plasma membrane);GO:0006886(intracellular protein transport);GO:0016192(vesicle-mediated transport);GO:0030126(COPI vesicle coat)	NA	NA
circRNA6847	0	140.964	56.9874	0	0	0	0	8	4	0	0	0	inf	up	0.0361187	1	yes	NC_037332.1	30722755	30723577	+	4	circRNA	XM_003586053.5	LMBR1L	NC_037332.1:30721792-30722754|NC_037332.1:30723577-30725400	protein LMBR1L isoform X1 [Bos taurus]	GO:0016021(integral component of membrane)	NA	NA
circRNA10873	133.595	70.4818	0	0	0	0	8	4	0	0	0	0	inf	up	0.0364242	1	yes	NC_037343.1	60411452	60414137	+	3	circRNA	XM_005217109.4	FAM20B	NC_037343.1:60398506-60411451|NC_037343.1:60414137-60416670	glycosaminoglycan xylosylkinase-like protein [Cricetulus griseus]	GO:0005654(nucleoplasm);GO:0005794(Golgi apparatus);GO:0016773(phosphotransferase activity, alcohol group as acceptor);GO:1903955(positive regulation of protein targeting to mitochondrion)	NA	NA
circRNA1417	166.994	70.4818	28.4937	15.7209	16.9742	0	10	4	2	1	1	0	3.02411	up	0.0364832	1	yes	NC_037336.1	74632364	74679051	-	7	circRNA	XM_024996767.1	MAP3K5	NC_037336.1:74626256-74632363|NC_037336.1:74679051-74684771	PREDICTED: mitogen-activated protein kinase kinase kinase 5 [Bison bison bison]	GO:0000186(activation of MAPKK activity);GO:0000187(activation of MAPK activity);GO:0000287(magnesium ion binding);GO:0004709(MAP kinase kinase kinase activity);GO:0005524(ATP binding);GO:0007254(JNK cascade);GO:0008631(intrinsic apoptotic signaling pathway in response to oxidative stress);GO:0019901(protein kinase binding);GO:0019903(protein phosphatase binding);GO:0038066(p38MAPK cascade);GO:00…	04141(Protein processing in endoplasmic reticulum);04010(MAPK signaling pathway);04668(TNF signaling pathway);04071(Sphingolipid signaling pathway);04210(Apoptosis);04530(Tight junction);04722(Neurotrophin signaling pathway);04714(Thermogenesis);05014(Amyotrophic lateral sclerosis (ALS));05418(Fluid shear stress and atherosclerosis);04932(Non-alcoholic fatty liver disease (NAFLD));01524(Platinum …	EC:2.7.11.25
circRNA2032	0	0	56.9874	125.767	101.845	84.3053	0	0	4	8	6	6	-2.45245	down	0.0369803	1	yes	NC_037350.1	27874800	27945821	+	1	intergenic	intergenic_circRNA	intergenic_circRNA	NC_037350.1:27874799-27945821	NA	NA	NA	NA
circRNA1063	0	0	0	31.4418	50.9227	28.1018	0	0	0	2	3	2	-inf	down	0.038544	1	yes	NC_037338.1	38491739	38503060	-	6	circRNA	XM_005212601.4	EFEMP1	NC_037338.1:38485548-38491738|NC_037338.1:38503060-38548229	EGF-containing fibulin-like extracellular matrix protein 1 precursor [Bos taurus]	GO:0005006(epidermal growth factor-activated receptor activity);GO:0005154(epidermal growth factor receptor binding);GO:0005509(calcium ion binding);GO:0005615(extracellular space);GO:0006355(regulation of transcription, DNA-templated);GO:0007173(epidermal growth factor receptor signaling pathway);GO:0018108(peptidyl-tyrosine phosphorylation);GO:0031012(extracellular matrix);GO:0032331(negative r…	NA	NA
circRNA3592	83.497	35.2409	71.2342	0	0	14.0509	5	2	5	0	0	1	3.75705	up	0.0397678	1	yes	NC_037331.1	118534000	118536619	+	4	circRNA	XM_024990564.1	UBE3C	NC_037331.1:118523934-118533999|NC_037331.1:118536619-118546623	ubiquitin-protein ligase E3C isoform X3 [Bos taurus]	GO:0000209(protein polyubiquitination);GO:0004842(ubiquitin-protein transferase activity);GO:0005634(nucleus);GO:0005737(cytoplasm);GO:0016874(ligase activity)	04120(Ubiquitin mediated proteolysis)	EC:2.3.2.26
circRNA6824	33.3988	70.4818	28.4937	0	0	0	2	4	2	0	0	0	inf	up	0.0400257	1	yes	NC_037339.1	50391656	50408275	-	4	circRNA	NM_001206310.2	TBC1D4	NC_037339.1:50387544-50391655|NC_037339.1:50408275-50411699	TBC1 domain family member 4 isoform X6 [Bos indicus x Bos taurus]	GO:0005096(GTPase activator activity);GO:0005622(intracellular);GO:0005737(cytoplasm);GO:0006886(intracellular protein transport);GO:0012505(endomembrane system);GO:0016192(vesicle-mediated transport);GO:0017137(Rab GTPase binding);GO:0031338(regulation of vesicle fusion);GO:0032869(cellular response to insulin stimulus);GO:0070062(extracellular exosome);GO:0090630(activation of GTPase activity)	04919(Thyroid hormone signaling pathway);04931(Insulin resistance)	NA
circRNA6233	66.7976	35.2409	28.4937	0	0	0	4	2	2	0	0	0	inf	up	0.04089	1	yes	NC_037329.1	124302348	124308078	-	6	circRNA	NM_001191494.1	PTPRU	NC_037329.1:124287193-124302347|NC_037329.1:124308078-124325479	receptor-type tyrosine-protein phosphatase U precursor [Bos taurus]	GO:0004725(protein tyrosine phosphatase activity);GO:0005911(cell-cell junction);GO:0008013(beta-catenin binding);GO:0008285(negative regulation of cell proliferation);GO:0016021(integral component of membrane);GO:0030336(negative regulation of cell migration);GO:0034109(homotypic cell-cell adhesion);GO:0034394(protein localization to cell surface);GO:0035335(peptidyl-tyrosine dephosphorylation);…	NA	NA
circRNA6506	83.497	35.2409	28.4937	0	0	0	5	2	2	0	0	0	inf	up	0.0412599	1	yes	NC_037344.1	62274059	62279670	-	6	circRNA	NM_001206858.3	MAPKAPK5	NC_037344.1:62270283-62274058|NC_037344.1:62279670-62287526	PREDICTED: MAP kinase-activated protein kinase 5 isoform X3 [Bos indicus]	GO:0004683(calmodulin-dependent protein kinase activity);GO:0005516(calmodulin binding);GO:0005634(nucleus);GO:0005737(cytoplasm);GO:0007265(Ras protein signal transduction);GO:0009931(calcium-dependent protein serine/threonine kinase activity);GO:0018105(peptidyl-serine phosphorylation);GO:0046777(protein autophosphorylation);GO:0002039(p53 binding);GO:0005524(ATP binding);GO:0005654(nucleoplasm…	04010(MAPK signaling pathway)	EC:2.7.11.1
circRNA1356	16.6994	0	0	15.7209	84.8712	70.2544	1	0	0	1	5	5	-3.35483	down	0.0415346	1	yes	NC_037334.1	95077672	95080705	+	2	circRNA	XM_015472367.2	RHOBTB3	NC_037334.1:95072423-95077671|NC_037334.1:95080705-95120595	rho-related BTB domain-containing protein 3 isoform X3 [Bos taurus]	GO:0005524(ATP binding);GO:0005525(GTP binding);GO:0005829(cytosol);GO:0007264(small GTPase mediated signal transduction);GO:0016887(ATPase activity);GO:0017137(Rab GTPase binding);GO:0042147(retrograde transport, endosome to Golgi);GO:0070062(extracellular exosome)	NA	NA
circRNA1132	183.693	52.8614	85.481	15.7209	33.9485	14.0509	11	3	6	1	2	1	2.3374	up	0.0419174	1	yes	NC_037348.1	21785649	21786548	-	2	circRNA	XM_024981596.1	FURIN	NC_037348.1:21784649-21785648|NC_037348.1:21786548-21787512	PREDICTED: furin isoform X2 [Vicugna pacos]	GO:0002020(protease binding);GO:0004252(serine-type endopeptidase activity);GO:0004867(serine-type endopeptidase inhibitor activity);GO:0005783(endoplasmic reticulum);GO:0005802(trans-Golgi network);GO:0006465(signal peptide processing);GO:0008283(cell proliferation);GO:0009966(regulation of signal transduction);GO:0009986(cell surface);GO:0010951(negative regulation of endopeptidase activity);GO…	05164(Influenza A)	EC:3.4.21.75
circRNA9451	116.896	17.6205	28.4937	0	0	0	7	1	2	0	0	0	inf	up	0.0431727	1	yes	NC_037331.1	94697874	94823075	-	6	circRNA	XR_001500245.2	LOC107131356	NC_037331.1:94673680-94697873|NC_037331.1:94823075-94847662	PREDICTED: uncharacterized protein LOC104982391 [Bison bison bison]	NA	NA	NA
circRNA1161	150.295	70.4818	56.9874	31.4418	0	14.0509	9	4	4	2	0	1	2.61015	up	0.0449692	1	yes	NC_037348.1	32190218	32190733	-	2	circRNA	NM_001035487.1	TSPAN3	NC_037348.1:32186510-32190217|NC_037348.1:32190733-32204215	tetraspanin-3 [Bos taurus]	GO:0005887(integral component of plasma membrane);GO:0007166(cell surface receptor signaling pathway)	NA	NA
circRNA7667	66.7976	70.4818	14.2468	0	0	0	4	4	1	0	0	0	inf	up	0.0458185	1	yes	NC_037336.1	50387065	50391278	+	2	circRNA	XM_005210850.4	COQ3	NC_037336.1:50377325-50387064|NC_037336.1:50391278-50396021	ubiquinone biosynthesis O-methyltransferase, mitochondrial isoform X1 [Bos taurus]	GO:0006071(glycerol metabolic process);GO:0006744(ubiquinone biosynthetic process);GO:0008425(2-polyprenyl-6-methoxy-1,4-benzoquinone methyltransferase activity);GO:0010420(polyprenyldihydroxybenzoate methyltransferase activity);GO:0031314(extrinsic component of mitochondrial inner membrane);GO:0032259(methylation);GO:0061542(3-demethylubiquinone-n 3-O-methyltransferase activity)	00130(Ubiquinone and other terpenoid-quinone biosynthesis)	EC:2.1.1.64
circRNA3387	83.497	105.723	42.7405	0	33.9485	0	5	6	3	0	2	0	2.77246	up	0.0471753	1	yes	NC_037328.1	95202715	95227571	-	5	circRNA	XM_005201696.4	FNDC3B	NC_037328.1:95188827-95202714|NC_037328.1:95227571-95270811	fibronectin type III domain-containing protein 3B isoform X3 [Bos taurus]	GO:0016021(integral component of membrane)	NA	NA
ciRNA103	33.3988	0	0	47.1627	84.8712	56.2035	2	0	0	3	5	4	-2.49469	down	0.0483447	1	yes	NC_037338.1	94112580	94155626	+	1	ciRNA	XM_005213132.3	RABGAP1	NC_037338.1:94112579-94155626	rab GTPase-activating protein 1 isoform X4 [Bos taurus]	GO:0005096(GTPase activator activity);GO:0007049(cell cycle);GO:0043547(positive regulation of GTPase activity);GO:0003677(DNA binding);GO:0005622(intracellular);GO:0005829(cytosol);GO:0006886(intracellular protein transport);GO:0012505(endomembrane system);GO:0017137(Rab GTPase binding);GO:0031338(regulation of vesicle fusion);GO:0090630(activation of GTPase activity)	NA	NA
circRNA1206	66.7976	52.8614	28.4937	157.209	101.845	112.407	4	3	2	10	6	8	-1.32613	down	0.0486486	1	yes	NC_037344.1	10140559	10168577	-	5	circRNA	XM_024977154.1	ARHGAP10	NC_037344.1:10090088-10140558|NC_037344.1:10168577-10194003	rho GTPase-activating protein 10 isoform X9 [Bos taurus]	GO:0005096(GTPase activator activity);GO:0005829(cytosol);GO:0005886(plasma membrane);GO:0007010(cytoskeleton organization);GO:0007165(signal transduction);GO:0043066(negative regulation of apoptotic process);GO:0043547(positive regulation of GTPase activity);GO:0048471(perinuclear region of cytoplasm)	05100(Bacterial invasion of epithelial cells)	NA
circRNA405	0	17.6205	0	31.4418	33.9485	98.3562	0	1	0	2	2	7	-3.21614	down	0.0487174	1	yes	NC_037352.1	14429484	14448046	+	7	circRNA	XM_024984647.1	ABCC1	NC_037352.1:14419867-14429483|NC_037352.1:14448046-14455915	multidrug resistance-associated protein 1 isoform X6 [Bos taurus]	GO:0005524(ATP binding);GO:0005886(plasma membrane);GO:0016021(integral component of membrane);GO:0042626(ATPase activity, coupled to transmembrane movement of substances);GO:0055085(transmembrane transport)	02010(ABC transporters);04071(Sphingolipid signaling pathway);04977(Vitamin digestion and absorption);05206(MicroRNAs in cancer);01523(Antifolate resistance)	NA
circRNA5905	66.7976	52.8614	14.2468	0	0	0	4	3	1	0	0	0	inf	up	0.0488465	1	yes	NC_037356.1	1016462	1039763	-	10	circRNA	NM_001034730.2	MED17	NC_037356.1:1014990-1016461|NC_037356.1:1039763-1043171	MED17 [Cervus elaphus hippelaphus]	GO:0003713(transcription coactivator activity);GO:0005667(transcription factor complex);GO:0006367(transcription initiation from RNA polymerase II promoter);GO:0016020(membrane);GO:0016592(mediator complex);GO:0019827(stem cell population maintenance);GO:0030521(androgen receptor signaling pathway);GO:0045944(positive regulation of transcription by RNA polymerase II);GO:0046966(thyroid hormone re…	04919(Thyroid hormone signaling pathway)	NA
circRNA909	0	17.6205	28.4937	47.1627	84.8712	84.3053	0	1	2	3	5	6	-2.23001	down	0.0498884	1	yes	NC_037357.1	119129921	119133770	-	2	circRNA	XM_024987738.1	ZFX	NC_037357.1:119118397-119129920|NC_037357.1:119133770-119149808	zinc finger X-chromosomal protein isoform X2 [Bos taurus]	GO:0003677(DNA binding);GO:0005634(nucleus);GO:0006351(transcription, DNA-templated);GO:0006355(regulation of transcription, DNA-templated);GO:0046872(metal ion binding)	04146(Peroxisome)	EC:1.5.3.13
