# Supplementary material for: CircGLIS3 Inhibits Intramuscular Adipogenesis and Alleviates Skeletal Muscle Fat Infiltration
Source: J Cachexia Sarcopenia Muscle. 2025 Jul 30;16(4):e70009. doi: 10.1002/jcsm.70009 (PMC12308225; doi:10.1002/jcsm.70009)
Supplement: Supplementary file 4 — Additional file 2. KEGG pathway analysis of the parental genes associated with DECs. [file JCSM-16-e70009-s005.xlsx]

## Sheet: 0 d VS 3 d
pathway_id	pathway_name	Genes	S gene number	TS gene number	B gene number	TB gene number	pvalue
ko04974	Protein digestion and absorption	circRNA1849(ELN);circRNA3295(PLXDC2);circRNA6869(COL3A1)	3	30	26	2127	0.0052914
ko05146	Amoebiasis	circRNA1041(CRIM1);circRNA5454(LAMA2);circRNA6869(COL3A1)	3	30	29	2127	0.00722725
ko04933	AGE-RAGE signaling pathway in diabetic complications	circRNA2627(MAPK8);circRNA4965(TGFBR2);circRNA6869(COL3A1)	3	30	36	2127	0.013214
ko04659	Th17 cell differentiation	circRNA184(HIF1A);circRNA2627(MAPK8);circRNA4965(TGFBR2);ciRNA500(HIF1A)	3	30	38	2127	0.0153192
ko04060	Cytokine-cytokine receptor interaction	circRNA375(LIFR);circRNA4965(TGFBR2);ciRNA123(LOC784541)	3	30	41	2127	0.0188155
ko04926	Relaxin signaling pathway	circRNA2627(MAPK8);circRNA4965(TGFBR2);circRNA6869(COL3A1)	3	30	42	2127	0.0200719
ko03320	PPAR signaling pathway	circRNA4383(SCP2);circRNA5749(CPT2)	2	30	17	2127	0.0229383
ko04920	Adipocytokine signaling pathway	circRNA2627(MAPK8);circRNA5513(PAQR3)	2	30	26	2127	0.0506919
ko00120	Primary bile acid biosynthesis	circRNA4383(SCP2)	1	30	4	2127	0.0552732
ko04140	Autophagy - animal	circRNA184(HIF1A);circRNA2627(MAPK8);circRNA588(RB1CC1);ciRNA500(HIF1A)	3	30	63	2127	0.0569618
ko04137	Mitophagy - animal	circRNA184(HIF1A);circRNA2627(MAPK8);ciRNA500(HIF1A)	2	30	29	2127	0.0617045
ko04977	Vitamin digestion and absorption	circRNA405(ABCC1)	1	30	5	2127	0.0686231
ko05145	Toxoplasmosis	circRNA2627(MAPK8);circRNA5454(LAMA2)	2	30	31	2127	0.0694624
ko05142	Chagas disease (American trypanosomiasis)	circRNA2627(MAPK8);circRNA4965(TGFBR2)	2	30	33	2127	0.0775266
ko04514	Cell adhesion molecules (CAMs)	circRNA2117(NCAM1);circRNA5278(THADA)	2	30	34	2127	0.0816665
ko00790	Folate biosynthesis	circRNA1045(RMDN2);circRNA5844(RMDN2)	1	30	6	2127	0.0817906
ko04964	Proximal tubule bicarbonate reclamation	circRNA5507(SLC4A4)	1	30	6	2127	0.0817906
ko05210	Colorectal cancer	circRNA2627(MAPK8);circRNA4965(TGFBR2)	2	30	35	2127	0.0858749
ko05231	Choline metabolism in cancer	circRNA184(HIF1A);circRNA2627(MAPK8);ciRNA500(HIF1A)	2	30	35	2127	0.0858749
ko05212	Pancreatic cancer	circRNA2627(MAPK8);circRNA4965(TGFBR2)	2	30	36	2127	0.0901491
ko04350	TGF-beta signaling pathway	circRNA4965(TGFBR2);ciRNA506(DCN)	2	30	37	2127	0.0944865
ko04215	Apoptosis - multiple species	circRNA2627(MAPK8)	1	30	7	2127	0.094778
ko04380	Osteoclast differentiation	circRNA2627(MAPK8);circRNA4965(TGFBR2)	2	30	38	2127	0.0988847
ko04217	Necroptosis	circRNA2627(MAPK8);ciRNA123(LOC784541)	2	30	39	2127	0.103341
ko05205	Proteoglycans in cancer	circRNA184(HIF1A);circRNA4560(LUM);ciRNA500(HIF1A);ciRNA506(DCN)	3	30	84	2127	0.112325
ko04210	Apoptosis	circRNA2627(MAPK8);ciRNA123(LOC784541)	2	30	42	2127	0.117037
ko05164	Influenza A	circRNA2627(MAPK8);ciRNA123(LOC784541)	2	30	45	2127	0.131175
ko04071	Sphingolipid signaling pathway	circRNA2627(MAPK8);circRNA405(ABCC1)	2	30	45	2127	0.131175
ko04512	ECM-receptor interaction	circRNA3251(TNXB);circRNA5454(LAMA2)	2	30	45	2127	0.131175
ko05133	Pertussis	circRNA2627(MAPK8)	1	30	12	2127	0.157097
ko05020	Prion diseases	circRNA2117(NCAM1)	1	30	12	2127	0.157097
ko04510	Focal adhesion	circRNA2627(MAPK8);circRNA3251(TNXB);circRNA5454(LAMA2)	3	30	99	2127	0.160913
ko05226	Gastric cancer	circRNA1041(CRIM1);circRNA4965(TGFBR2)	2	30	52	2127	0.165567
ko00071	Fatty acid degradation	circRNA5749(CPT2)	1	30	13	2127	0.169053
ko01523	Antifolate resistance	circRNA405(ABCC1)	1	30	13	2127	0.169053
ko00330	Arginine and proline metabolism	circRNA4491(P4HA3);circRNA5647(P4HA3);circRNA5649(P4HA3)	1	30	13	2127	0.169053
ko05202	Transcriptional misregulation in cancers	circRNA4965(TGFBR2);circRNA5513(PAQR3)	2	30	53	2127	0.170612
ko05167	Kaposi sarcoma-associated herpesvirus infection	circRNA184(HIF1A);circRNA2627(MAPK8);ciRNA500(HIF1A)	2	30	54	2127	0.175685
ko05206	MicroRNAs in cancer	circRNA3251(TNXB);circRNA405(ABCC1)	2	30	55	2127	0.180783
ko05200	Pathways in cancer	circRNA184(HIF1A);circRNA2627(MAPK8);circRNA4965(TGFBR2);circRNA5454(LAMA2);ciRNA500(HIF1A)	4	30	161	2127	0.187547
ko04930	Type II diabetes mellitus	circRNA2627(MAPK8)	1	30	15	2127	0.192475
ko04068	FoxO signaling pathway	circRNA2627(MAPK8);circRNA4965(TGFBR2)	2	30	58	2127	0.196218
ko04664	Fc epsilon RI signaling pathway	circRNA2627(MAPK8)	1	30	16	2127	0.203946
ko04622	RIG-I-like receptor signaling pathway	circRNA2627(MAPK8)	1	30	16	2127	0.203946
ko04657	IL-17 signaling pathway	circRNA2627(MAPK8)	1	30	17	2127	0.215258
ko04972	Pancreatic secretion	circRNA5507(SLC4A4)	1	30	18	2127	0.226416
ko04360	Axon guidance	circRNA1778(TRPC4);circRNA5096(ENAH)	2	30	65	2127	0.232848
ko04750	Inflammatory mediator regulation of TRP channels	circRNA2627(MAPK8)	1	30	20	2127	0.248273
ko00561	Glycerolipid metabolism	circRNA5695(AGK)	1	30	20	2127	0.248273
ko04917	Prolactin signaling pathway	circRNA2627(MAPK8)	1	30	21	2127	0.258976
ko02010	ABC transporters	circRNA405(ABCC1)	1	30	22	2127	0.269532
ko01524	Platinum drug resistance	circRNA5443(REV3L)	1	30	22	2127	0.269532
ko04014	Ras signaling pathway	circRNA2627(MAPK8);circRNA5373(SHOC2)	2	30	72	2127	0.269957
ko04650	Natural killer cell mediated cytotoxicity	ciRNA123(LOC784541)	1	30	23	2127	0.279942
ko04976	Bile secretion	circRNA5507(SLC4A4)	1	30	24	2127	0.290209
ko04620	Toll-like receptor signaling pathway	circRNA2627(MAPK8)	1	30	24	2127	0.290209
ko05230	Central carbon metabolism in cancer	circRNA184(HIF1A);ciRNA500(HIF1A)	1	30	25	2127	0.300335
ko04658	Th1 and Th2 cell differentiation	circRNA2627(MAPK8)	1	30	25	2127	0.300335
ko05132	Salmonella infection	circRNA2627(MAPK8)	1	30	27	2127	0.320168
ko04912	GnRH signaling pathway	circRNA2627(MAPK8)	1	30	28	2127	0.32988
ko03460	Fanconi anemia pathway	circRNA5443(REV3L)	1	30	28	2127	0.32988
ko04723	Retrograde endocannabinoid signaling	circRNA2627(MAPK8)	1	30	28	2127	0.32988
ko04625	C-type lectin receptor signaling pathway	circRNA2627(MAPK8)	1	30	31	2127	0.358218
ko05220	Chronic myeloid leukemia	circRNA4965(TGFBR2)	1	30	31	2127	0.358218
ko04012	ErbB signaling pathway	circRNA2627(MAPK8)	1	30	32	2127	0.367404
ko05222	Small cell lung cancer	circRNA5454(LAMA2)	1	30	32	2127	0.367404
ko05211	Renal cell carcinoma	circRNA184(HIF1A);ciRNA500(HIF1A)	1	30	33	2127	0.376462
ko01522	Endocrine resistance	circRNA2627(MAPK8)	1	30	34	2127	0.385396
ko05162	Measles	ciRNA123(LOC784541)	1	30	35	2127	0.394205
ko04914	Progesterone-mediated oocyte maturation	circRNA2627(MAPK8)	1	30	35	2127	0.394205
ko04066	HIF-1 signaling pathway	circRNA184(HIF1A);ciRNA500(HIF1A)	1	30	36	2127	0.402892
ko04668	TNF signaling pathway	circRNA2627(MAPK8)	1	30	36	2127	0.402892
ko04611	Platelet activation	circRNA6869(COL3A1)	1	30	37	2127	0.411459
ko04932	Non-alcoholic fatty liver disease (NAFLD)	circRNA2627(MAPK8)	1	30	38	2127	0.419907
ko04630	Jak-STAT signaling pathway	circRNA375(LIFR)	1	30	40	2127	0.436453
ko04211	Longevity regulating pathway - mammal	circRNA588(RB1CC1)	1	30	40	2127	0.436453
ko05160	Hepatitis C	circRNA2627(MAPK8)	1	30	41	2127	0.444554
ko04728	Dopaminergic synapse	circRNA2627(MAPK8)	1	30	41	2127	0.444554
ko05152	Tuberculosis	circRNA2627(MAPK8)	1	30	42	2127	0.452542
ko04931	Insulin resistance	circRNA2627(MAPK8)	1	30	42	2127	0.452542
ko05418	Fluid shear stress and atherosclerosis	circRNA2627(MAPK8)	1	30	42	2127	0.452542
ko04550	Signaling pathways regulating pluripotency of stem cells	circRNA375(LIFR)	1	30	43	2127	0.460419
ko04722	Neurotrophin signaling pathway	circRNA2627(MAPK8)	1	30	45	2127	0.475846
ko05161	Hepatitis B	circRNA2627(MAPK8)	1	30	46	2127	0.483398
ko04142	Lysosome	circRNA4800(AP3B1)	1	30	46	2127	0.483398
ko04621	NOD-like receptor signaling pathway	circRNA2627(MAPK8)	1	30	47	2127	0.490846
ko05165	Human papillomavirus infection	circRNA3251(TNXB);circRNA5454(LAMA2)	2	30	117	2127	0.498346
ko04910	Insulin signaling pathway	circRNA2627(MAPK8)	1	30	50	2127	0.51257
ko04310	Wnt signaling pathway	circRNA2627(MAPK8)	1	30	50	2127	0.51257
ko04144	Endocytosis	circRNA4965(TGFBR2);circRNA5755(ARFGEF2)	2	30	121	2127	0.516699
ko04146	Peroxisome	circRNA4383(SCP2)	1	30	51	2127	0.519611
ko04520	Adherens junction	circRNA4965(TGFBR2)	1	30	51	2127	0.519611
ko04010	MAPK signaling pathway	circRNA2627(MAPK8);circRNA4965(TGFBR2)	2	30	122	2127	0.521222
ko04151	PI3K-Akt signaling pathway	circRNA3251(TNXB);circRNA5454(LAMA2)	2	30	122	2127	0.521222
ko05168	Herpes simplex infection	circRNA2627(MAPK8)	1	30	55	2127	0.546802
ko04024	cAMP signaling pathway	circRNA2627(MAPK8)	1	30	56	2127	0.553364
ko04919	Thyroid hormone signaling pathway	circRNA184(HIF1A);ciRNA500(HIF1A)	1	30	56	2127	0.553364
ko05225	Hepatocellular carcinoma	circRNA4965(TGFBR2)	1	30	56	2127	0.553364
ko04390	Hippo signaling pathway	circRNA4965(TGFBR2)	1	30	57	2127	0.559834
ko04714	Thermogenesis	circRNA5749(CPT2)	1	30	59	2127	0.572503
ko05169	Epstein-Barr virus infection	circRNA2627(MAPK8)	1	30	63	2127	0.596792
ko04530	Tight junction	circRNA2627(MAPK8)	1	30	72	2127	0.646663
ko04218	Cellular senescence	circRNA4965(TGFBR2)	1	30	74	2127	0.656907
ko04141	Protein processing in endoplasmic reticulum	circRNA2627(MAPK8)	1	30	78	2127	0.67654
ko05166	HTLV-I infection	circRNA4965(TGFBR2)	1	30	86	2127	0.7126
ko04810	Regulation of actin cytoskeleton	circRNA5096(ENAH)	1	30	98	2127	0.759505

## Sheet: 0 d VS 6 d
pathway_id	pathway_name	Genes	S gene number	TS gene number	B gene number	TB gene number	pvalue
ko05202	Transcriptional misregulation in cancers	circRNA1511(NSD2);circRNA719(ELK4);circRNA849(NCOR1)	3	21	53	2127	0.014151
ko04974	Protein digestion and absorption	circRNA1849(ELN);circRNA292(PLXDC2);circRNA3295(PLXDC2)	2	21	26	2127	0.0261687
ko00310	Lysine degradation	circRNA1511(NSD2);circRNA263(EZH2)	2	21	30	2127	0.0342069
ko00750	Vitamin B6 metabolism	circRNA5272(HEATR5B)	1	21	4	2127	0.0389383
ko01522	Endocrine resistance	circRNA2627(MAPK8);circRNA849(NCOR1)	2	21	34	2127	0.0430856
ko05231	Choline metabolism in cancer	circRNA2066(GPCPD1);circRNA2627(MAPK8);circRNA7125(GPCPD1)	2	21	35	2127	0.0454282
ko00982	Drug metabolism - cytochrome P450	circRNA5272(HEATR5B)	1	21	5	2127	0.0484448
ko04217	Necroptosis	circRNA2627(MAPK8);ciRNA123(LOC784541)	2	21	39	2127	0.055258
ko00790	Folate biosynthesis	circRNA5844(RMDN2)	1	21	6	2127	0.0578617
ko04210	Apoptosis	circRNA2627(MAPK8);ciRNA123(LOC784541)	2	21	42	2127	0.063084
ko04215	Apoptosis - multiple species	circRNA2627(MAPK8)	1	21	7	2127	0.0671898
ko00350	Tyrosine metabolism	circRNA5272(HEATR5B)	1	21	7	2127	0.0671898
ko04510	Focal adhesion	circRNA2627(MAPK8);circRNA3251(TNXB);circRNA858(ITGA3)	3	21	99	2127	0.0708053
ko05164	Influenza A	circRNA2627(MAPK8);ciRNA123(LOC784541)	2	21	45	2127	0.0712691
ko04512	ECM-receptor interaction	circRNA3251(TNXB);circRNA858(ITGA3)	2	21	45	2127	0.0712691
ko00760	Nicotinate and nicotinamide metabolism	circRNA5272(HEATR5B)	1	21	9	2127	0.0855828
ko00830	Retinol metabolism	circRNA5272(HEATR5B)	1	21	9	2127	0.0855828
ko05206	MicroRNAs in cancer	circRNA263(EZH2);circRNA3251(TNXB)	2	21	55	2127	0.100827
ko05165	Human papillomavirus infection	circRNA3251(TNXB);circRNA7549(UBE3A);circRNA858(ITGA3)	3	21	117	2127	0.104839
ko05133	Pertussis	circRNA2627(MAPK8)	1	21	12	2127	0.112526
ko00071	Fatty acid degradation	circRNA5749(CPT2)	1	21	13	2127	0.121338
ko00380	Tryptophan metabolism	circRNA5272(HEATR5B)	1	21	13	2127	0.121338
ko04640	Hematopoietic cell lineage	circRNA858(ITGA3)	1	21	15	2127	0.138712
ko04930	Type II diabetes mellitus	circRNA2627(MAPK8)	1	21	15	2127	0.138712
ko04664	Fc epsilon RI signaling pathway	circRNA2627(MAPK8)	1	21	16	2127	0.147276
ko04622	RIG-I-like receptor signaling pathway	circRNA2627(MAPK8)	1	21	16	2127	0.147276
ko03320	PPAR signaling pathway	circRNA5749(CPT2)	1	21	17	2127	0.155759
ko04657	IL-17 signaling pathway	circRNA2627(MAPK8)	1	21	17	2127	0.155759
ko04750	Inflammatory mediator regulation of TRP channels	circRNA2627(MAPK8)	1	21	20	2127	0.180728
ko04917	Prolactin signaling pathway	circRNA2627(MAPK8)	1	21	21	2127	0.188893
ko04340	Hedgehog signaling pathway	circRNA1320(CSNK1G3)	1	21	21	2127	0.188893
ko04120	Ubiquitin mediated proteolysis	circRNA3592(UBE3C);circRNA7549(UBE3A)	2	21	81	2127	0.189203
ko01524	Platinum drug resistance	circRNA5443(REV3L)	1	21	22	2127	0.196981
ko04650	Natural killer cell mediated cytotoxicity	ciRNA123(LOC784541)	1	21	23	2127	0.204992
ko04620	Toll-like receptor signaling pathway	circRNA2627(MAPK8)	1	21	24	2127	0.212927
ko00280	Valine, leucine and isoleucine degradation	circRNA5272(HEATR5B)	1	21	24	2127	0.212927
ko04658	Th1 and Th2 cell differentiation	circRNA2627(MAPK8)	1	21	25	2127	0.220787
ko04920	Adipocytokine signaling pathway	circRNA2627(MAPK8)	1	21	26	2127	0.228571
ko05132	Salmonella infection	circRNA2627(MAPK8)	1	21	27	2127	0.236282
ko04912	GnRH signaling pathway	circRNA2627(MAPK8)	1	21	28	2127	0.243919
ko03460	Fanconi anemia pathway	circRNA5443(REV3L)	1	21	28	2127	0.243919
ko05412	Arrhythmogenic right ventricular cardiomyopathy (ARVC)	circRNA858(ITGA3)	1	21	28	2127	0.243919
ko04723	Retrograde endocannabinoid signaling	circRNA2627(MAPK8)	1	21	28	2127	0.243919
ko04137	Mitophagy - animal	circRNA2627(MAPK8)	1	21	29	2127	0.251484
ko03420	Nucleotide excision repair	circRNA1757(TCP11L1)	1	21	29	2127	0.251484
ko00564	Glycerophospholipid metabolism	circRNA2066(GPCPD1);circRNA7125(GPCPD1)	1	21	30	2127	0.258976
ko04625	C-type lectin receptor signaling pathway	circRNA2627(MAPK8)	1	21	31	2127	0.266397
ko05145	Toxoplasmosis	circRNA2627(MAPK8)	1	21	31	2127	0.266397
ko04012	ErbB signaling pathway	circRNA2627(MAPK8)	1	21	32	2127	0.273747
ko05222	Small cell lung cancer	circRNA858(ITGA3)	1	21	32	2127	0.273747
ko05142	Chagas disease (American trypanosomiasis)	circRNA2627(MAPK8)	1	21	33	2127	0.281027
ko05414	Dilated cardiomyopathy (DCM)	circRNA858(ITGA3)	1	21	33	2127	0.281027
ko05410	Hypertrophic cardiomyopathy (HCM)	circRNA858(ITGA3)	1	21	33	2127	0.281027
ko00562	Inositol phosphate metabolism	circRNA8616(MTMR2)	1	21	34	2127	0.288237
ko05210	Colorectal cancer	circRNA2627(MAPK8)	1	21	35	2127	0.295378
ko05162	Measles	ciRNA123(LOC784541)	1	21	35	2127	0.295378
ko04914	Progesterone-mediated oocyte maturation	circRNA2627(MAPK8)	1	21	35	2127	0.295378
ko04668	TNF signaling pathway	circRNA2627(MAPK8)	1	21	36	2127	0.302452
ko04933	AGE-RAGE signaling pathway in diabetic complications	circRNA2627(MAPK8)	1	21	36	2127	0.302452
ko05212	Pancreatic cancer	circRNA2627(MAPK8)	1	21	36	2127	0.302452
ko04932	Non-alcoholic fatty liver disease (NAFLD)	circRNA2627(MAPK8)	1	21	38	2127	0.316396
ko04380	Osteoclast differentiation	circRNA2627(MAPK8)	1	21	38	2127	0.316396
ko04659	Th17 cell differentiation	circRNA2627(MAPK8)	1	21	38	2127	0.316396
ko05160	Hepatitis C	circRNA2627(MAPK8)	1	21	41	2127	0.336815
ko04728	Dopaminergic synapse	circRNA2627(MAPK8)	1	21	41	2127	0.336815
ko04060	Cytokine-cytokine receptor interaction	ciRNA123(LOC784541)	1	21	41	2127	0.336815
ko04010	MAPK signaling pathway	circRNA2627(MAPK8);circRNA719(ELK4)	2	21	122	2127	0.341399
ko04151	PI3K-Akt signaling pathway	circRNA3251(TNXB);circRNA858(ITGA3)	2	21	122	2127	0.341399
ko05152	Tuberculosis	circRNA2627(MAPK8)	1	21	42	2127	0.343491
ko04926	Relaxin signaling pathway	circRNA2627(MAPK8)	1	21	42	2127	0.343491
ko04931	Insulin resistance	circRNA2627(MAPK8)	1	21	42	2127	0.343491
ko05418	Fluid shear stress and atherosclerosis	circRNA2627(MAPK8)	1	21	42	2127	0.343491
ko04722	Neurotrophin signaling pathway	circRNA2627(MAPK8)	1	21	45	2127	0.363138
ko04071	Sphingolipid signaling pathway	circRNA2627(MAPK8)	1	21	45	2127	0.363138
ko05161	Hepatitis B	circRNA2627(MAPK8)	1	21	46	2127	0.369562
ko04022	cGMP - PKG signaling pathway	circRNA1442(PDE5A)	1	21	46	2127	0.369562
ko04621	NOD-like receptor signaling pathway	circRNA2627(MAPK8)	1	21	47	2127	0.375924
ko04070	Phosphatidylinositol signaling system	circRNA8616(MTMR2)	1	21	47	2127	0.375924
ko00230	Purine metabolism	circRNA1442(PDE5A)	1	21	49	2127	0.388465
ko04910	Insulin signaling pathway	circRNA2627(MAPK8)	1	21	50	2127	0.394645
ko04310	Wnt signaling pathway	circRNA2627(MAPK8)	1	21	50	2127	0.394645
ko05167	Kaposi sarcoma-associated herpesvirus infection	circRNA2627(MAPK8)	1	21	54	2127	0.418776
ko05168	Herpes simplex infection	circRNA2627(MAPK8)	1	21	55	2127	0.424664
ko04024	cAMP signaling pathway	circRNA2627(MAPK8)	1	21	56	2127	0.430495
ko04919	Thyroid hormone signaling pathway	circRNA849(NCOR1)	1	21	56	2127	0.430495
ko04068	FoxO signaling pathway	circRNA2627(MAPK8)	1	21	58	2127	0.441989
ko04714	Thermogenesis	circRNA5749(CPT2)	1	21	59	2127	0.447652
ko05169	Epstein-Barr virus infection	circRNA2627(MAPK8)	1	21	63	2127	0.469764
ko04140	Autophagy - animal	circRNA2627(MAPK8)	1	21	63	2127	0.469764
ko05200	Pathways in cancer	circRNA2627(MAPK8);circRNA858(ITGA3)	2	21	161	2127	0.480074
ko05203	Viral carcinogenesis	circRNA7549(UBE3A)	1	21	67	2127	0.491032
ko04014	Ras signaling pathway	circRNA2627(MAPK8)	1	21	72	2127	0.516475
ko04530	Tight junction	circRNA2627(MAPK8)	1	21	72	2127	0.516475
ko04141	Protein processing in endoplasmic reticulum	circRNA2627(MAPK8)	1	21	78	2127	0.545409
ko05166	HTLV-I infection	circRNA719(ELK4)	1	21	86	2127	0.581431
ko04810	Regulation of actin cytoskeleton	circRNA858(ITGA3)	1	21	98	2127	0.630409

## Sheet: 0 d VS 9 d
pathway_id	pathway_name	Genes	S gene number	TS gene number	B gene number	TB gene number	pvalue
ko01522	Endocrine resistance	circRNA10879(MAPK14);circRNA2627(MAPK8);circRNA6464(IGF1R);circRNA6955(NCOR1)	4	41	34	2127	0.00362915
ko04668	TNF signaling pathway	circRNA10879(MAPK14);circRNA1417(MAP3K5);circRNA2627(MAPK8);circRNA6981(CSF1)	4	41	36	2127	0.00448288
ko04926	Relaxin signaling pathway	circRNA10879(MAPK14);circRNA2627(MAPK8);circRNA6869(COL3A1);circRNA8703(ACTA2)	4	41	42	2127	0.00783567
ko05164	Influenza A	circRNA10879(MAPK14);circRNA1132(FURIN);circRNA2627(MAPK8);ciRNA123(LOC784541)	4	41	45	2127	0.0100043
ko04071	Sphingolipid signaling pathway	circRNA10879(MAPK14);circRNA1417(MAP3K5);circRNA2627(MAPK8);circRNA405(ABCC1)	4	41	45	2127	0.0100043
ko05206	MicroRNAs in cancer	circRNA3251(TNXB);circRNA405(ABCC1);circRNA4724(TNC);ciRNA390(HNRNPK)	4	41	55	2127	0.0199339
ko05133	Pertussis	circRNA10879(MAPK14);circRNA2627(MAPK8)	2	41	12	2127	0.021178
ko05014	Amyotrophic lateral sclerosis (ALS)	circRNA10879(MAPK14);circRNA1417(MAP3K5)	2	41	12	2127	0.021178
ko04010	MAPK signaling pathway	circRNA10879(MAPK14);circRNA1417(MAP3K5);circRNA2627(MAPK8);circRNA6464(IGF1R);circRNA6506(MAPKAPK5);circRNA6981(CSF1)	6	41	122	2127	0.0271008
ko04914	Progesterone-mediated oocyte maturation	circRNA10879(MAPK14);circRNA2627(MAPK8);circRNA6464(IGF1R)	3	41	35	2127	0.0283838
ko04933	AGE-RAGE signaling pathway in diabetic complications	circRNA10879(MAPK14);circRNA2627(MAPK8);circRNA6869(COL3A1)	3	41	36	2127	0.0305566
ko04140	Autophagy - animal	circRNA1764(AMBRA1);circRNA2627(MAPK8);circRNA588(RB1CC1);circRNA6464(IGF1R)	4	41	63	2127	0.031169
ko04380	Osteoclast differentiation	circRNA10879(MAPK14);circRNA2627(MAPK8);circRNA6981(CSF1)	3	41	38	2127	0.0351599
ko04664	Fc epsilon RI signaling pathway	circRNA10879(MAPK14);circRNA2627(MAPK8)	2	41	16	2127	0.036681
ko04622	RIG-I-like receptor signaling pathway	circRNA10879(MAPK14);circRNA2627(MAPK8)	2	41	16	2127	0.036681
ko00232	Caffeine metabolism	circRNA5260(XDH)	1	41	2	2127	0.0381893
ko00590	Arachidonic acid metabolism	circRNA1562(CCDC18)	1	41	2	2127	0.0381893
ko04657	IL-17 signaling pathway	circRNA10879(MAPK14);circRNA2627(MAPK8)	2	41	17	2127	0.041072
ko04060	Cytokine-cytokine receptor interaction	circRNA375(LIFR);circRNA6981(CSF1);ciRNA123(LOC784541)	3	41	41	2127	0.0427026
ko05418	Fluid shear stress and atherosclerosis	circRNA10879(MAPK14);circRNA1417(MAP3K5);circRNA2627(MAPK8)	3	41	42	2127	0.0453847
ko04210	Apoptosis	circRNA1417(MAP3K5);circRNA2627(MAPK8);ciRNA123(LOC784541)	3	41	42	2127	0.0453847
ko04014	Ras signaling pathway	circRNA2627(MAPK8);circRNA490(EXOC2);circRNA6464(IGF1R);circRNA6981(CSF1)	4	41	72	2127	0.047552
ko04550	Signaling pathways regulating pluripotency of stem cells	circRNA10879(MAPK14);circRNA375(LIFR);circRNA6464(IGF1R)	3	41	43	2127	0.0481495
ko04722	Neurotrophin signaling pathway	circRNA10879(MAPK14);circRNA1417(MAP3K5);circRNA2627(MAPK8)	3	41	45	2127	0.0539244
ko04750	Inflammatory mediator regulation of TRP channels	circRNA10879(MAPK14);circRNA2627(MAPK8)	2	41	20	2127	0.0553404
ko05120	Epithelial cell signaling in Helicobacter pylori infection	circRNA10879(MAPK14)	1	41	3	2127	0.0567466
ko00130	Ubiquinone and other terpenoid-quinone biosynthesis	circRNA7667(COQ3)	1	41	3	2127	0.0567466
ko04917	Prolactin signaling pathway	circRNA10879(MAPK14);circRNA2627(MAPK8)	2	41	21	2127	0.0604341
ko01524	Platinum drug resistance	circRNA1417(MAP3K5);circRNA5443(REV3L)	2	41	22	2127	0.0656835
ko04620	Toll-like receptor signaling pathway	circRNA10879(MAPK14);circRNA2627(MAPK8)	2	41	24	2127	0.0766192
ko04658	Th1 and Th2 cell differentiation	circRNA10879(MAPK14);circRNA2627(MAPK8)	2	41	25	2127	0.0822911
ko05168	Herpes simplex infection	circRNA2627(MAPK8);ciRNA365(CUL1);ciRNA390(HNRNPK)	3	41	55	2127	0.087447
ko04919	Thyroid hormone signaling pathway	circRNA5905(MED17);circRNA6824(TBC1D4);circRNA6955(NCOR1)	3	41	56	2127	0.0911984
ko04977	Vitamin digestion and absorption	circRNA405(ABCC1)	1	41	5	2127	0.0928191
ko05132	Salmonella infection	circRNA10879(MAPK14);circRNA2627(MAPK8)	2	41	27	2127	0.0940082
ko04068	FoxO signaling pathway	circRNA10879(MAPK14);circRNA2627(MAPK8);circRNA6464(IGF1R)	3	41	58	2127	0.0989025
ko04912	GnRH signaling pathway	circRNA10879(MAPK14);circRNA2627(MAPK8)	2	41	28	2127	0.10004
ko04723	Retrograde endocannabinoid signaling	circRNA10879(MAPK14);circRNA2627(MAPK8)	2	41	28	2127	0.10004
ko05146	Amoebiasis	circRNA1041(CRIM1);circRNA6869(COL3A1)	2	41	29	2127	0.106179
ko04137	Mitophagy - animal	circRNA1764(AMBRA1);circRNA2627(MAPK8)	2	41	29	2127	0.106179
ko00790	Folate biosynthesis	circRNA1045(RMDN2)	1	41	6	2127	0.110347
ko05131	Shigellosis	circRNA10879(MAPK14)	1	41	6	2127	0.110347
ko04625	C-type lectin receptor signaling pathway	circRNA10879(MAPK14);circRNA2627(MAPK8)	2	41	31	2127	0.118755
ko05145	Toxoplasmosis	circRNA10879(MAPK14);circRNA2627(MAPK8)	2	41	31	2127	0.118755
ko04510	Focal adhesion	circRNA2627(MAPK8);circRNA3251(TNXB);circRNA4724(TNC);circRNA6464(IGF1R)	4	41	99	2127	0.12027
ko04215	Apoptosis - multiple species	circRNA2627(MAPK8)	1	41	7	2127	0.127545
ko00534	Glycosaminoglycan biosynthesis - heparan sulfate / heparin	circRNA5655(EXT2)	1	41	7	2127	0.127545
ko05142	Chagas disease (American trypanosomiasis)	circRNA10879(MAPK14);circRNA2627(MAPK8)	2	41	33	2127	0.131688
ko04514	Cell adhesion molecules (CAMs)	circRNA1827(FAM173B);circRNA2117(NCAM1);circRNA6063(FAM173B)	2	41	34	2127	0.138275
ko05231	Choline metabolism in cancer	circRNA2066(GPCPD1);circRNA2627(MAPK8);circRNA7125(GPCPD1)	2	41	35	2127	0.144936
ko04611	Platelet activation	circRNA10879(MAPK14);circRNA6869(COL3A1)	2	41	37	2127	0.158455
ko04114	Oocyte meiosis	circRNA6464(IGF1R);ciRNA365(CUL1)	2	41	37	2127	0.158455
ko04932	Non-alcoholic fatty liver disease (NAFLD)	circRNA1417(MAP3K5);circRNA2627(MAPK8)	2	41	38	2127	0.165305
ko04659	Th17 cell differentiation	circRNA10879(MAPK14);circRNA2627(MAPK8)	2	41	38	2127	0.165305
ko04217	Necroptosis	circRNA2627(MAPK8);ciRNA123(LOC784541)	2	41	39	2127	0.172208
ko04211	Longevity regulating pathway - mammal	circRNA588(RB1CC1);circRNA6464(IGF1R)	2	41	40	2127	0.179161
ko04015	Rap1 signaling pathway	circRNA10879(MAPK14);circRNA6464(IGF1R);circRNA6981(CSF1)	3	41	77	2127	0.183409
ko05160	Hepatitis C	circRNA10879(MAPK14);circRNA2627(MAPK8)	2	41	41	2127	0.186159
ko04728	Dopaminergic synapse	circRNA10879(MAPK14);circRNA2627(MAPK8)	2	41	41	2127	0.186159
ko04141	Protein processing in endoplasmic reticulum	circRNA1417(MAP3K5);circRNA2627(MAPK8);ciRNA365(CUL1)	3	41	78	2127	0.188317
ko04931	Insulin resistance	circRNA2627(MAPK8);circRNA6824(TBC1D4)	2	41	42	2127	0.193198
ko05152	Tuberculosis	circRNA10879(MAPK14);circRNA2627(MAPK8)	2	41	42	2127	0.193198
ko04151	PI3K-Akt signaling pathway	circRNA3251(TNXB);circRNA4724(TNC);circRNA6464(IGF1R);circRNA6981(CSF1)	4	41	122	2127	0.205703
ko05020	Prion diseases	circRNA2117(NCAM1)	1	41	12	2127	0.208782
ko00051	Fructose and mannose metabolism	circRNA10871(GMDS)	1	41	12	2127	0.208782
ko04913	Ovarian Steroidogenesis	circRNA6464(IGF1R)	1	41	12	2127	0.208782
ko04512	ECM-receptor interaction	circRNA3251(TNXB);circRNA4724(TNC)	2	41	45	2127	0.214519
ko05205	Proteoglycans in cancer	circRNA10879(MAPK14);circRNA4560(LUM);circRNA5707(LUM);circRNA6464(IGF1R)	3	41	84	2127	0.218464
ko04710	Circadian rhythm	ciRNA365(CUL1)	1	41	13	2127	0.22412
ko05140	Leishmaniasis	circRNA10879(MAPK14)	1	41	13	2127	0.22412
ko01523	Antifolate resistance	circRNA405(ABCC1)	1	41	13	2127	0.22412
ko04621	NOD-like receptor signaling pathway	circRNA10879(MAPK14);circRNA2627(MAPK8)	2	41	47	2127	0.228867
ko04730	Long-term depression	circRNA6464(IGF1R)	1	41	14	2127	0.239168
ko04310	Wnt signaling pathway	circRNA2627(MAPK8);ciRNA365(CUL1)	2	41	50	2127	0.25052
ko04640	Hematopoietic cell lineage	circRNA6981(CSF1)	1	41	15	2127	0.253931
ko04930	Type II diabetes mellitus	circRNA2627(MAPK8)	1	41	15	2127	0.253931
ko05323	Rheumatoid arthritis	circRNA6981(CSF1)	1	41	15	2127	0.253931
ko04146	Peroxisome	circRNA5260(XDH);circRNA909(ZFX)	2	41	51	2127	0.25776
ko05202	Transcriptional misregulation in cancers	circRNA6464(IGF1R);circRNA6955(NCOR1)	2	41	53	2127	0.272255
ko05167	Kaposi sarcoma-associated herpesvirus infection	circRNA10879(MAPK14);circRNA2627(MAPK8)	2	41	54	2127	0.279505
ko00983	Drug metabolism - other enzymes	circRNA5260(XDH)	1	41	17	2127	0.282623
ko03440	Homologous recombination	circRNA632(NBN)	1	41	17	2127	0.282623
ko00520	Amino sugar and nucleotide sugar metabolism	circRNA10871(GMDS)	1	41	18	2127	0.296563
ko04714	Thermogenesis	circRNA10879(MAPK14);circRNA1417(MAP3K5)	2	41	59	2127	0.315671
ko04370	VEGF signaling pathway	circRNA10879(MAPK14)	1	41	20	2127	0.323654
ko00561	Glycerolipid metabolism	circRNA5695(AGK)	1	41	20	2127	0.323654
ko04340	Hedgehog signaling pathway	ciRNA365(CUL1)	1	41	21	2127	0.336815
ko05214	Glioma	circRNA6464(IGF1R)	1	41	21	2127	0.336815
ko05169	Epstein-Barr virus infection	circRNA10879(MAPK14);circRNA2627(MAPK8)	2	41	63	2127	0.344367
ko02010	ABC transporters	circRNA405(ABCC1)	1	41	22	2127	0.349726
ko04742	Taste transduction	circRNA1827(FAM173B);circRNA6063(FAM173B)	1	41	22	2127	0.349726
ko04650	Natural killer cell mediated cytotoxicity	ciRNA123(LOC784541)	1	41	23	2127	0.362391
ko00280	Valine, leucine and isoleucine degradation	ciRNA904(AUH)	1	41	24	2127	0.374816
ko04974	Protein digestion and absorption	circRNA6869(COL3A1)	1	41	26	2127	0.398962
ko04920	Adipocytokine signaling pathway	circRNA2627(MAPK8)	1	41	26	2127	0.398962
ko04530	Tight junction	circRNA1417(MAP3K5);circRNA2627(MAPK8)	2	41	72	2127	0.407492
ko05218	Melanoma	circRNA6464(IGF1R)	1	41	27	2127	0.410691
ko04660	T cell receptor signaling pathway	circRNA10879(MAPK14)	1	41	27	2127	0.410691
ko04218	Cellular senescence	circRNA10879(MAPK14);circRNA632(NBN)	2	41	74	2127	0.421164
ko04270	Vascular smooth muscle contraction	circRNA8703(ACTA2)	1	41	28	2127	0.422196
ko03460	Fanconi anemia pathway	circRNA5443(REV3L)	1	41	28	2127	0.422196
ko04213	Longevity regulating pathway - multiple species	circRNA6464(IGF1R)	1	41	28	2127	0.422196
ko03420	Nucleotide excision repair	circRNA1827(FAM173B);circRNA6063(FAM173B)	1	41	29	2127	0.433482
ko00564	Glycerophospholipid metabolism	circRNA2066(GPCPD1);circRNA7125(GPCPD1)	1	41	30	2127	0.444554
ko00310	Lysine degradation	circRNA3570(KMT2E)	1	41	30	2127	0.444554
ko01521	EGFR tyrosine kinase inhibitor resistance	circRNA6464(IGF1R)	1	41	31	2127	0.455413
ko04012	ErbB signaling pathway	circRNA2627(MAPK8)	1	41	32	2127	0.466066
ko04120	Ubiquitin mediated proteolysis	circRNA3592(UBE3C);ciRNA365(CUL1)	2	41	81	2127	0.467769
ko05215	Prostate cancer	circRNA6464(IGF1R)	1	41	35	2127	0.496819
ko05210	Colorectal cancer	circRNA2627(MAPK8)	1	41	35	2127	0.496819
ko05162	Measles	ciRNA123(LOC784541)	1	41	35	2127	0.496819
ko04670	Leukocyte transendothelial migration	circRNA10879(MAPK14)	1	41	36	2127	0.506681
ko04066	HIF-1 signaling pathway	circRNA6464(IGF1R)	1	41	36	2127	0.506681
ko05212	Pancreatic cancer	circRNA2627(MAPK8)	1	41	36	2127	0.506681
ko04350	TGF-beta signaling pathway	ciRNA365(CUL1)	1	41	37	2127	0.516353
ko04261	Adrenergic signaling in cardiomyocytes	circRNA10879(MAPK14)	1	41	40	2127	0.544275
ko04630	Jak-STAT signaling pathway	circRNA375(LIFR)	1	41	40	2127	0.544275
ko05100	Bacterial invasion of epithelial cells	circRNA1206(ARHGAP10)	1	41	42	2127	0.562009
ko03040	Spliceosome	ciRNA390(HNRNPK)	1	41	42	2127	0.562009
ko05224	Breast cancer	circRNA6464(IGF1R)	1	41	45	2127	0.587355
ko05161	Hepatitis B	circRNA2627(MAPK8)	1	41	46	2127	0.595481
ko05200	Pathways in cancer	circRNA2627(MAPK8);circRNA6464(IGF1R);ciRNA365(CUL1)	3	41	161	2127	0.611234
ko00230	Purine metabolism	circRNA5260(XDH)	1	41	49	2127	0.618934
ko04910	Insulin signaling pathway	circRNA2627(MAPK8)	1	41	50	2127	0.626452
ko04520	Adherens junction	circRNA6464(IGF1R)	1	41	51	2127	0.633826
ko04371	Apelin signaling pathway	circRNA8703(ACTA2)	1	41	52	2127	0.641058
ko05226	Gastric cancer	circRNA1041(CRIM1)	1	41	52	2127	0.641058
ko04110	Cell cycle	ciRNA365(CUL1)	1	41	53	2127	0.64815
ko04152	AMPK signaling pathway	circRNA6464(IGF1R)	1	41	56	2127	0.668617
ko05225	Hepatocellular carcinoma	circRNA6464(IGF1R)	1	41	56	2127	0.668617
ko04024	cAMP signaling pathway	circRNA2627(MAPK8)	1	41	56	2127	0.668617
ko05165	Human papillomavirus infection	circRNA3251(TNXB);circRNA4724(TNC)	2	41	117	2127	0.669915
ko04150	mTOR signaling pathway	circRNA6464(IGF1R)	1	41	63	2127	0.71196
ko05203	Viral carcinogenesis	ciRNA390(HNRNPK)	1	41	67	2127	0.734189
ko05163	Human cytomegalovirus infection	circRNA10879(MAPK14)	1	41	74	2127	0.769131
ko04144	Endocytosis	circRNA6464(IGF1R)	1	41	121	2127	0.911515
