# Supplementary material for: CircGLIS3 Inhibits Intramuscular Adipogenesis and Alleviates Skeletal Muscle Fat Infiltration
Source: J Cachexia Sarcopenia Muscle. 2025 Jul 30;16(4):e70009. doi: 10.1002/jcsm.70009 (PMC12308225; doi:10.1002/jcsm.70009)
Supplement: Supplementary file 5 — Additional file 3. Module information of WGCNA. [file JCSM-16-e70009-s015.xlsx]

## Sheet: blue
probes	moduleColor	GS.c(1, 1, 1, 0, 0, 0, 0, 0, 0, 0, 0, 0)	p.GS.c(1, 1, 1, 0, 0, 0, 0, 0, 0, 0, 0, 0)	GS.c(0, 0, 0, 1, 1, 1, 0, 0, 0, 0, 0, 0)	p.GS.c(0, 0, 0, 1, 1, 1, 0, 0, 0, 0, 0, 0)	GS.c(0, 0, 0, 0, 0, 0, 1, 1, 1, 0, 0, 0)	p.GS.c(0, 0, 0, 0, 0, 0, 1, 1, 1, 0, 0, 0)	GS.c(0, 0, 0, 0, 0, 0, 0, 0, 0, 1, 1, 1)	p.GS.c(0, 0, 0, 0, 0, 0, 0, 0, 0, 1, 1, 1)	MMblue	p.MMblue	MMmidnightblue	p.MMmidnightblue	MMturquoise	p.MMturquoise	MMblack	p.MMblack	MMgreen	p.MMgreen	MMgreenyellow	p.MMgreenyellow	MMlightcyan	p.MMlightcyan	MMred	p.MMred	MMbrown	p.MMbrown	MMpink	p.MMpink	MMgrey60	p.MMgrey60	MMtan	p.MMtan	MMgrey	p.MMgrey
circRNA1015	blue	0.0299745	0.926323	0.149873	0.641998	-0.0899236	0.781072	-0.0899236	0.781072	0.815921	0.00121104	-0.225163	0.481677	-0.323693	0.304716	0.214214	0.503783	-0.134213	0.677515	-0.243934	0.444842	0.233465	0.465215	0.0320478	0.92124	0.056218	0.862232	-0.153475	0.63392	-0.12586	0.696715	-0.128897	0.689715	0.34358	0.274191
circRNA1019	blue	0.252217	0.429032	0.0504433	0.876282	-0.554877	0.0611291	0.252217	0.429032	0.365851	0.242186	-0.14522	0.652482	-0.0732578	0.821001	-0.289286	0.361773	0.361806	0.247826	0.248382	0.436317	-0.179984	0.575653	0.383168	0.218903	-0.251178	0.431	0.31315	0.321633	-0.280104	0.377888	-0.290892	0.358993	0.392474	0.206971
circRNA1026	blue	-0.137154	0.670797	-0.0274307	0.932562	0.521184	0.0822777	-0.3566	0.2552	-0.512052	0.0887696	0.257145	0.419758	-0.0474868	0.883489	0.417956	0.176367	-0.304811	0.335371	-0.415955	0.178662	-0.0114332	0.971869	0.0813366	0.801591	-0.374793	0.229988	0.0945159	0.770151	0.105996	0.743019	0.329944	0.294925	-0.0114287	0.97188
circRNA1033	blue	0.0529256	0.870239	0.264628	0.405867	-0.158777	0.6221	-0.158777	0.6221	0.699779	0.0112941	0.0977829	0.762404	-0.337245	0.283716	0.404303	0.192389	0.167951	0.601838	-0.364326	0.244303	-0.0980611	0.761745	-0.169371	0.598725	-0.0173946	0.95721	0.119445	0.711573	-0.265916	0.4035	-0.293972	0.353692	0.550246	0.063783
circRNA1051	blue	-0.187317	0.559921	0.187317	0.559921	0	1	0	1	0.652215	0.0215295	-0.109574	0.734616	-0.147539	0.64725	-0.0425224	0.895607	-0.199647	0.533874	-0.106873	0.740956	0.381758	0.220746	-0.197699	0.537955	-0.194444	0.544803	0.106432	0.741994	0.361793	0.247845	-0.160495	0.618286	0.194201	0.545313
circRNA1076	blue	-0.102062	0.752288	0.306186	0.333084	-0.51031	0.0900456	0.306186	0.333084	0.528846	0.0770863	0.243225	0.446209	0.00200081	0.995076	-0.09834	0.761085	0.402446	0.194634	-0.0903735	0.780001	0.402959	0.194013	-0.399499	0.198231	0.365225	0.243054	-0.121124	0.707675	-0.234907	0.462383	-0.425988	0.167346	0.327328	0.299
circRNA1082	blue	0.270501	0.395129	0.090167	0.780493	-0.270501	0.395129	-0.090167	0.780493	0.624272	0.0300243	-0.130986	0.684913	-0.326326	0.300571	-0.221838	0.488343	0.264228	0.406603	-0.289817	0.360852	-0.153419	0.634046	0.354394	0.258362	-0.221613	0.488795	0.273421	0.389844	0.0355605	0.912635	-0.221983	0.48805	0.334609	0.287736
circRNA1181	blue	0.178174	0.579562	0.534522	0.073388	-0.534522	0.073388	-0.178174	0.579562	0.576758	0.0496208	0.378292	0.225317	-0.022143	0.945543	-0.245362	0.442096	-0.0349923	0.914026	-0.115535	0.720675	-0.224624	0.482754	0.575078	0.0504452	-0.271622	0.393097	-0.0376666	0.90748	-0.302181	0.339769	-0.322917	0.305945	0.497197	0.100054
circRNA1206	blue	0.370479	0.235826	0.476331	0.117466	-0.423405	0.170215	-0.423405	0.170215	0.643358	0.0240028	0.0485136	0.880985	0.262103	0.410527	-0.475981	0.117774	-0.194765	0.544124	-0.32081	0.309292	-0.214879	0.502429	0.0993451	0.758707	0.167485	0.602862	0.372221	0.233457	0.158776	0.622103	-0.37571	0.228758	-0.183586	0.567903
circRNA1209	blue	0.0431532	0.894066	0.215766	0.500623	0.215766	0.500623	-0.474685	0.118918	0.571389	0.0522901	-0.186501	0.561663	-0.030761	0.924395	-0.28166	0.37513	-0.275135	0.38676	-0.359674	0.25083	-0.284443	0.370226	-0.231924	0.468251	0.18086	0.573763	-0.0663196	0.837745	-0.0142288	0.964993	0.542064	0.0686654	-0.451991	0.140163
circRNA1223	blue	-0.180334	0.574898	0.631169	0.0277356	-0.090167	0.780493	-0.360668	0.249428	0.771298	0.00330729	0.0651697	0.840526	0.363356	0.245656	-0.198008	0.537306	-0.20529	0.522128	-0.196911	0.539609	-0.205466	0.521763	-0.188877	0.556597	-0.0646264	0.841841	-0.0937341	0.772007	0.296856	0.348765	-0.267875	0.399913	-0.147647	0.647006
circRNA1274	blue	0.309058	0.328336	0.485662	0.10945	-0.39736	0.200869	-0.39736	0.200869	0.654086	0.0210317	0.383733	0.218166	-0.217902	0.496288	-0.172979	0.590842	-0.28104	0.376228	-0.324374	0.303641	-0.184101	0.566798	0.358889	0.251942	-0.180232	0.575119	0.267073	0.401379	-0.21707	0.497974	-0.187019	0.560556	0.440198	0.152111
circRNA1301	blue	0.421076	0.172828	0.252646	0.428221	-0.421076	0.172828	-0.252646	0.428221	0.613245	0.0339612	0.100299	0.75645	-0.29112	0.358599	-0.200553	0.531979	-0.0384283	0.905616	-0.319402	0.31154	-0.157505	0.624929	0.333558	0.289347	-0.174803	0.586872	0.501752	0.0964965	-0.221924	0.48817	-0.17497	0.586509	0.405544	0.190896
circRNA1371	blue	0.647834	0.0227284	-0.0239939	0.940998	-0.215945	0.500259	-0.407896	0.188089	0.546706	0.0658645	-0.282387	0.373846	-0.374753	0.230042	0.168411	0.60083	-0.184688	0.565541	-0.354671	0.257963	-0.280135	0.377832	0.477839	0.116145	0.227476	0.477065	0.225633	0.480737	-0.239066	0.454263	-0.244776	0.443221	0.214117	0.503982
circRNA1377	blue	-0.144841	0.653339	0.0482805	0.881553	-0.0482805	0.881553	0.144841	0.653339	0.430512	0.162396	-0.0379056	0.906895	-0.260224	0.414014	-0.349915	0.264852	-0.232918	0.466293	0.305546	0.334149	0.158971	0.621669	-0.265627	0.40403	-0.263198	0.408503	0.251319	0.430731	0.0156434	0.961515	0.377147	0.226838	0.125839	0.696764
circRNA1427	blue	0.249029	0.435084	-6.93889e-18	1	-0.373544	0.23167	0.124515	0.699824	0.626634	0.0292258	-0.168857	0.599851	-0.293041	0.355289	0.00208841	0.994861	0.280542	0.377111	-0.188663	0.557052	0.223225	0.485557	-0.287733	0.364474	0.490198	0.105688	0.129903	0.687401	-0.255144	0.42351	-0.268364	0.399019	0.221988	0.488041
circRNA1435	blue	0.252217	0.429032	0.252217	0.429032	-0.554877	0.0611291	0.0504433	0.876282	0.38001	0.223044	0.351483	0.26257	-0.277774	0.382035	-0.15588	0.628548	-0.0768005	0.812477	-0.21485	0.502487	0.397191	0.201077	0.330227	0.294486	-0.187631	0.559251	0.373622	0.231564	-0.318503	0.312981	-0.251964	0.42951	0.638808	0.0253505
circRNA1445	blue	6.93889e-18	1	0.0955637	0.767664	-0.382255	0.220095	0.286691	0.36629	0.31382	0.320543	0.215864	0.500424	-0.169003	0.599531	0.0623852	0.847268	0.347627	0.268203	0.464025	0.128615	-0.267908	0.399852	-0.224309	0.483385	0.339446	0.280386	-0.280444	0.377283	-0.283183	0.372443	-0.408102	0.187844	0.381488	0.221099
circRNA1493	blue	0.102062	0.752288	0.102062	0.752288	-0.306186	0.333084	0.102062	0.752288	0.750339	0.00493403	-0.178564	0.57872	-0.26307	0.40874	0.0346811	0.914789	-0.113867	0.724569	-0.0230226	0.943383	0.386525	0.214552	-0.306683	0.33226	0.356639	0.255144	0.0381358	0.906332	-0.274518	0.387869	-0.109339	0.735168	0.248216	0.436634
circRNA1512	blue	-0.219502	0.493052	0.533075	0.0743192	-0.0313574	0.922933	-0.282216	0.374148	0.903073	5.71464e-05	0.102266	0.751806	-0.0262994	0.935339	-0.0776174	0.810515	-0.132163	0.682213	-0.23066	0.470748	-0.135243	0.67516	-0.132445	0.681566	-0.23641	0.459441	-0.106622	0.741547	0.225101	0.4818	-0.165711	0.606762	0.185033	0.564803
circRNA1520	blue	-0.382336	0.219989	0.60724	0.036254	-0.112452	0.727876	-0.112452	0.727876	0.520578	0.0826982	0.0850495	0.792704	0.471956	0.121353	0.167506	0.602815	-0.283515	0.371859	-0.238942	0.454503	0.407936	0.188041	-0.27675	0.383864	-0.331053	0.293207	0.107672	0.739079	0.0820007	0.8	-0.282536	0.373584	0.133582	0.67896
circRNA1525	blue	-0.0813573	0.801541	0.504415	0.094457	-0.406786	0.18941	-0.0162715	0.959971	0.708535	0.00990162	0.333034	0.290151	-0.133384	0.679414	-0.118717	0.713266	0.239299	0.453809	-0.353209	0.260071	0.095737	0.767253	-0.10148	0.753661	-0.345244	0.271721	0.300505	0.342587	-0.336867	0.284292	-0.100866	0.755111	0.558269	0.0592342
circRNA1536	blue	0.29277	0.355756	-0.09759	0.762861	-0.29277	0.355756	0.09759	0.762861	0.393776	0.205333	-0.160595	0.618065	-0.382247	0.220106	-0.281955	0.374609	0.580189	0.0479659	-0.271454	0.3934	-0.146444	0.64972	0.355165	0.257254	0.0349789	0.914059	0.0115619	0.971552	-0.274815	0.387335	0.00782622	0.980742	0.243013	0.446617
circRNA1574	blue	0.216295	0.499547	0.216295	0.499547	-0.43259	0.160152	0	1	0.762093	0.00396143	0.0646803	0.84171	-0.314181	0.319956	-0.0287448	0.929339	-0.0661482	0.83816	-0.23406	0.464046	0.382625	0.219612	-0.0405937	0.900321	0.345295	0.271645	0.00539597	0.986721	-0.190539	0.553064	-0.351274	0.262874	0.396096	0.202437
circRNA1582	blue	0.0592349	0.854906	0.0592349	0.854906	0.177705	0.580578	-0.296174	0.349927	0.522439	0.0814116	-0.247147	0.438675	-0.196497	0.540479	0.44925	0.142884	-0.426313	0.166987	-0.338574	0.281703	0.260198	0.414062	-0.251564	0.430267	0.156403	0.627383	0.127237	0.693539	0.16461	0.609188	-0.165358	0.607541	0.0832217	0.797076
circRNA16	blue	0.036442	0.910477	0.619514	0.0316801	-0.54663	0.0659098	-0.109326	0.735197	0.839168	0.000642697	0.230279	0.471503	0.0915458	0.77721	-0.00317017	0.992199	0.0439619	0.892091	-0.354415	0.258332	0.169985	0.59738	0.0824544	0.798913	0.0449063	0.889785	-0.085562	0.791479	-0.401167	0.19619	-0.41826	0.176021	0.443136	0.149075
circRNA1600	blue	0.040522	0.900496	0.526787	0.0784592	-0.283654	0.371613	-0.283654	0.371613	0.879594	0.00016229	0.224116	0.48377	-0.151938	0.637362	-0.0816174	0.800918	-0.168372	0.600914	-0.26067	0.413185	-0.110077	0.733436	-0.133076	0.680119	-0.185836	0.563085	0.285538	0.368307	-0.149493	0.642852	-0.122051	0.705527	0.374961	0.229762
circRNA1623	blue	0.146647	0.64926	0.439941	0.152378	-0.293294	0.354855	-0.293294	0.354855	0.790392	0.00221421	-0.0349087	0.914231	0.026215	0.935546	-0.0984371	0.760855	-0.173936	0.588758	-0.272033	0.392352	-0.109411	0.734997	-0.11347	0.725497	-0.17747	0.581087	0.494975	0.10182	-0.159341	0.620846	-0.107863	0.73863	0.181876	0.571577
circRNA1688	blue	0.348155	0.267428	0.174078	0.588449	-0.174078	0.588449	-0.348155	0.267428	0.736912	0.00625466	-0.120481	0.709167	-0.214038	0.504143	-0.187851	0.558782	-0.218109	0.495868	-0.250178	0.432898	-0.171318	0.594467	-0.190684	0.552757	0.566117	0.0550078	-0.001488	0.996338	-0.187147	0.560284	0.0702571	0.828235	-0.153488	0.633891
circRNA1706	blue	0.036442	0.910477	0.036442	0.910477	-0.109326	0.735197	0.036442	0.910477	0.474864	0.11876	-0.172782	0.591271	-0.18602	0.562691	-0.0616578	0.84903	-0.242353	0.447891	-0.10627	0.742374	0.478638	0.115449	-0.201146	0.530743	-0.146801	0.648913	0.498897	0.0987164	0.228603	0.474824	-0.120841	0.708333	0.190319	0.553531
circRNA1757	blue	0.544331	0.0672875	0.272166	0.392112	-0.816497	0.00119347	0	1	0.586883	0.0448496	0.278272	0.381146	-0.203149	0.526572	-0.371097	0.234985	-0.0635365	0.844479	0.00023405	0.999424	0.100616	0.755703	0.20833	0.515847	0.469784	0.123315	0.199726	0.533708	-0.433601	0.159069	-0.441035	0.151242	0.375785	0.228658
circRNA1771	blue	-0.309058	0.328336	0.220755	0.490522	0.220755	0.490522	-0.132453	0.681546	0.414745	0.180057	-0.030082	0.926059	0.00350685	0.99137	0.308915	0.328572	-0.29925	0.344705	-0.0579896	0.857929	0.161868	0.615246	-0.337817	0.28285	-0.349944	0.264811	0.195539	0.542494	0.500768	0.097258	-0.276712	0.383932	0.180956	0.573557
circRNA1786	blue	-0.0842152	0.794699	0.589506	0.0436683	-0.0842152	0.794699	-0.421076	0.172828	0.845938	0.000524604	0.40639	0.189884	-0.173545	0.58961	-0.187216	0.560137	-0.245052	0.442691	-0.332903	0.290354	-0.207008	0.518574	-0.216836	0.498449	-0.0447424	0.890185	-0.0516308	0.87339	0.0287233	0.929391	0.032969	0.918983	0.180332	0.574901
circRNA1823	blue	0.233285	0.465571	0	1	-0.466569	0.126255	0.233285	0.465571	0.502991	0.0955439	-0.186575	0.561505	-0.295314	0.351396	-0.0740144	0.819179	0.0488305	0.880212	-0.116267	0.718968	0.530395	0.0760647	0.288089	0.363853	-0.149135	0.643657	0.347252	0.268755	-0.277364	0.382767	-0.211467	0.5094	0.526664	0.0785416
circRNA1827	blue	0.445742	0.146415	0.121566	0.70665	-0.121566	0.70665	-0.445742	0.146415	0.692034	0.0126426	-0.22277	0.486469	-0.313428	0.321181	0.279847	0.378343	-0.270729	0.394716	-0.34755	0.268318	-0.260769	0.413	0.138707	0.667258	0.151156	0.639116	0.280297	0.377545	-0.198324	0.536643	-0.196666	0.540124	0.223406	0.485194
circRNA1830	blue	0.364986	0.243386	0.267657	0.400311	-0.316321	0.316492	-0.316321	0.316492	0.835236	0.000720148	-0.0795314	0.805919	-0.204252	0.52428	-0.137471	0.670073	-0.202247	0.528447	-0.254463	0.424793	-0.125294	0.698022	-0.151235	0.638938	0.266085	0.403189	0.362897	0.246298	-0.158565	0.622571	-0.13442	0.677042	0.0992564	0.758916
circRNA1836	blue	0.421521	0.172327	0.421521	0.172327	-0.498161	0.0992935	-0.344881	0.272259	0.728152	0.00724899	0.0166237	0.959105	0.0693514	0.83042	-0.34266	0.275563	0.0575126	0.859087	-0.442538	0.14969	-0.227315	0.477384	0.190831	0.552445	0.112665	0.727378	0.374977	0.229741	-0.126717	0.694739	-0.340477	0.278835	0.0642338	0.842791
circRNA1837	blue	0.461423	0.131057	0.276854	0.383679	-0.369138	0.237658	-0.369138	0.237658	0.358228	0.25288	0.535087	0.0730268	-0.345933	0.2707	-0.251503	0.430383	-0.231013	0.470049	-0.398308	0.199697	-0.0450144	0.889521	0.275082	0.386855	0.411149	0.184247	-0.0104243	0.97435	-0.150236	0.641183	-0.20557	0.521548	0.228908	0.474219
circRNA1870	blue	-0.0954911	0.767836	-0.159152	0.621267	-0.0318304	0.921773	0.286473	0.366671	-0.352544	0.261032	-0.141295	0.661372	0.317109	0.315221	0.408516	0.187352	0.303419	0.337695	0.0230161	0.943399	0.333411	0.289572	-0.431905	0.16089	0.370684	0.235547	0.0253147	0.937755	0.00666384	0.983602	-0.415416	0.179283	-0.0996174	0.758063
circRNA1876	blue	0.230365	0.471332	0.345547	0.271271	-0.518321	0.084277	-0.0575912	0.858896	0.579811	0.0481463	0.396475	0.201965	-0.196476	0.540523	-0.166732	0.604516	-0.160765	0.617687	-0.202306	0.528325	0.33956	0.280215	-0.295959	0.350295	0.454565	0.137638	0.196134	0.541242	-0.282919	0.372908	-0.259247	0.415832	0.301329	0.341199
circRNA1883	blue	0.443607	0.148592	0.105621	0.743902	-0.401359	0.195957	-0.147869	0.646506	0.524371	0.0800902	-0.108577	0.736955	-0.0578323	0.858311	-0.149984	0.641748	0.146629	0.649301	-0.389394	0.210874	0.0771897	0.811542	-0.156489	0.62719	0.604667	0.0372694	0.265304	0.404624	-0.0421447	0.89653	-0.42823	0.164881	-0.0534209	0.869034
circRNA1888	blue	0.475191	0.118471	-0.0678844	0.833963	-0.339422	0.280423	-0.0678844	0.833963	0.591644	0.0427221	-0.266532	0.40237	-0.341525	0.277262	-0.281872	0.374756	-0.315061	0.318529	0.212462	0.507363	-0.0348004	0.914497	0.263647	0.407674	0.177714	0.580558	0.291139	0.358566	0.119394	0.711693	-0.277396	0.382709	0.147994	0.646225
circRNA1920	blue	-0.377124	0.22687	0.659966	0.019522	-0.0942809	0.770709	-0.188562	0.557268	0.422234	0.171526	0.178645	0.578544	0.552452	0.0625087	-0.288951	0.362354	0.281824	0.374841	-0.407624	0.188411	-0.193278	0.547265	-0.22829	0.475446	-0.430228	0.162703	0.0789149	0.807399	-0.0602707	0.852394	0.107497	0.73949	-0.139768	0.664844
circRNA1923	blue	-0.222718	0.486575	0.356348	0.255559	0.356348	0.255559	-0.489979	0.105867	0.498373	0.0991272	0.372572	0.232982	-0.294868	0.352158	-0.112852	0.72694	-0.341852	0.276772	-0.215072	0.502035	-0.422415	0.171323	-0.153684	0.633453	-0.103115	0.749803	-0.373555	0.231654	0.207101	0.518382	0.392066	0.207485	-0.0310748	0.923625
circRNA1948	blue	0.658505	0.0198897	0.282216	0.374148	-0.47036	0.122792	-0.47036	0.122792	0.502762	0.0957195	0.319266	0.311759	-0.237375	0.457556	-0.276832	0.383718	-0.344766	0.272429	-0.32779	0.298278	-0.204278	0.524225	0.150633	0.640289	0.559518	0.058547	0.267617	0.400383	-0.241043	0.450425	-0.231334	0.469416	0.0701847	0.828409
circRNA1954	blue	0.0210119	0.948321	0.44125	0.151019	-0.231131	0.469817	-0.231131	0.469817	0.932018	1.01943e-05	0.0174926	0.956969	-0.149217	0.643471	-0.0453842	0.888618	-0.125638	0.697228	-0.219358	0.493342	-0.0934253	0.772741	-0.10922	0.735446	-0.168312	0.601046	0.199916	0.533312	-0.125467	0.697622	-0.107639	0.739157	0.31984	0.31084
circRNA2014	blue	0.178088	0.579749	-0.0254411	0.937445	-0.636027	0.0262008	0.483381	0.111375	0.419127	0.175034	-0.177054	0.581988	-0.0487394	0.880434	-0.260154	0.414144	0.47182	0.121476	0.214	0.504221	0.305096	0.334897	-0.320272	0.31015	0.308135	0.329858	0.364319	0.244314	-0.328394	0.297336	-0.327029	0.299468	0.23985	0.452738
circRNA2049	blue	-0.0988534	0.75987	0.252625	0.428259	-0.0109837	0.972974	-0.142788	0.657986	0.756524	0.00440216	-0.0466147	0.885616	-0.202453	0.528018	-0.156245	0.627736	0.145734	0.651321	-0.247013	0.438932	-0.128522	0.690579	-0.160947	0.617284	-0.246063	0.440751	0.165022	0.60828	0.354605	0.258058	-0.168577	0.600464	0.177196	0.581679
circRNA2050	blue	-0.229625	0.472797	0.580816	0.0476676	-0.283654	0.371613	-0.0675367	0.834803	0.171387	0.594314	0.610131	0.0351369	0.291429	0.358066	-0.150977	0.639519	-0.226547	0.478915	0.378573	0.224944	-0.30486	0.33529	0.136619	0.672017	-0.336281	0.285183	-0.179937	0.575754	0.0354322	0.912949	-0.348007	0.267646	0.294865	0.352164
circRNA2059	blue	0.370222	0.236177	0.0284786	0.929992	-0.19935	0.534494	-0.19935	0.534494	0.570089	0.0529515	-0.134651	0.676512	-0.32425	0.303837	-0.282871	0.372993	0.39872	0.199189	-0.460984	0.131473	-0.297349	0.347927	0.145746	0.651294	0.256421	0.421114	0.0712595	0.825817	-0.0576831	0.858673	-0.0737964	0.819704	0.0206953	0.949099
circRNA2097	blue	-0.482846	0.111829	-0.131685	0.683307	0.570637	0.0526722	0.0438951	0.892254	-0.54357	0.0677479	-0.177158	0.581762	0.406441	0.189822	0.0674564	0.834997	0.159636	0.620192	-0.000138357	0.99966	-0.0488243	0.880227	-0.117612	0.715838	-0.466272	0.12653	-0.0798211	0.805224	0.648118	0.0226494	0.127643	0.692603	-0.423185	0.17046
circRNA2157	blue	0.184289	0.566397	0.430007	0.162944	-0.47096	0.12225	-0.143336	0.656746	0.676441	0.0157143	0.406208	0.190101	-0.229808	0.472434	-0.193054	0.547737	-0.214322	0.503564	-0.135534	0.674495	0.115339	0.721133	0.317348	0.314837	0.223992	0.48402	-0.317145	0.315164	-0.191698	0.550608	-0.349763	0.265074	0.426764	0.16649
circRNA2179	blue	-0.145248	0.652419	0.551943	0.0628012	-0.0290496	0.928591	-0.377645	0.226175	0.455471	0.136757	0.221359	0.489306	0.169529	0.598379	0.0256731	0.936876	-0.365619	0.242507	-0.134447	0.676981	-0.267858	0.399943	0.533562	0.0740053	-0.417082	0.177368	-0.425238	0.168176	-0.049925	0.877545	-0.0819899	0.800025	0.206317	0.520001
circRNA2416	blue	1.73472e-18	1	1.73472e-18	1	-0.374634	0.230201	0.374634	0.230201	0.385526	0.21584	-0.0721579	0.823651	-0.267118	0.401297	-0.115785	0.720093	0.634929	0.0265423	-0.109831	0.734014	0.204648	0.523457	0.370906	0.235244	-0.190786	0.552541	-0.158138	0.623519	-0.227557	0.476902	-0.254455	0.424807	0.531785	0.0751558
circRNA2421	blue	-0.309492	0.327621	0.0618984	0.848447	-0.185695	0.563385	0.433289	0.159403	0.406011	0.190337	-0.0109069	0.973163	-0.22553	0.480944	0.0804473	0.803723	-0.194471	0.544744	0.572237	0.0518623	0.427396	0.165795	0.0489683	0.879877	-0.251618	0.430165	-0.317525	0.314553	-0.0984345	0.760861	-0.119435	0.711596	0.548772	0.0646441
circRNA2435	blue	0.106	0.74301	0.529999	0.0763252	-0.317999	0.31379	-0.317999	0.31379	0.716325	0.00877411	0.347896	0.267808	-0.165115	0.608075	-0.107617	0.739208	-0.20993	0.512554	-0.251697	0.430017	-0.168434	0.600778	0.486528	0.108725	-0.181908	0.571507	-0.234781	0.46263	-0.193531	0.546728	-0.217229	0.497651	0.454988	0.137227
circRNA2513	blue	-6.93889e-18	1	0.187317	0.559921	-0.187317	0.559921	0	1	0.649836	0.0221746	-0.0608654	0.850951	-0.288516	0.363111	-0.162292	0.614308	0.351124	0.263091	-0.241776	0.449007	-0.145524	0.651796	0.380245	0.222734	-0.245827	0.441205	-0.252477	0.42854	-0.229136	0.473766	0.0292135	0.928189	0.368438	0.238618
circRNA256	blue	-0.246412	0.440084	0.739235	0.0060091	-0.176008	0.584254	-0.316815	0.315696	0.460687	0.131753	0.283454	0.371966	0.555218	0.0609364	-0.101934	0.752589	0.132604	0.6812	-0.371497	0.23444	-0.32298	0.305844	-0.236806	0.458667	-0.419309	0.174827	0.288379	0.363349	-0.00196883	0.995155	-0.203268	0.526323	0.00170539	0.995803
circRNA259	blue	-0.047619	0.883166	0.333333	0.289692	-0.238095	0.456152	-0.047619	0.883166	0.652061	0.0215708	-0.0695494	0.829942	0.0358502	0.911926	-0.191286	0.551481	-0.152914	0.635177	0.213287	0.505675	-0.204289	0.524202	-0.18596	0.56282	-0.261579	0.411498	0.28968	0.361091	-0.213801	0.504625	0.0968139	0.764699	0.153644	0.633542
circRNA263	blue	0.509175	0.0908841	0.218218	0.495648	-0.654654	0.0208824	-0.0727393	0.82225	0.22341	0.485185	0.297306	0.348	-0.100484	0.756014	-0.236337	0.459584	-0.242433	0.447736	-0.241336	0.449857	0.379632	0.223543	0.553057	0.0621627	0.223096	0.485816	0.180543	0.574447	-0.388088	0.212544	-0.344853	0.272301	0.361558	0.248176
circRNA271	blue	-0.106	0.74301	0.317999	0.31379	0.0353333	0.913192	-0.247333	0.438321	0.805849	0.00155234	0.0590743	0.855296	-0.31069	0.325654	0.183498	0.568093	0.155666	0.629025	-0.382934	0.219208	-0.241885	0.448795	-0.285136	0.36901	-0.147968	0.646283	0.0623144	0.847439	-0.0344849	0.915269	-0.0499884	0.877391	0.333795	0.288983
circRNA2860	blue	-0.259354	0.415632	0.501418	0.0967546	-0.121032	0.707889	-0.121032	0.707889	0.746746	0.00526456	-0.0912047	0.778022	0.223771	0.484463	-0.213378	0.505489	-0.0229779	0.943493	-0.0491172	0.879514	-0.161742	0.615523	0.180581	0.574366	-0.370886	0.235271	-0.295799	0.350567	-0.00496664	0.987778	-0.0260839	0.935867	0.0795769	0.80581
circRNA2888	blue	-0.0854358	0.791781	0.256307	0.421327	-0.0854358	0.791781	-0.0854358	0.791781	0.853294	0.000416129	-0.0789062	0.80742	-0.198632	0.535998	-0.152735	0.635576	-0.0251578	0.93814	-0.0508255	0.875351	-0.0257627	0.936656	-0.050683	0.875699	0.0651666	0.840534	-0.283119	0.372556	0.294699	0.352447	-0.264259	0.406546	0.146522	0.649542
circRNA2927	blue	-0.29687	0.348743	0.573948	0.0510056	-0.217704	0.496688	-0.0593739	0.854569	0.545894	0.066349	0.237057	0.458176	0.348634	0.266726	0.0111059	0.972674	-0.210807	0.510753	-0.0584401	0.856836	0.256504	0.420957	-0.266071	0.403216	0.278129	0.381401	-0.536961	0.0718376	-0.160701	0.617831	-0.208617	0.515254	0.011314	0.972162
circRNA293	blue	0.490261	0.105636	-0.381314	0.221328	-0.308683	0.328954	0.199736	0.533687	0.18967	0.55491	-0.376822	0.227272	-0.427623	0.165546	-0.235142	0.461923	0.436425	0.156066	0.0236885	0.941748	-0.100187	0.756717	0.394491	0.204438	-0.00507896	0.987501	0.435103	0.157467	0.0485412	0.880918	-0.272407	0.391675	0.242264	0.448063
circRNA2976	blue	-0.11496	0.722016	0.1916	0.550814	-0.268241	0.399245	0.1916	0.550814	0.696858	0.0117895	-0.0950243	0.768944	-0.198029	0.537261	-0.0690355	0.831183	-0.167551	0.602716	0.297527	0.347625	0.236038	0.460169	0.237151	0.457994	-0.203298	0.526261	-0.258297	0.417604	0.00100159	0.997535	-0.253461	0.426681	0.458548	0.133791
circRNA3078	blue	-0.486534	0.10872	-0.0695048	0.83005	0.208514	0.515466	0.347524	0.268355	-0.41656	0.177966	-0.0197258	0.951481	0.311997	0.323515	-0.198032	0.537255	0.439722	0.152606	0.463657	0.128958	-0.296497	0.349378	-0.0735609	0.820271	-0.395842	0.202752	-0.315392	0.317993	0.110102	0.733379	0.271405	0.393489	-0.200015	0.533104
circRNA3158	blue	-0.103429	0.749064	0.393029	0.206272	0.0620572	0.848063	-0.351657	0.262317	0.579927	0.0480909	-0.183944	0.567136	0.20906	0.514342	0.172505	0.591874	-0.140776	0.662552	-0.330591	0.293921	-0.17526	0.585879	0.392431	0.207024	-0.322746	0.306215	-0.271506	0.393307	0.215202	0.501771	-0.31734	0.314849	0.0771654	0.8116
circRNA3274	blue	0.0463739	0.886203	0.602861	0.0379944	-0.324617	0.303257	-0.324617	0.303257	0.701127	0.0110709	0.482288	0.112305	-0.145153	0.652633	-0.111024	0.731218	-0.212264	0.507768	-0.25923	0.415863	-0.164635	0.609134	0.399689	0.197998	-0.193583	0.546619	-0.234234	0.463704	-0.195081	0.543458	-0.219092	0.493879	0.483029	0.111674
circRNA3279	blue	-0.174078	0.588449	0.104447	0.746666	-0.174078	0.588449	0.243709	0.445276	0.589267	0.043775	-0.0585595	0.856546	-0.241459	0.449619	-0.20809	0.516342	0.279837	0.378361	0.359935	0.250463	-0.190222	0.553738	0.205144	0.52243	-0.271562	0.393205	-0.321129	0.308784	0.207269	0.518035	-0.288522	0.363101	0.384902	0.216649
circRNA3306	blue	0.197386	0.538612	0.460566	0.131868	-0.197386	0.538612	-0.460566	0.131868	0.415319	0.179394	0.550229	0.0637931	-0.195149	0.543317	0.169076	0.599371	-0.293391	0.354689	-0.329192	0.296094	-0.268855	0.398123	0.339273	0.280648	0.150861	0.639779	-0.323383	0.305206	-0.231164	0.469751	-0.288773	0.362663	0.383142	0.218937
circRNA3307	blue	-0.0520579	0.87235	0.780869	0.00271773	-0.468521	0.124464	-0.26029	0.413892	0.419034	0.175139	0.506381	0.0929698	0.436843	0.155625	-0.204102	0.524592	-0.23787	0.456591	-0.0484455	0.881151	-0.219334	0.493391	0.43733	0.155111	-0.278799	0.380207	-0.219378	0.493302	-0.284322	0.37044	-0.316562	0.316104	0.258759	0.416742
circRNA3372	blue	0.0657952	0.839013	0.592157	0.0424975	-0.328976	0.29643	-0.328976	0.29643	0.653928	0.0210736	0.50622	0.093091	-0.145424	0.652022	-0.118399	0.714005	-0.21909	0.493883	-0.2598	0.414802	-0.167956	0.601827	0.434484	0.158125	-0.189237	0.555831	-0.234577	0.463032	-0.197498	0.538377	-0.221096	0.489836	0.481318	0.113135
circRNA3400	blue	0.0808452	0.802769	0.404226	0.192481	-0.242536	0.447538	-0.242536	0.447538	0.869572	0.000237837	-0.0104631	0.974255	-0.169145	0.599219	-0.0514138	0.873919	-0.143608	0.65613	-0.202844	0.527205	-0.133917	0.678192	0.371322	0.234678	-0.161088	0.616973	-0.20096	0.53113	-0.152306	0.636538	-0.174261	0.58805	0.359549	0.251008
circRNA3442	blue	0.0348155	0.914459	0.452602	0.139561	-0.104447	0.746666	-0.382971	0.21916	0.725927	0.00751942	0.306516	0.332537	-0.171959	0.593067	-0.193249	0.547325	-0.229264	0.473512	-0.287091	0.365593	-0.201191	0.530649	-0.222622	0.486767	0.344373	0.273012	-0.293209	0.355001	-0.219312	0.493434	0.179941	0.575745	-0.00438538	0.989208
circRNA3520	blue	-0.231869	0.468359	-0.231869	0.468359	0.510113	0.0901911	-0.0463739	0.886203	-0.350044	0.264663	-0.363074	0.24605	0.21148	0.509372	0.498782	0.0988061	0.276027	0.385159	-0.281955	0.374609	-0.0603141	0.852288	-0.339103	0.280905	0.174191	0.588203	-0.267245	0.401065	-0.0146828	0.963877	0.233028	0.466076	-0.398555	0.199393
circRNA356	blue	-0.0885615	0.784319	0.442807	0.149413	-0.354246	0.258575	1.38778e-17	1	0.909133	4.18166e-05	-0.057342	0.859502	0.0614691	0.849488	0.0250044	0.938517	-0.0472326	0.884109	0.033018	0.918863	0.079472	0.806062	-0.1032	0.749604	0.112801	0.72706	-0.239247	0.453911	-0.105456	0.744288	-0.426684	0.166578	0.282314	0.373976
circRNA3648	blue	0.120386	0.709389	0.240772	0.450951	-0.361158	0.248738	-1.04083e-17	1	0.620095	0.0314746	-0.117805	0.715387	0.147602	0.647107	-0.218545	0.494986	-0.0252492	0.937916	0.121604	0.706562	-0.00603287	0.985154	-0.251274	0.430818	0.606421	0.0365752	-0.247062	0.438838	-0.0740305	0.81914	-0.319049	0.312106	-0.152805	0.63542
circRNA3660	blue	-0.206725	0.519159	0.620174	0.0314468	-0.206725	0.519159	-0.206725	0.519159	0.839743	0.000631932	-0.0182045	0.95522	0.315003	0.318624	0.132542	0.681343	-0.125231	0.698168	-0.0568028	0.860811	-0.183788	0.567469	-0.184067	0.566872	-0.0542595	0.866994	-0.213993	0.504235	-0.201631	0.52973	-0.253216	0.427143	0.128593	0.690414
circRNA3697	blue	0.061199	0.850143	0.061199	0.850143	-0.428393	0.164702	0.305995	0.333402	0.442099	0.150143	-0.0653341	0.840129	-0.0222649	0.945244	-0.233435	0.465275	0.253406	0.426785	0.497698	0.0996579	-0.139213	0.666105	-0.227795	0.47643	0.475005	0.118635	-0.267594	0.400426	-0.197509	0.538353	-0.293917	0.353787	0.0717498	0.824635
circRNA37	blue	0.09759	0.762861	0.19518	0.54325	0.29277	0.355756	-0.58554	0.0454629	0.695606	0.0120067	-0.189806	0.554621	-0.226809	0.478391	0.0965507	0.765323	-0.514139	0.087256	-0.31664	0.315977	-0.308579	0.329125	-0.0674792	0.834942	0.176223	0.583789	-0.197001	0.53942	0.10043	0.756142	0.244469	0.443812	-0.189115	0.55609
circRNA3762	blue	-0.033389	0.917954	0.100167	0.756763	-0.166945	0.604048	0.100167	0.756763	0.601928	0.0383724	-0.162918	0.612924	-0.0433585	0.893565	-0.0591274	0.855167	0.00207304	0.994898	0.319937	0.310685	-0.0621387	0.847865	-0.309498	0.327611	0.460133	0.132279	-0.347316	0.268661	0.141884	0.660036	-0.35092	0.263388	-0.0216755	0.946691
circRNA3813	blue	-0.177705	0.580578	0.533114	0.0742941	-0.177705	0.580578	-0.177705	0.580578	0.944945	3.6305e-06	0.0146762	0.963893	0.0266766	0.934413	0.109567	0.734633	-0.101875	0.752729	-0.0723376	0.823218	-0.148916	0.644148	-0.161097	0.616953	-0.0724081	0.823048	-0.218535	0.495005	-0.156237	0.627752	-0.202619	0.527673	0.278362	0.380985
circRNA3893	blue	0.128205	0.691308	0.128205	0.691308	-0.384615	0.21702	0.128205	0.691308	0.698926	0.0114373	-0.101039	0.754702	-0.173413	0.589896	-0.0876577	0.786475	-0.0404385	0.9007	0.0509863	0.87496	0.317374	0.314795	-0.241093	0.450328	0.564011	0.0561209	-0.199828	0.533496	-0.215228	0.501718	-0.247141	0.438687	0.14683	0.648848
circRNA3912	blue	-0.0793052	0.806462	0.713746	0.00913608	-0.396526	0.201902	-0.237915	0.456502	0.555472	0.0607937	0.317262	0.314975	0.499473	0.0982656	0.0203691	0.949901	-0.0542661	0.866977	-0.317828	0.314065	0.0271644	0.933216	-0.28627	0.367026	0.338545	0.281747	-0.20162	0.529754	-0.322967	0.305865	-0.365252	0.243016	-0.013063	0.96786
circRNA3990	blue	-0.29277	0.355756	0.48795	0.107541	-0.09759	0.762861	-0.09759	0.762861	0.652945	0.0213343	0.220682	0.490669	0.0157758	0.96119	-0.241554	0.449436	0.336559	0.28476	-0.337648	0.283106	-0.177985	0.579971	-0.253382	0.42683	-0.101053	0.75467	-0.27684	0.383704	-0.297334	0.347954	0.276159	0.384923	0.0841563	0.79484
circRNA410	blue	0.0657952	0.839013	0.197386	0.538612	0.0657952	0.839013	-0.328976	0.29643	0.619009	0.0318599	-0.106386	0.742101	-0.248159	0.436743	-0.162471	0.613911	-0.203526	0.525787	-0.299238	0.344725	-0.19063	0.552873	-0.154342	0.631982	-0.212822	0.506625	0.334235	0.288308	-0.18367	0.567722	0.487944	0.107546	0.0108376	0.973333
circRNA4298	blue	-0.0238298	0.941401	0.548085	0.0650482	-0.214468	0.503265	-0.309787	0.327136	0.922218	1.96565e-05	0.258955	0.416377	-0.136002	0.673427	-0.109574	0.734615	-0.171644	0.593755	-0.245919	0.441027	-0.144456	0.65421	-0.178553	0.578742	0.183014	0.569131	-0.241242	0.450039	-0.177552	0.580908	-0.064416	0.84235	0.194181	0.545356
circRNA4322	blue	0.0808452	0.802769	0.404226	0.192481	-0.242536	0.447538	-0.242536	0.447538	0.941431	4.917e-06	0.00400713	0.990139	-0.128911	0.689683	-0.0701235	0.828557	-0.127613	0.692673	-0.187129	0.560322	-0.105368	0.744497	-0.141076	0.661871	0.289721	0.36102	-0.196346	0.540797	-0.137355	0.670337	-0.175205	0.585999	0.13395	0.678118
circRNA4326	blue	-0.544331	0.0672875	0.272166	0.392112	0.136083	0.673241	0.136083	0.673241	0.557746	0.0595235	-0.0534124	0.869054	0.000608677	0.998502	0.0645866	0.841937	0.0961873	0.766185	0.16414	0.610226	-0.0229908	0.943461	-0.454633	0.137573	-0.139809	0.66475	-0.480021	0.114251	-0.223895	0.484213	0.353452	0.259719	0.0870238	0.787988
circRNA4336	blue	0.040522	0.900496	0.526787	0.0784592	-0.283654	0.371613	-0.283654	0.371613	0.927713	1.37564e-05	0.228575	0.474879	-0.118993	0.712624	-0.0927144	0.77443	-0.157036	0.625973	-0.218942	0.494182	-0.11934	0.711817	-0.164216	0.610056	0.26596	0.403418	-0.216512	0.499107	-0.159012	0.621578	-0.198844	0.535555	0.205345	0.522013
circRNA4451	blue	-0.261488	0.411667	0.522976	0.0810427	-0.392232	0.207276	0.130744	0.685468	0.827181	0.000901225	0.0383509	0.905806	0.190125	0.553944	-0.13696	0.671239	0.276548	0.384226	0.118455	0.713875	-0.11222	0.728419	-0.188352	0.557716	-0.11442	0.723277	-0.208871	0.514731	-0.217984	0.496122	-0.278433	0.380859	0.281233	0.375886
circRNA4485	blue	-0.298142	0.346581	0.447214	0.144928	-2.77556e-17	1	-0.149071	0.6438	0.699223	0.0113873	0.166451	0.605134	0.0402025	0.901277	-0.209952	0.512507	0.235532	0.46116	-0.271088	0.394064	-0.15467	0.63125	-0.209893	0.512629	-0.119603	0.711206	-0.241169	0.450182	0.438999	0.153361	-0.27971	0.378587	0.0519981	0.872496
circRNA4531	blue	0.258199	0.417787	0.258199	0.417787	-0.258199	0.417787	-0.258199	0.417787	0.780178	0.00275736	-0.0483947	0.881275	-0.134953	0.675823	-0.114008	0.72424	-0.150575	0.64042	-0.172879	0.59106	-0.111506	0.730089	-0.153263	0.634396	0.594145	0.0416336	-0.198387	0.536511	-0.14016	0.663951	-0.185285	0.564263	-0.0425299	0.895589
circRNA4539	blue	-0.179487	0.576725	0.846154	0.000521134	-0.282051	0.374439	-0.384615	0.21702	0.804287	0.00161128	0.281968	0.374587	0.475523	0.118177	-0.140901	0.662268	-0.193319	0.547176	-0.308195	0.329759	-0.155383	0.629658	-0.168927	0.599698	-0.00768276	0.981095	-0.168083	0.601549	-0.0842728	0.794561	-0.263921	0.40717	-0.0201239	0.950503
circRNA4542	blue	-0.0441511	0.891629	0.485662	0.10945	-0.39736	0.200869	-0.0441511	0.891629	0.693681	0.0123463	0.413799	0.181154	-0.107379	0.739768	-0.0608055	0.851097	-0.237502	0.457308	-0.130482	0.686071	0.369088	0.237727	-0.250455	0.432372	0.310875	0.325351	-0.189948	0.55432	-0.235002	0.462199	-0.242939	0.44676	0.347795	0.267957
circRNA4571	blue	-1.38778e-17	1	-1.38778e-17	1	-0.392232	0.207276	0.392232	0.207276	0.483097	0.111616	-0.0303029	0.925518	-0.227594	0.47683	-0.208129	0.516261	0.649166	0.0223588	0.207411	0.517741	-0.0656337	0.839404	-0.218919	0.494229	0.331738	0.292149	-0.231133	0.469813	-0.188948	0.556446	-0.275855	0.385468	0.25843	0.417355
circRNA4597	blue	0.18221	0.570858	0.327978	0.297985	-0.255094	0.423605	-0.255094	0.423605	0.864818	0.000282099	-0.0255153	0.937263	-0.134297	0.677323	-0.0959729	0.766693	-0.142532	0.658568	-0.181951	0.571416	-0.110447	0.732568	-0.150117	0.641448	0.466024	0.126758	-0.200506	0.532078	-0.141043	0.661945	-0.18358	0.567917	0.036369	0.910656
circRNA4627	blue	0.0472984	0.883948	0.425685	0.16768	-0.236492	0.459281	-0.236492	0.459281	0.958649	8.88229e-07	0.013554	0.966653	-0.126117	0.696123	-0.0611668	0.850221	-0.121736	0.706256	-0.18729	0.559979	-0.102864	0.750395	-0.136997	0.671155	0.230162	0.471733	-0.193402	0.547002	-0.135044	0.675615	-0.171065	0.595019	0.164525	0.609376
circRNA4652	blue	0.033389	0.917954	0.434057	0.158581	-0.233723	0.464709	-0.233723	0.464709	0.964654	4.09424e-07	0.0174812	0.956997	-0.124818	0.699124	-0.0573971	0.859368	-0.119169	0.712215	-0.187141	0.560297	-0.101712	0.753115	-0.135154	0.675363	0.205299	0.522108	-0.191963	0.550045	-0.133933	0.678155	-0.169158	0.599191	0.176963	0.582184
circRNA4654	blue	0.0808452	0.802769	0.404226	0.192481	-0.242536	0.447538	-0.242536	0.447538	0.941431	4.917e-06	0.00400713	0.990139	-0.128911	0.689683	-0.0701235	0.828557	-0.127613	0.692673	-0.187129	0.560322	-0.105368	0.744497	-0.141076	0.661871	0.289721	0.36102	-0.196346	0.540797	-0.137355	0.670337	-0.175205	0.585999	0.13395	0.678118
circRNA4661	blue	-0.0441511	0.891629	0.485662	0.10945	-0.39736	0.200869	-0.0441511	0.891629	0.693681	0.0123463	0.413799	0.181154	-0.107379	0.739768	-0.0608055	0.851097	-0.237502	0.457308	-0.130482	0.686071	0.369088	0.237727	-0.250455	0.432372	0.310875	0.325351	-0.189948	0.55432	-0.235002	0.462199	-0.242939	0.44676	0.347795	0.267957
circRNA4677	blue	-2.08167e-17	1	0.308607	0.329079	-3.46945e-17	1	-0.308607	0.329079	0.817826	0.00115359	-0.057091	0.860111	-0.190879	0.552342	-0.136765	0.671683	-0.16951	0.598422	-0.244378	0.443987	-0.180451	0.574646	-0.178992	0.577794	0.211336	0.509668	-0.262531	0.409736	-0.184189	0.56661	0.270691	0.394784	-0.050833	0.875333
circRNA4680	blue	-0.242536	0.447538	0.404226	0.192481	-0.404226	0.192481	0.242536	0.447538	0.463841	0.128786	0.0574684	0.859195	0.452526	0.139636	-0.292174	0.356782	0.182384	0.570485	0.190575	0.552989	0.23217	0.467766	-0.359738	0.250741	0.288091	0.36385	-0.265335	0.404567	0.0880875	0.785449	-0.45502	0.137195	-0.0869498	0.788164
circRNA4705	blue	0.106	0.74301	0.247333	0.438321	-0.317999	0.31379	-0.0353333	0.913192	0.79663	0.00192536	-0.0736974	0.819942	-0.140717	0.662685	-0.0407688	0.899893	-0.180516	0.574505	-0.0970606	0.764115	0.28877	0.362669	-0.20263	0.527649	0.454078	0.138115	-0.171983	0.593015	-0.189251	0.555802	-0.204658	0.523438	0.142761	0.658047
circRNA4719	blue	0.111111	0.731014	0.111111	0.731014	-0.333333	0.289692	0.111111	0.731014	0.616522	0.0327546	-0.0320353	0.921271	-0.207607	0.517337	-0.168826	0.599919	0.4958	0.101162	-0.163653	0.611299	-0.0514488	0.873834	-0.190188	0.55381	0.431443	0.161388	-0.18951	0.555251	-0.178971	0.57784	-0.241293	0.44994	0.145339	0.652214
circRNA4891	blue	-0.302072	0.339951	0.733604	0.00661724	-0.12946	0.688421	-0.302072	0.339951	0.641325	0.0245985	0.0140574	0.965415	0.6499	0.022157	-0.0939001	0.771613	-0.127061	0.693945	-0.256149	0.421624	-0.12599	0.696416	-0.103678	0.748476	-0.275009	0.386985	-0.0879146	0.785862	0.0594859	0.854298	-0.207045	0.518497	-0.14258	0.658458
circRNA4938	blue	-0.282216	0.374148	0.47036	0.122792	-0.282216	0.374148	0.0940721	0.771204	0.810108	0.00140005	0.175142	0.586135	-0.0921736	0.775716	0.0547176	0.865879	-0.143481	0.656416	-0.0715767	0.825052	0.447434	0.144706	-0.181087	0.573275	-0.175667	0.584994	-0.12523	0.698171	-0.182544	0.570142	-0.168214	0.601261	0.509523	0.0906266
circRNA5068	blue	-0.428571	0.164507	0.52381	0.0804729	-0.238095	0.456152	0.142857	0.65783	0.633257	0.027068	-0.0471086	0.884411	0.361523	0.248225	-0.0447211	0.890237	0.0832743	0.79695	-0.163451	0.611745	0.412233	0.182977	-0.221207	0.489612	-0.303131	0.338177	-0.11174	0.729541	-0.295034	0.351873	0.0235455	0.942099	0.175791	0.584726
circRNA5237	blue	-0.236492	0.459281	0.425685	0.16768	0.0472984	0.883948	-0.236492	0.459281	0.851442	0.000441633	-0.00710232	0.982523	-0.137778	0.669374	0.396541	0.201883	-0.0839728	0.795279	-0.217685	0.496726	-0.155073	0.630349	-0.150201	0.641261	-0.215382	0.501404	-0.212089	0.508126	-0.107415	0.739682	-0.149902	0.641931	0.395502	0.203176
circRNA5423	blue	-0.392232	0.207276	0.392232	0.207276	-0.130744	0.685468	0.130744	0.685468	0.755617	0.00447734	-0.00396491	0.990243	-0.0205254	0.949517	0.270507	0.395118	0.300207	0.34309	0.107412	0.73969	-0.164499	0.609434	-0.216891	0.498338	-0.311656	0.324072	-0.260855	0.412842	-0.180893	0.573692	-0.257498	0.419097	0.494058	0.102555
circRNA545	blue	-0.090167	0.780493	-0.090167	0.780493	0.090167	0.780493	0.090167	0.780493	0.512355	0.0885487	-0.217705	0.496687	-0.378467	0.225084	-0.323881	0.304419	0.230769	0.470533	-0.05175	0.8731	-0.0181087	0.955455	-0.343619	0.274133	0.148718	0.644594	-0.129345	0.688685	-0.0679049	0.833913	0.4898	0.106014	-0.0987227	0.760179
circRNA5501	blue	-0.268462	0.39884	0.805387	0.00156959	-0.268462	0.39884	-0.268462	0.39884	0.900365	6.52818e-05	0.251342	0.430688	0.293502	0.354498	-0.0469491	0.8848	-0.12101	0.70794	-0.248884	0.435361	-0.105014	0.745329	-0.121095	0.707744	-0.251897	0.429637	-0.137849	0.669211	-0.176152	0.583943	-0.19218	0.549586	0.23671	0.458855
circRNA5512	blue	-0.255094	0.423605	0.765283	0.00372458	-0.255094	0.423605	-0.255094	0.423605	0.773783	0.00314566	0.0523597	0.871616	0.534335	0.0735085	-0.0482396	0.881653	-0.105283	0.744698	-0.23869	0.454994	-0.0964912	0.765464	-0.0953544	0.76816	-0.24739	0.438212	-0.084226	0.794673	-0.179953	0.57572	-0.188381	0.557653	0.036369	0.910656
circRNA5560	blue	-0.243709	0.445276	0.452602	0.139561	-0.104447	0.746666	-0.104447	0.746666	0.924432	1.70785e-05	0.0473907	0.883723	-0.110182	0.733191	-0.0468046	0.885153	-0.073301	0.820897	0.00730346	0.982028	-0.119041	0.712512	-0.127147	0.693746	-0.211888	0.508537	-0.207871	0.516792	0.0844253	0.794197	-0.160652	0.617938	0.305965	0.333452
circRNA5585	blue	-0.279073	0.37972	0.390702	0.209212	-0.0558146	0.863213	-0.0558146	0.863213	0.861903	0.000312251	-0.00592357	0.985423	-0.108713	0.736635	-0.0027623	0.993202	-0.128529	0.690561	-0.120849	0.708315	0.199345	0.534505	-0.157679	0.62454	-0.202441	0.528044	-0.166137	0.605826	0.174162	0.588266	-0.163743	0.611101	0.288248	0.363577
circRNA5617	blue	-0.243709	0.445276	0.452602	0.139561	0.0348155	0.914459	-0.243709	0.445276	0.911075	3.76618e-05	0.0120147	0.970438	-0.123873	0.701308	0.166927	0.604087	-0.0957469	0.767229	-0.209979	0.512452	-0.141679	0.660502	-0.137467	0.670083	-0.221248	0.489529	-0.208404	0.515694	0.0889087	0.783491	-0.154068	0.632595	0.297869	0.347045
circRNA5630	blue	-0.510113	0.0901911	0.602861	0.0379944	-0.139122	0.666313	0.0463739	0.886203	0.566724	0.0546903	0.241405	0.449725	0.379523	0.223687	-0.227822	0.476375	0.127867	0.692087	0.212194	0.507911	-0.199029	0.535168	-0.219952	0.492142	-0.37909	0.224259	-0.255725	0.422419	0.298434	0.346087	-0.320378	0.309981	0.112782	0.727105
circRNA5640	blue	-0.418167	0.176127	0.209083	0.514295	-0.209083	0.514295	0.418167	0.176127	0.69642	0.0118652	-0.046068	0.88695	-0.196283	0.540928	0.271469	0.393372	0.204171	0.524448	0.313913	0.320393	0.290618	0.359467	-0.261544	0.411563	-0.259895	0.414626	-0.241292	0.449943	-0.202805	0.527287	-0.250605	0.432086	0.657393	0.0201725
circRNA5647	blue	-0.316862	0.31562	0.823842	0.000985849	-0.190117	0.55396	-0.316862	0.31562	0.804658	0.00159715	0.209551	0.513334	0.427334	0.165863	-0.0876616	0.786465	-0.146965	0.648544	-0.289991	0.360551	-0.141365	0.661214	-0.136629	0.671994	-0.293273	0.354891	-0.147755	0.646763	-0.214384	0.503437	-0.0252949	0.937804	0.0767541	0.812589
circRNA5649	blue	-0.458585	0.133755	0.50226	0.0961054	0.0655122	0.839698	-0.109187	0.735523	0.630248	0.0280337	-0.0635556	0.844433	0.293815	0.353961	0.0757354	0.815038	-0.12262	0.704209	0.151395	0.638579	-0.271665	0.393018	-0.222616	0.486778	-0.36609	0.241855	-0.294722	0.352408	-0.10877	0.736501	0.117223	0.716743	0.0425293	0.89559
circRNA5709	blue	-0.377645	0.226175	0.203348	0.526158	0.203348	0.526158	-0.0290496	0.928591	0.624614	0.0299075	-0.0680223	0.83363	-0.154637	0.631323	0.200873	0.531312	-0.0766559	0.812825	0.255659	0.422544	-0.237671	0.456978	-0.203595	0.525643	-0.272788	0.390987	-0.313984	0.320277	0.384677	0.21694	-0.213037	0.506187	0.243472	0.445733
circRNA5715	blue	-0.174078	0.588449	0.522233	0.0815534	-0.174078	0.588449	-0.174078	0.588449	0.975118	7.20347e-08	0.0738836	0.819494	-0.0956035	0.76757	0.00273628	0.993266	-0.0717432	0.82465	-0.16982	0.597742	-0.0765251	0.813139	-0.0971076	0.764004	-0.177313	0.581426	-0.155271	0.629907	-0.106765	0.741212	-0.127417	0.693124	0.345771	0.270941
circRNA5719	blue	-0.255094	0.423605	0.327978	0.297985	-0.255094	0.423605	0.18221	0.570858	0.741561	0.00577053	0.0537407	0.868255	-0.109274	0.73532	-0.0618212	0.848635	-0.013857	0.965908	0.453513	0.138667	-0.119813	0.710719	-0.138058	0.668735	-0.19114	0.551789	-0.227629	0.476759	-0.112548	0.727651	-0.171645	0.593752	0.417713	0.176645
circRNA5735	blue	-0.316862	0.31562	0.190117	0.55396	0.190117	0.55396	-0.0633724	0.844877	0.546237	0.0661441	-0.0407925	0.899835	-0.233249	0.465641	-0.153076	0.634814	0.226053	0.479899	-0.240216	0.452028	-0.16158	0.615882	-0.176821	0.582493	-0.281707	0.375048	-0.247221	0.438535	-0.198256	0.536785	0.579928	0.0480905	0.0620173	0.848159
circRNA5759	blue	-0.367607	0.239761	0.220564	0.490907	0.0245072	0.939738	0.122536	0.704403	0.673532	0.0163431	-0.00612173	0.984936	-0.155599	0.629175	-0.153997	0.632754	0.200531	0.532026	0.215177	0.501821	-0.152218	0.636734	-0.179597	0.576488	-0.272817	0.390934	-0.265658	0.403972	0.427594	0.165577	-0.222744	0.486522	0.23152	0.469049
circRNA5763	blue	-0.249029	0.435084	0.747087	0.00523245	-0.249029	0.435084	-0.249029	0.435084	0.835334	0.000718136	0.0579374	0.858056	0.439331	0.153014	-0.0407167	0.90002	-0.102761	0.750638	-0.234255	0.463663	-0.0961067	0.766376	-0.0988162	0.759958	-0.243027	0.446591	-0.0997112	0.757841	-0.172807	0.591217	-0.183699	0.56766	0.0928971	0.773996
circRNA5768	blue	-0.258199	0.417787	0.774597	0.00309409	-0.258199	0.417787	-0.258199	0.417787	0.672678	0.016531	0.0435653	0.893059	0.654611	0.0208935	-0.0576409	0.858776	-0.106589	0.741624	-0.23988	0.45268	-0.0950257	0.768941	-0.0885952	0.784239	-0.248301	0.436471	-0.0610756	0.850442	-0.186107	0.562504	-0.190955	0.552183	-0.0425299	0.895589
circRNA5782	blue	0.124515	0.699824	0.373544	0.23167	-0.249029	0.435084	-0.249029	0.435084	0.857648	0.000360697	-0.0137209	0.966242	-0.169774	0.597843	-0.0687035	0.831985	-0.147642	0.647017	-0.233871	0.464418	-0.0973544	0.763419	-0.109712	0.734292	-0.154229	0.632236	0.379467	0.223761	-0.128602	0.690395	-0.0911103	0.778246	0.288343	0.363412
circRNA5808	blue	-0.174078	0.588449	0.522233	0.0815534	-0.174078	0.588449	-0.174078	0.588449	0.975118	7.20347e-08	0.0738836	0.819494	-0.0956035	0.76757	0.00273628	0.993266	-0.0717432	0.82465	-0.16982	0.597742	-0.0765251	0.813139	-0.0971076	0.764004	-0.177313	0.581426	-0.155271	0.629907	-0.106765	0.741212	-0.127417	0.693124	0.345771	0.270941
circRNA5816	blue	-0.242536	0.447538	0.404226	0.192481	0.0808452	0.802769	-0.242536	0.447538	0.819268	0.00111152	-0.0195308	0.95196	-0.142199	0.659323	0.451438	0.14071	-0.0845812	0.793824	-0.221765	0.48849	-0.16486	0.608636	-0.156122	0.62801	-0.21798	0.496129	-0.21764	0.496819	-0.105873	0.743309	-0.15109	0.639265	0.397149	0.201129
circRNA5820	blue	-0.252217	0.429032	0.353103	0.260223	0.15133	0.638726	-0.252217	0.429032	0.739799	0.00595057	-0.0457821	0.887647	-0.149746	0.642282	0.562556	0.0568986	-0.0847594	0.793398	-0.22753	0.476956	-0.183554	0.567972	-0.166685	0.60462	-0.220636	0.490762	-0.226599	0.478811	-0.101181	0.754368	-0.151623	0.63807	0.395406	0.203295
circRNA5835	blue	-0.220564	0.490907	0.465636	0.127117	-0.0245072	0.939738	-0.220564	0.490907	0.908541	4.31534e-05	0.0193636	0.952371	-0.126589	0.695033	0.274851	0.387271	-0.08158	0.801008	-0.206173	0.520299	-0.132271	0.681965	-0.135666	0.674194	-0.207043	0.5185	-0.197528	0.538314	-0.10928	0.735306	-0.145416	0.65204	0.386817	0.214176
circRNA616	blue	0.460566	0.131868	-0.0657952	0.839013	-0.460566	0.131868	0.0657952	0.839013	0.314146	0.320013	0.0239702	0.941056	-0.296511	0.349354	-0.288153	0.363742	0.498612	0.0989395	-0.220694	0.490645	-0.104473	0.746603	0.160497	0.618281	0.562566	0.0568933	-0.0453248	0.888764	-0.243833	0.445036	-0.293915	0.353789	0.123039	0.703238
circRNA625	blue	0.231869	0.468359	0.417365	0.177043	-0.324617	0.303257	-0.324617	0.303257	0.666212	0.0180069	0.087339	0.787235	-0.000349169	0.999141	-0.200252	0.532609	-0.32565	0.301632	-0.339074	0.280948	0.0583803	0.856981	-0.237053	0.458186	0.0177099	0.956435	0.58458	0.0459052	-0.285787	0.367871	0.084042	0.795113	0.075038	0.816716
circRNA629	blue	-0.0695048	0.83005	0.486534	0.10872	-0.208514	0.515466	-0.208514	0.515466	0.968063	2.47994e-07	0.0440604	0.89185	-0.126799	0.694548	-0.0237463	0.941606	-0.102685	0.750817	-0.20004	0.533051	-0.0871535	0.787678	-0.105449	0.744306	-0.175388	0.5856	0.0378876	0.906939	-0.118905	0.712829	-0.118696	0.713314	0.337399	0.283483
circRNA633	blue	0.251976	0.429487	0.629941	0.0281335	-0.503953	0.0948092	-0.377964	0.225751	0.71501	0.00895731	0.0919411	0.776269	0.394608	0.204292	-0.118779	0.713122	-0.255732	0.422406	-0.419663	0.174425	0.0567412	0.860961	0.0215053	0.947109	0.341015	0.278026	0.0724845	0.822864	-0.243669	0.445352	-0.433338	0.15935	-0.0402842	0.901077
circRNA651	blue	0.0180864	0.95551	0.162778	0.613233	-0.343642	0.2741	0.162778	0.613233	0.627488	0.0289408	-0.0148071	0.963571	-0.25702	0.419991	-0.145764	0.651255	0.57852	0.0487659	-0.214087	0.504043	-0.0413996	0.898351	-0.0515138	0.873675	-0.215874	0.500403	0.254518	0.424688	-0.181688	0.571982	-0.18074	0.574024	0.451254	0.140892
circRNA653	blue	0.019518	0.951992	0.48795	0.107541	-0.370842	0.235331	-0.136626	0.672001	0.296764	0.348923	0.58091	0.047623	-0.0100097	0.97537	0.0541498	0.86726	-0.157104	0.625821	0.167421	0.603002	-0.309583	0.327472	0.411037	0.184378	-0.187403	0.559738	-0.260157	0.414138	-0.168199	0.601295	-0.482674	0.111976	0.550515	0.0636269
circRNA702	blue	-0.01404	0.965457	0.547561	0.065358	-0.351	0.263271	-0.18252	0.570192	0.817025	0.00117751	0.319135	0.311967	-0.0332796	0.918222	-0.165672	0.606849	-0.327707	0.298409	-0.174484	0.587565	0.247634	0.437746	-0.139212	0.666108	0.191478	0.551073	-0.118121	0.714651	0.0156169	0.96158	-0.324722	0.303093	0.243915	0.444878
circRNA7125	blue	-0.609272	0.0354662	-0.261116	0.412356	0.348155	0.267428	0.522233	0.0815534	-0.435628	0.156909	-0.320754	0.309381	0.251384	0.430609	0.342528	0.275761	0.164133	0.61024	0.274436	0.388016	0.582783	0.0467406	-0.345796	0.270903	-0.316582	0.316071	-0.188689	0.556997	0.0718219	0.824461	0.225866	0.480273	-0.0573473	0.859489
circRNA718	blue	0.215766	0.500623	0.215766	0.500623	-0.474685	0.118918	0.0431532	0.894066	0.626732	0.0291929	0.0859931	0.790449	-0.222831	0.486348	-0.120711	0.708634	-0.266094	0.403172	0.0429629	0.894531	0.331543	0.29245	-0.247489	0.438022	0.0764852	0.813235	0.543106	0.0680297	-0.241686	0.44918	-0.176396	0.583413	0.385928	0.215322
circRNA728	blue	0.124191	0.700573	0.620954	0.0311723	-0.301606	0.340734	-0.443539	0.148663	0.631942	0.027487	-0.00424935	0.989543	0.442643	0.149582	0.0910252	0.778449	-0.423945	0.169613	-0.316674	0.315923	-0.0780626	0.809445	-0.155554	0.629277	-0.0165983	0.959168	0.385015	0.216503	-0.320591	0.309642	-0.172419	0.592063	-0.0273325	0.932803
circRNA745	blue	-0.10523	0.74482	0.796745	0.00192034	-0.225494	0.481016	-0.466021	0.126761	0.825422	0.000945073	0.2931	0.355189	0.328552	0.29709	-0.143169	0.657123	-0.140698	0.662729	-0.332916	0.290332	-0.37734	0.226582	-0.199728	0.533703	-0.0891422	0.782934	0.00992174	0.975586	-0.0739328	0.819376	-0.18383	0.567379	0.0167507	0.958793
circRNA867	blue	-1.38778e-17	1	0.5	0.0978546	-0.166667	0.60466	-0.333333	0.289692	0.814428	0.00125759	0.348906	0.266327	-0.224744	0.482513	0.0190699	0.953093	-0.246065	0.440748	-0.135462	0.674659	-0.262445	0.409895	-0.282065	0.374415	0.171323	0.594454	-0.127244	0.693523	-0.241171	0.450177	-0.023284	0.942741	0.266455	0.402511
circRNA890	blue	0.166945	0.604048	0.300501	0.342593	-0.500835	0.0972056	0.033389	0.917954	0.783695	0.00256004	-0.171224	0.594671	0.0263835	0.935132	-0.22597	0.480064	0.238129	0.456087	-0.292478	0.356259	0.196356	0.540776	0.103161	0.749696	0.0608772	0.850923	0.143401	0.656598	-0.168614	0.600384	-0.359922	0.25048	0.227431	0.477153
circRNA903	blue	0.157433	0.625089	-0.112452	0.727876	-0.112452	0.727876	0.0674711	0.834962	-0.437061	0.155394	0.0305941	0.924804	0.115664	0.720375	-0.0907101	0.779199	0.0148317	0.963511	-0.290087	0.360386	0.432364	0.160396	0.43097	0.161899	-0.306822	0.332029	0.410756	0.184708	0.0804457	0.803726	-0.0971093	0.764	0.0708225	0.826871
circRNA925	blue	0.431187	0.161665	0.303428	0.33768	-0.399247	0.198541	-0.335367	0.286576	0.708573	0.00989585	0.00803868	0.980219	-0.0399915	0.901793	-0.106332	0.742228	-0.20665	0.519313	-0.352908	0.260505	0.0105078	0.974145	-0.143496	0.656383	0.622298	0.0307034	0.147447	0.647456	-0.150658	0.640233	-0.349378	0.265637	-0.0326494	0.919766
circRNA97	blue	0.161515	0.616027	0.376867	0.227212	-0.484544	0.110391	-0.0538382	0.868018	0.674454	0.0161417	-0.0187052	0.953989	0.0198406	0.951199	-0.262878	0.409094	-0.0732793	0.820949	-0.188303	0.557819	0.151271	0.638858	0.0055495	0.986344	-0.237169	0.457959	0.545219	0.0667531	-0.398473	0.199494	0.0103198	0.974607	0.284301	0.370477
ciRNA108	blue	0.204124	0.524545	0.204124	0.524545	-0.204124	0.524545	-0.204124	0.524545	0.497168	0.100076	0.102412	0.751462	-0.317811	0.314093	-0.264438	0.406216	-0.271317	0.393648	0.0718653	0.824356	-0.306617	0.332369	0.532177	0.074901	-0.247231	0.438515	-0.0878029	0.786128	-0.275958	0.385284	0.19061	0.552914	0.304583	0.33575
ciRNA118	blue	0.279073	0.37972	0.167444	0.602952	-0.502331	0.0960508	0.0558146	0.863213	0.571842	0.0520612	-0.20675	0.519107	0.068295	0.832971	-0.3956	0.203054	0.326158	0.300834	0.0693231	0.830489	-0.263385	0.408158	0.361103	0.248815	0.113655	0.725065	-0.0400361	0.901684	-0.0456664	0.88793	-0.4392	0.15315	0.0816612	0.800813
ciRNA128	blue	-0.114332	0.723482	0.743161	0.00561072	-0.685994	0.0137741	0.0571662	0.859929	0.580367	0.0478808	0.599807	0.0392425	0.261664	0.411341	-0.338843	0.281296	-0.0735198	0.82037	0.140915	0.662235	0.085338	0.792014	0.19831	0.536673	-0.193269	0.547284	-0.130431	0.686188	-0.215448	0.50127	-0.504483	0.0944056	0.490201	0.105686
ciRNA223	blue	-0.0413449	0.898484	0.454794	0.137416	-0.206725	0.519159	-0.206725	0.519159	0.81286	0.00130795	0.186955	0.560693	-0.179874	0.575889	-0.134292	0.677334	-0.178434	0.578999	-0.0291205	0.928417	-0.201454	0.5301	0.320865	0.309205	-0.230793	0.470485	-0.288093	0.363846	0.0495137	0.878547	-0.241385	0.449763	0.392991	0.20632
ciRNA232	blue	-0.0963739	0.765743	0.289122	0.362059	-0.353371	0.259836	0.160623	0.618002	0.78888	0.00228895	-0.0439694	0.892072	-0.178789	0.578232	-0.0304963	0.925044	-0.138683	0.667311	0.229698	0.472652	0.206607	0.519402	0.191933	0.550109	-0.183784	0.567477	-0.225338	0.481328	-0.202077	0.528802	-0.224414	0.483174	0.522613	0.0812922
ciRNA489	blue	-0.316321	0.316492	0.948964	2.50222e-06	-0.316321	0.316492	-0.316321	0.316492	0.750858	0.0048877	0.458023	0.134294	0.48523	0.109812	-0.0830762	0.797424	-0.152853	0.635313	-0.284803	0.369594	-0.117738	0.715544	-0.135001	0.675712	-0.280853	0.376559	-0.124911	0.698909	-0.208559	0.515375	-0.221391	0.489243	0.192619	0.548658
ciRNA497	blue	-0.392232	0.207276	0.130744	0.685468	-2.77556e-17	1	0.261488	0.411667	0.530368	0.0760829	-0.0235622	0.942058	-0.238066	0.456208	-0.18582	0.563118	0.294861	0.352169	0.314397	0.319606	-0.182818	0.569552	-0.2145	0.5032	-0.301261	0.341314	-0.31073	0.325589	-0.202772	0.527354	0.354454	0.258275	0.25463	0.424478
ciRNA515	blue	-0.252217	0.429032	0.353103	0.260223	0.15133	0.638726	-0.252217	0.429032	0.742306	0.00569573	-0.0154261	0.962049	-0.171844	0.593317	-0.0889538	0.783383	-0.124778	0.699216	-0.23367	0.464814	-0.171002	0.595157	-0.142427	0.658805	-0.239333	0.453743	-0.233258	0.465624	-0.16226	0.614377	0.461838	0.130666	0.06696	0.836197

## Sheet: midnightblue
probes	moduleColor	GS.c(1, 1, 1, 0, 0, 0, 0, 0, 0, 0, 0, 0)	p.GS.c(1, 1, 1, 0, 0, 0, 0, 0, 0, 0, 0, 0)	GS.c(0, 0, 0, 1, 1, 1, 0, 0, 0, 0, 0, 0)	p.GS.c(0, 0, 0, 1, 1, 1, 0, 0, 0, 0, 0, 0)	GS.c(0, 0, 0, 0, 0, 0, 1, 1, 1, 0, 0, 0)	p.GS.c(0, 0, 0, 0, 0, 0, 1, 1, 1, 0, 0, 0)	GS.c(0, 0, 0, 0, 0, 0, 0, 0, 0, 1, 1, 1)	p.GS.c(0, 0, 0, 0, 0, 0, 0, 0, 0, 1, 1, 1)	MMblue	p.MMblue	MMmidnightblue	p.MMmidnightblue	MMturquoise	p.MMturquoise	MMblack	p.MMblack	MMgreen	p.MMgreen	MMgreenyellow	p.MMgreenyellow	MMlightcyan	p.MMlightcyan	MMred	p.MMred	MMbrown	p.MMbrown	MMpink	p.MMpink	MMgrey60	p.MMgrey60	MMtan	p.MMtan	MMgrey	p.MMgrey
circRNA1057	midnightblue	-0.58788	0.0443979	0.798914	0.00182715	-0.346699	0.269571	0.135665	0.674196	0.520498	0.0827537	0.463081	0.129497	0.511753	0.0889873	0.0821329	0.799683	0.236545	0.459177	0.00956753	0.976458	0.077697	0.810323	-0.470945	0.122264	-0.417071	0.17738	-0.028544	0.929831	-0.225267	0.481468	-0.345123	0.2719	0.398291	0.199718
circRNA1105	midnightblue	0.255094	0.423605	0.255094	0.423605	-0.18221	0.570858	-0.327978	0.297985	-0.195308	0.54298	0.593035	0.0421142	0.0294617	0.92758	-0.313583	0.320928	-0.115878	0.719876	-0.312874	0.322084	-0.187903	0.558672	0.258431	0.417353	-0.182862	0.569458	0.448875	0.143259	0.202962	0.526959	-0.187525	0.559478	0.0723848	0.823104
circRNA1122	midnightblue	0.493844	0.102727	-0.0871489	0.787689	-0.0871489	0.787689	-0.319546	0.31131	-0.131229	0.684354	0.222619	0.486774	-0.346518	0.269838	0.181645	0.572074	-0.275639	0.385854	-0.349902	0.264871	-0.00505816	0.987553	0.374688	0.230128	-0.0361244	0.911255	0.521982	0.0817262	0.0451146	0.889277	-0.252673	0.428168	0.300328	0.342885
circRNA1124	midnightblue	-0.104447	0.746666	0.591864	0.0426256	-0.243709	0.445276	-0.243709	0.445276	0.120844	0.708325	0.949708	2.32814e-06	-0.00657866	0.983811	-0.122285	0.704984	-0.170526	0.596197	-0.199237	0.534731	-0.0850022	0.792817	-0.125874	0.696684	-0.13899	0.666613	0.0776169	0.810516	-0.12529	0.698032	-0.116676	0.718015	0.366686	0.241032
circRNA1137	midnightblue	-0.497638	0.0997054	0.556184	0.0603942	-0.380547	0.222337	0.322001	0.307397	0.437907	0.154505	0.279068	0.379729	0.335084	0.287009	0.254924	0.423925	0.268922	0.398002	0.108517	0.737095	0.291535	0.357883	-0.431357	0.161481	-0.484262	0.110628	0.202193	0.52856	-0.252954	0.427638	-0.435859	0.156664	0.595344	0.0411189
circRNA1178	midnightblue	0.421076	0.172828	0.0842152	0.794699	-0.252646	0.428221	-0.252646	0.428221	0.406901	0.189272	-0.41153	0.1838	0.242519	0.447569	-0.237407	0.457493	0.00305564	0.99248	-0.238662	0.455049	-0.161391	0.616302	0.356504	0.255337	0.297015	0.348495	0.0827727	0.798151	0.277846	0.381905	-0.507991	0.0917642	-0.29457	0.352667
circRNA1234	midnightblue	-0.0558146	0.863213	0.390702	0.209212	-0.279073	0.37972	-0.0558146	0.863213	-0.102351	0.751605	0.885059	0.000129887	-0.0540306	0.86755	-0.170678	0.595865	0.143968	0.655314	-0.186053	0.562621	-0.0515941	0.87348	-0.137143	0.670821	-0.138697	0.66728	0.219012	0.49404	-0.137206	0.670678	-0.123367	0.702478	0.372613	0.232927
circRNA1290	midnightblue	-0.732467	0.00674546	0.507093	0.0924359	0.169031	0.59947	0.0563436	0.861927	-0.183858	0.56732	0.661364	0.0191752	0.375456	0.229099	-0.137932	0.669022	0.0302001	0.92577	-0.00380676	0.990632	0.0880489	0.785541	-0.258329	0.417545	-0.521497	0.0820615	-0.366989	0.240613	0.0412265	0.898774	0.304621	0.335688	0.0376691	0.907474
circRNA1294	midnightblue	-0.205557	0.521575	0.0685189	0.83243	-0.205557	0.521575	0.342594	0.275662	-0.252543	0.428416	0.642515	0.0242486	-0.189288	0.555723	-0.0905969	0.779469	0.614981	0.0333181	0.160268	0.618789	-0.127753	0.692351	-0.0370611	0.908962	-0.248191	0.436682	-0.037071	0.908938	-0.000683432	0.998318	-0.261659	0.41135	0.506554	0.0928399
circRNA1324	midnightblue	-0.61807	0.0321956	0.03253	0.920059	0.29277	0.355756	0.29277	0.355756	-0.173092	0.590595	0.562239	0.0570692	-0.349461	0.265515	-0.0207674	0.948922	0.187836	0.558814	0.194479	0.544729	0.137378	0.670286	-0.292142	0.356837	-0.478331	0.115716	-0.298117	0.346624	0.158811	0.622025	0.355002	0.257488	0.379176	0.224145
circRNA1327	midnightblue	0.178122	0.579675	0.732279	0.00676689	-0.376035	0.228323	-0.534365	0.0734887	0.454828	0.137382	0.571156	0.0524085	0.268717	0.398376	-0.180248	0.575084	-0.145738	0.651312	-0.31858	0.312858	-0.557719	0.0595388	0.288716	0.362762	0.0571598	0.859944	-0.154609	0.631387	-0.247952	0.437137	-0.303206	0.338051	0.101059	0.754655
circRNA1331	midnightblue	-0.340966	0.278099	0.724553	0.00769018	-0.170483	0.596291	-0.213104	0.50605	0.443145	0.149066	0.600063	0.0391367	0.289554	0.361309	-0.448878	0.143257	0.0611597	0.850238	-0.1313	0.684193	-0.332252	0.291356	-0.364832	0.2436	-0.339819	0.279825	0.0941655	0.770983	-0.0477855	0.88276	0.160006	0.61937	0.0177575	0.956318
circRNA1409	midnightblue	-0.126122	0.696112	0.71469	0.0090024	-0.428814	0.164243	-0.159754	0.61993	0.208019	0.516487	0.773364	0.0031725	0.430015	0.162934	-0.407717	0.188301	0.110848	0.731629	-0.281466	0.375474	-0.0178665	0.95605	-0.163927	0.610695	0.0448208	0.889994	0.00576686	0.985809	0.0669246	0.836282	-0.402239	0.194886	0.0448891	0.889827
circRNA1450	midnightblue	0.344881	0.272259	-0.421521	0.172327	0.0383201	0.905881	0.0383201	0.905881	-0.417777	0.176572	-0.54783	0.0651988	0.222846	0.486317	-0.225005	0.481993	-0.244857	0.443067	0.141866	0.660076	0.200815	0.531434	0.510953	0.0895731	0.33765	0.283102	-0.139784	0.664807	0.214088	0.50404	-0.0024896	0.993873	-0.548401	0.0648623
circRNA1454	midnightblue	-0.231125	0.469829	0.508475	0.0914037	-0.09245	0.775059	-0.1849	0.565087	0.141292	0.661381	0.701754	0.0109681	0.0769428	0.812135	-0.11912	0.712329	-0.3411	0.277898	-0.235686	0.460858	0.295366	0.351307	-0.138885	0.666853	-0.266197	0.402985	0.129006	0.689465	0.257614	0.418881	-0.178486	0.578887	0.249921	0.433387
circRNA1458	midnightblue	-0.0657952	0.839013	0.592157	0.0424975	-0.197386	0.538612	-0.328976	0.29643	0.258279	0.417637	0.847374	0.000501869	-0.0757074	0.815105	0.0425694	0.895492	-0.211405	0.509526	-0.275308	0.386449	-0.143135	0.6572	-0.17218	0.592585	-0.185008	0.564856	0.196705	0.540041	-0.152969	0.635054	-0.139614	0.665192	0.435418	0.157133
circRNA1472	midnightblue	-0.457496	0.134801	0.660827	0.0193079	-0.457496	0.134801	0.254164	0.425355	0.53123	0.075518	0.573552	0.0512028	0.194079	0.545572	-0.110699	0.73198	0.00945433	0.976736	0.35956	0.250992	0.148914	0.644154	-0.226123	0.47976	-0.428734	0.16433	-0.0538752	0.867928	-0.0807269	0.803052	-0.416858	0.177624	0.604339	0.0374006
circRNA1487	midnightblue	-0.142393	0.658882	0.541093	0.0692611	-0.370222	0.236177	-0.0284786	0.929992	0.437908	0.154504	0.527857	0.0777437	0.13921	0.666111	-0.315255	0.318216	-0.216946	0.498225	0.421036	0.172873	-0.269658	0.396662	-0.284813	0.369578	-0.0103727	0.974477	-0.0261638	0.935671	-0.11142	0.73029	-0.150544	0.640489	0.184602	0.565726
circRNA1524	midnightblue	-0.341515	0.277277	0.078811	0.807648	-0.0262703	0.93541	0.288974	0.362315	-0.294765	0.352334	0.7131	0.00922862	-0.194523	0.544635	-0.171438	0.594203	0.526373	0.0787366	0.0590289	0.855406	-0.0218773	0.946196	-0.298716	0.345609	-0.153826	0.633135	-0.115965	0.719672	0.0570411	0.860233	0.0284372	0.930093	0.30774	0.330511
circRNA1552	midnightblue	-0.0808452	0.802769	0.565916	0.0551133	-0.296432	0.349487	-0.188639	0.557104	0.12534	0.697917	0.77915	0.00281717	0.0767253	0.812658	-0.135195	0.675269	-0.413848	0.181097	-0.0678601	0.834022	0.124649	0.699513	0.134301	0.677315	-0.329191	0.296096	0.144292	0.654581	-0.0601685	0.852642	-0.18356	0.567958	0.411249	0.18413
circRNA1597	midnightblue	-0.467165	0.125706	0.867593	0.000255554	-0.38708	0.213838	-0.0133476	0.96716	0.476912	0.116955	0.48999	0.105858	0.677593	0.0154701	-0.322213	0.307061	-0.0620128	0.84817	0.0611884	0.850168	0.0475228	0.883401	-0.317007	0.315385	-0.302067	0.339959	-0.0594036	0.854497	-0.0851923	0.792363	-0.208529	0.515436	0.0611723	0.850207
circRNA1636	midnightblue	-0.104447	0.746666	-0.104447	0.746666	-0.243709	0.445276	0.452602	0.139561	-0.133387	0.679406	0.496074	0.100943	-0.301132	0.341531	-0.437378	0.15506	0.458494	0.133843	0.331542	0.292451	0.137676	0.669606	-0.212697	0.506881	0.239576	0.453271	-0.190387	0.553388	0.245559	0.441719	-0.2252	0.481603	0.214209	0.503793
circRNA1638	midnightblue	-0.244444	0.44386	0.2	0.533135	-0.244444	0.44386	0.288889	0.362463	-0.15236	0.636418	0.700785	0.0111272	-0.102802	0.750542	-0.177689	0.580612	0.611127	0.0347578	-0.123599	0.701941	0.110093	0.7334	-0.175973	0.584331	-0.188095	0.558261	0.0293684	0.927809	-0.037811	0.907127	-0.185522	0.563756	0.429558	0.163432
circRNA1639	midnightblue	0.0192557	0.952636	0.327347	0.298971	-0.211813	0.508691	-0.13479	0.676196	-0.345402	0.271486	0.723488	0.00782452	0.282853	0.373024	-0.356658	0.255117	-0.0168706	0.958498	-0.186512	0.56164	0.01798	0.955771	-0.150892	0.639708	0.063832	0.843764	0.260894	0.412768	0.152568	0.635952	-0.164825	0.608714	-0.101683	0.753183
circRNA164	midnightblue	0.142857	0.65783	0.142857	0.65783	0.142857	0.65783	-0.428571	0.164507	-0.243914	0.444881	0.522265	0.0815314	-0.201996	0.528971	0.302328	0.339522	-0.283705	0.371524	-0.336804	0.284387	-0.274654	0.387623	0.0631016	0.845532	-0.182742	0.569715	0.292889	0.355552	-0.180935	0.573603	0.14022	0.663815	0.231158	0.469763
circRNA1654	midnightblue	-0.240449	0.451576	0.614481	0.0335023	-0.347316	0.268662	-0.0267166	0.934315	0.359787	0.250672	0.75309	0.00469183	0.0859932	0.790449	-0.289771	0.360932	0.257382	0.419314	-0.330264	0.294428	0.119403	0.711672	-0.160807	0.617595	-0.223677	0.48465	0.0591518	0.855108	0.118029	0.714866	-0.361921	0.247666	0.379236	0.224066
circRNA1683	midnightblue	0.122356	0.70482	0.541862	0.068789	-0.29715	0.348266	-0.367068	0.240504	0.0187089	0.95398	0.623475	0.0302971	0.267639	0.400344	-0.0482916	0.881526	-0.436335	0.156161	0.0283029	0.930423	-0.339373	0.280497	0.138456	0.667829	-0.202683	0.527541	0.284623	0.369911	-0.204764	0.523218	-0.196185	0.541134	0.189178	0.555956
circRNA1685	midnightblue	-0.0547997	0.86568	0.273998	0.388804	-0.273998	0.388804	0.0547997	0.86568	0.0401836	0.901323	0.331491	0.29253	0.33314	0.289989	-0.277564	0.38241	0.393593	0.205563	-0.201744	0.529495	0.0693936	0.830319	-0.396308	0.202172	0.359774	0.250689	0.0367771	0.909657	0.238144	0.456056	-0.456183	0.136067	-0.170441	0.596383
circRNA1693	midnightblue	0.151994	0.637236	0.586264	0.0451314	-0.455983	0.13626	-0.282275	0.374044	0.317689	0.314289	0.805406	0.00156889	-0.0627938	0.846278	-0.263917	0.407176	-0.331906	0.29189	-0.0981973	0.761423	-0.125776	0.696911	0.256335	0.421275	0.00235378	0.994208	-0.0537195	0.868307	-0.295926	0.350351	-0.170034	0.597273	0.391532	0.20816
circRNA1708	midnightblue	-0.564024	0.0561136	0.477251	0.116658	-0.286351	0.366885	0.373124	0.232236	0.135689	0.674139	0.708281	0.00994014	0.141895	0.660011	-0.0139629	0.965647	0.599052	0.0395559	0.0255943	0.937069	0.172156	0.592636	-0.357463	0.253969	-0.261753	0.411176	-0.256352	0.421243	-0.0283779	0.930239	-0.404162	0.192559	0.528086	0.0775912
circRNA1710	midnightblue	-0.14262	0.658368	-0.14262	0.658368	0.101871	0.752738	0.183368	0.56837	-0.380986	0.221759	0.347988	0.267673	-0.30166	0.340643	0.185081	0.5647	0.0428444	0.89482	0.0629994	0.84578	0.170581	0.596076	-0.353368	0.25984	-0.273169	0.3903	0.406807	0.189385	-0.290161	0.360257	0.392965	0.206352	0.323558	0.30493
circRNA1751	midnightblue	-0.216957	0.498204	0.526894	0.0783869	-0.340932	0.278151	0.0309938	0.923824	0.567119	0.0544842	0.324859	0.302877	0.0840156	0.795176	0.122239	0.705091	-0.281895	0.374716	0.308047	0.330003	0.0192184	0.952728	-0.168184	0.601328	-0.370379	0.235962	0.170406	0.596459	-0.149351	0.643171	-0.345036	0.272028	0.54746	0.0654174
circRNA1765	midnightblue	-0.220808	0.490416	0.47316	0.120275	-0.599336	0.0394376	0.346984	0.26915	0.543943	0.0675219	0.387163	0.213731	0.0994887	0.758367	-0.0833377	0.796798	0.0307444	0.924435	0.558269	0.0592343	0.0885642	0.784312	-0.285139	0.369006	-0.0157038	0.961367	-0.0927267	0.774401	-0.353778	0.259249	-0.414074	0.180835	0.540675	0.0695191
circRNA1790	midnightblue	0.265684	0.403925	0.61993	0.0315328	-0.354246	0.258575	-0.531369	0.0754273	0.463256	0.129334	0.641122	0.0246584	0.0256876	0.93684	-0.17579	0.584727	-0.405373	0.191101	-0.421772	0.172045	-0.144286	0.654595	-0.0219273	0.946073	0.0934108	0.772775	0.344577	0.27271	-0.0516169	0.873424	-0.286452	0.366708	0.183633	0.567803
circRNA1807	midnightblue	0.36667	0.241053	0.253849	0.42595	-0.310259	0.32636	-0.310259	0.32636	-0.0981982	0.761421	0.62995	0.0281306	-0.12228	0.704996	-0.201628	0.529738	-0.255887	0.422115	-0.2397	0.45303	-0.126526	0.695178	0.215052	0.502075	-0.0774519	0.810912	0.518072	0.0844526	-0.151313	0.638765	-0.0922208	0.775604	0.248967	0.435202
circRNA1882	midnightblue	0.150329	0.640972	0.225494	0.481016	-0.450988	0.141155	0.0751646	0.816411	0.0479765	0.882294	0.506279	0.0930466	-0.00672945	0.98344	-0.285075	0.369118	-0.422819	0.17087	0.206033	0.52059	0.433738	0.158922	0.176087	0.584083	0.281328	0.375718	-0.0973166	0.763508	0.0507812	0.875459	-0.398696	0.199219	0.2214	0.489223
circRNA1917	midnightblue	0.435897	0.156624	0.128205	0.691308	-0.179487	0.576725	-0.384615	0.21702	-0.165776	0.606619	0.482018	0.112536	-0.207232	0.518112	-0.263947	0.407122	-0.31317	0.321602	-0.290256	0.360093	-0.207989	0.516549	0.458766	0.133582	-0.111425	0.730278	0.385024	0.216491	-0.206564	0.519492	0.171761	0.593499	0.131923	0.682762
circRNA1955	midnightblue	0.258199	0.417787	0.258199	0.417787	-0.258199	0.417787	-0.258199	0.417787	-0.0707254	0.827105	0.605131	0.037085	-0.0839238	0.795396	-0.169783	0.597823	-0.208166	0.516184	-0.213296	0.505658	-0.0836872	0.795962	-0.10426	0.747106	-0.0720147	0.823996	0.653798	0.0211079	-0.113737	0.724873	-0.0424003	0.895905	0.197639	0.53808
circRNA1980	midnightblue	-0.0243324	0.940167	0.267657	0.400311	-0.316321	0.316492	0.0729972	0.821629	-0.117009	0.717241	0.755109	0.00451985	-0.10913	0.735656	-0.19832	0.536651	0.377683	0.226126	-0.190104	0.553988	-0.0330245	0.918847	-0.151065	0.639321	-0.15481	0.630937	0.317784	0.314136	-0.153818	0.633155	-0.137458	0.670102	0.399147	0.198664
circRNA1994	midnightblue	2.08167e-17	1	0.163299	0.612081	0.163299	0.612081	-0.326599	0.300143	-0.188825	0.556707	0.512255	0.0886217	-0.150488	0.640616	-0.240842	0.450815	-0.236746	0.458784	-0.27094	0.394333	-0.193577	0.546632	-0.159325	0.620882	-0.173622	0.589441	0.274362	0.38815	-0.177719	0.580547	0.644933	0.0235485	-0.0870238	0.787988
circRNA1998	midnightblue	0.055352	0.864337	0.719576	0.00833307	-0.513983	0.0873691	-0.260945	0.412674	0.437037	0.15542	0.450812	0.14133	0.48445	0.11047	-0.451794	0.140358	0.00249187	0.993868	-0.140928	0.662207	-0.305562	0.334122	0.0471122	0.884402	-0.181305	0.572806	0.304154	0.336466	0.0373775	0.908187	-0.440153	0.152157	0.0420628	0.89673
circRNA2012	midnightblue	-0.233299	0.465543	-0.233299	0.465543	0.269191	0.397512	0.197407	0.538568	-0.50055	0.097427	0.390902	0.208958	-0.374203	0.230782	0.305763	0.333787	0.272329	0.391817	0.122631	0.704182	-0.081982	0.800045	-0.217181	0.497749	-0.377591	0.226248	0.193095	0.54765	0.0967008	0.764968	0.0970137	0.764226	0.393848	0.205243
circRNA2018	midnightblue	-0.421398	0.172465	0.824475	0.000969357	-0.0916083	0.777061	-0.311468	0.324379	0.126575	0.695064	0.810723	0.00137907	0.470458	0.122703	0.0643129	0.8426	-0.109341	0.735162	-0.395206	0.203545	-0.0457264	0.887783	-0.291438	0.35805	-0.391574	0.208107	0.0475294	0.883385	-0.111085	0.731075	-0.0925793	0.774752	0.183737	0.56758
circRNA2022	midnightblue	-0.682629	0.0144362	0.806743	0.00151938	-0.158591	0.622514	0.0344762	0.915291	0.130315	0.686455	0.691722	0.0126993	0.660193	0.0194655	-0.139456	0.665553	0.0985053	0.760694	0.047242	0.884086	-0.0289373	0.928866	-0.409743	0.185901	-0.392624	0.206781	-0.256381	0.421189	-0.0886691	0.784062	-0.0737041	0.819926	0.0843809	0.794303
circRNA2031	midnightblue	0.0714048	0.825466	-0.837137	0.000681853	0.0496434	0.878231	0.716088	0.00880681	-0.487772	0.107689	-0.537379	0.0715739	-0.33765	0.283102	0.02154	0.947024	0.379705	0.223447	0.499653	0.0981253	0.51108	0.0894799	-0.0645558	0.842012	0.231597	0.468896	0.0637352	0.843998	0.193628	0.546523	-0.0467696	0.885238	0.00265543	0.993465
circRNA2075	midnightblue	-0.22897	0.474096	0.585145	0.0456444	-0.127205	0.693612	-0.22897	0.474096	0.570546	0.0527186	0.667446	0.0177182	-0.137105	0.670909	-0.203366	0.526119	0.0614139	0.849622	-0.301611	0.340725	-0.148641	0.644768	-0.207913	0.516706	-0.286657	0.36635	0.0513854	0.873988	0.245575	0.441687	-0.21852	0.495037	0.370991	0.235128
circRNA212	midnightblue	-0.0955637	0.767664	0.573382	0.0512878	-0.191127	0.551816	-0.286691	0.36629	-0.157243	0.625512	0.809815	0.00141015	0.337005	0.284081	-0.0891677	0.782874	-0.222146	0.487723	-0.144209	0.654769	-0.189057	0.556213	-0.0481015	0.88199	0.0527767	0.870601	-0.173592	0.589505	-0.361806	0.247827	0.0564838	0.861587	0.0231486	0.943073
circRNA2153	midnightblue	-0.175075	0.58628	0.175075	0.58628	0	1	-2.77556e-17	1	-0.288862	0.36251	0.64271	0.0241915	-0.0275377	0.9323	-0.286862	0.365993	0.0854431	0.791763	-0.0852899	0.792129	0.0334579	0.917785	0.279393	0.37915	-0.247237	0.438504	-0.232359	0.467394	0.381117	0.221588	-0.157731	0.624425	0.155216	0.63003
circRNA2209	midnightblue	-0.493853	0.102719	0.708572	0.00989601	-0.322078	0.307274	0.107359	0.739814	-0.0409465	0.899458	0.835982	0.000704923	0.496108	0.100916	0.0436612	0.892825	0.116646	0.718087	-0.025588	0.937084	0.174143	0.588307	-0.162297	0.614295	-0.345963	0.270657	-0.17289	0.591036	-0.191615	0.550784	-0.347265	0.268736	0.392585	0.206831
circRNA2229	midnightblue	-0.499137	0.0985285	0.709299	0.00978648	-0.0262703	0.93541	-0.183892	0.567246	0.401713	0.195525	0.780798	0.00272179	0.109431	0.734951	-0.0752442	0.816219	-0.237643	0.457034	0.0362767	0.910882	-0.127266	0.693471	-0.203613	0.525606	-0.362484	0.246876	-0.323174	0.305536	0.199094	0.535031	-0.154208	0.632282	0.324539	0.30338
circRNA2251	midnightblue	-0.0299745	0.926323	0.689414	0.0131246	-0.389669	0.210525	-0.269771	0.396456	0.0183922	0.954758	0.750064	0.00495882	0.412705	0.182427	-0.203095	0.526682	-0.0740978	0.818978	-0.278749	0.380296	-0.148439	0.645223	0.385051	0.216456	-0.219951	0.492144	-0.13004	0.687085	-0.246556	0.439808	-0.259228	0.415868	0.205916	0.520831
circRNA2284	midnightblue	0.156174	0.627894	-0.0520579	0.87235	-0.0520579	0.87235	-0.0520579	0.87235	-0.19867	0.535919	0.35288	0.260545	-0.196494	0.540485	-0.341238	0.277691	-0.223271	0.485465	0.331072	0.293177	-0.280752	0.376738	0.0591897	0.855016	0.396111	0.202418	-0.348615	0.266754	-0.231885	0.468328	0.360227	0.25005	-0.152834	0.635355
circRNA23	midnightblue	-0.15133	0.638726	0.252217	0.429032	0.252217	0.429032	-0.353103	0.260223	-0.211788	0.508741	0.681231	0.014718	-0.103685	0.74846	-0.255683	0.422498	-0.239801	0.452833	-0.265677	0.403938	-0.207202	0.518172	-0.172838	0.59115	-0.20467	0.523413	0.0770048	0.811986	0.120726	0.708599	0.480071	0.114207	-0.0962856	0.765952
circRNA2340	midnightblue	-0.197386	0.538612	0.197386	0.538612	-0.328976	0.29643	0.328976	0.29643	-0.154421	0.631805	0.705985	0.0102932	-0.116564	0.718276	-0.197785	0.537774	0.628722	0.0285325	0.0414852	0.898141	-0.0341466	0.916098	0.0276855	0.931937	-0.185489	0.563826	-0.138602	0.667495	-0.166909	0.604126	-0.214568	0.503063	0.500443	0.0975098
circRNA2502	midnightblue	-0.0504433	0.876282	0.15133	0.638726	0.0504433	0.876282	-0.15133	0.638726	-0.362036	0.247504	0.476201	0.11758	0.0589559	0.855584	0.0158509	0.961005	-0.264884	0.405395	-0.24155	0.449444	0.235786	0.460661	0.421568	0.172274	-0.126052	0.696273	-0.271099	0.394045	0.0882373	0.785092	-0.0473562	0.883807	0.100196	0.756696
circRNA2534	midnightblue	0.142857	0.65783	0.333333	0.289692	-0.238095	0.456152	-0.238095	0.456152	-0.015383	0.962155	0.765603	0.00370137	-0.132014	0.682553	-0.274739	0.387471	-0.260741	0.413053	0.000857042	0.997891	-0.226271	0.479464	0.203683	0.525461	0.220971	0.490087	-0.287278	0.365266	-0.225835	0.480334	0.02947	0.92756	0.153644	0.633542
circRNA2555	midnightblue	-0.172345	0.592223	0.402139	0.195007	0.0574485	0.859243	-0.287242	0.365328	-0.155289	0.629868	0.864851	0.000281772	-0.0189822	0.953308	-0.188579	0.557231	-0.195778	0.54199	-0.194641	0.544386	-0.151265	0.638871	0.0307663	0.924382	-0.161694	0.61563	-0.167358	0.60314	0.198319	0.536654	0.0237479	0.941602	0.116337	0.718807
circRNA2583	midnightblue	-0.0463739	0.886203	0.324617	0.303257	-0.231869	0.468359	-0.0463739	0.886203	0.0124336	0.969408	0.715027	0.008955	-0.160404	0.618488	-0.0841257	0.794913	-0.150569	0.640434	0.0310262	0.923744	0.0201135	0.950529	0.436127	0.156381	-0.216637	0.498854	-0.281889	0.374727	0.0160797	0.960442	-0.295312	0.351399	0.50909	0.0909471
circRNA2602	midnightblue	-0.136083	0.673241	0.136083	0.673241	-0.272166	0.392112	0.272166	0.392112	-0.193725	0.546319	0.636601	0.0260238	-0.0628978	0.846026	-0.211661	0.509001	-0.134553	0.676739	0.630774	0.0278629	0.0100767	0.975205	-0.01355	0.966663	0.0380156	0.906626	-0.243639	0.44541	0.0299189	0.926459	-0.231338	0.469408	0.308539	0.329191
circRNA2635	midnightblue	-0.258199	0.417787	0.774597	0.00309409	-0.464758	0.127932	-0.0516398	0.873368	0.360184	0.25011	0.557585	0.0596131	0.527925	0.0776984	0.078428	0.808568	0.106445	0.741963	-0.321426	0.308311	0.22476	0.482482	-0.193466	0.546866	0.0492664	0.87915	-0.204214	0.524358	-0.394249	0.204741	-0.425507	0.167878	0.258682	0.416885
circRNA2648	midnightblue	0.270501	0.395129	-0.090167	0.780493	-0.450835	0.141307	0.270501	0.395129	-0.129789	0.687663	0.319865	0.3108	-0.229601	0.472844	-0.243813	0.445074	0.515642	0.0861772	-0.120322	0.709536	0.167901	0.601948	0.299913	0.343585	0.360525	0.249629	-0.173749	0.589165	-0.253801	0.426041	-0.294022	0.353606	0.28219	0.374195
circRNA2732	midnightblue	-1.04083e-17	1	0.361158	0.248738	-1.04083e-17	1	-0.361158	0.248738	-0.0851297	0.792512	0.598486	0.0397917	0.0176246	0.956645	0.129104	0.689239	-0.307087	0.331591	-0.275161	0.386713	-0.110701	0.731974	0.487857	0.107619	-0.218407	0.495265	-0.254134	0.425413	0.11426	0.723651	-0.271391	0.393514	0.274116	0.388592
circRNA2798	midnightblue	-0.197438	0.538502	0.817957	0.00114973	-0.423081	0.170577	-0.197438	0.538502	0.467889	0.125042	0.720803	0.00817088	0.345745	0.27098	-0.260041	0.414353	-0.233868	0.464423	0.106912	0.740865	-0.240601	0.451282	-0.0877513	0.786251	-0.015152	0.962723	-0.29288	0.355567	-0.295989	0.350243	-0.175934	0.584416	0.192123	0.549707
circRNA2884	midnightblue	0	1	0	1	-0.298142	0.346581	0.298142	0.346581	-0.246712	0.439508	0.478912	0.11521	-0.206883	0.518832	-0.283204	0.372406	0.256982	0.420063	0.418573	0.175664	-0.190461	0.553231	0.456808	0.135463	-0.191243	0.551571	-0.281485	0.37544	-0.220766	0.4905	-0.0511434	0.874577	0.415985	0.178627
circRNA2915	midnightblue	-0.476331	0.117466	0.582182	0.0470227	-0.158777	0.6221	0.0529256	0.870239	0.177638	0.580722	0.771101	0.00332037	0.124217	0.700511	0.0480181	0.882193	0.22243	0.487153	-0.0140895	0.965336	-0.0940754	0.771197	-0.173738	0.589188	-0.084908	0.793042	-0.624084	0.0300883	-0.313038	0.321816	-0.0779727	0.809661	0.374865	0.229892
circRNA304	midnightblue	-0.0488144	0.880252	0.536958	0.0718391	-0.244072	0.444576	-0.244072	0.444576	0.153955	0.632848	0.89691	7.69506e-05	-0.0700713	0.828683	0.0184963	0.954503	-0.22697	0.47807	-0.159659	0.62014	-0.0658524	0.838875	-0.20848	0.515537	6.50444e-05	0.99984	0.0805413	0.803497	-0.175031	0.586377	-0.178185	0.579538	0.399034	0.198803
circRNA3042	midnightblue	-0.387492	0.213308	0.232495	0.467125	-0.309994	0.326797	0.464991	0.127716	0.212265	0.507765	0.589588	0.0436321	-0.303572	0.337439	-0.0412218	0.898785	0.60164	0.0384901	0.0733549	0.820767	0.225865	0.480274	-0.0453145	0.888789	-0.270742	0.394691	-0.343958	0.273629	-0.248772	0.435574	-0.183067	0.569017	0.754658	0.00455783
circRNA3071	midnightblue	-0.220755	0.490522	0.662266	0.0189537	-0.220755	0.490522	-0.220755	0.490522	0.609634	0.0353271	0.686129	0.0137481	-0.0964187	0.765636	-0.104929	0.745529	-0.238853	0.454676	-0.222713	0.486585	0.0785474	0.808281	0.0528098	0.87052	-0.238161	0.456023	-0.226743	0.478524	0.0390651	0.904059	-0.235919	0.460401	0.481266	0.11318
circRNA310	midnightblue	-0.299342	0.34455	-0.0598684	0.853369	-0.0598684	0.853369	0.419079	0.175088	-0.326152	0.300844	0.478577	0.115502	-0.255299	0.42322	-0.284432	0.370246	0.448054	0.144082	0.139675	0.665055	0.155766	0.628802	-0.114887	0.722186	-0.278299	0.381098	-0.0843499	0.794377	-0.295736	0.350675	0.451294	0.140852	0.297582	0.347532
circRNA311	midnightblue	-0.246432	0.440045	0.673581	0.0163323	-0.115002	0.72192	-0.312147	0.323269	-0.0584841	0.856729	0.863388	0.000296591	0.323906	0.304379	0.0128673	0.968341	0.00143097	0.996478	-0.376429	0.227797	-0.211132	0.510086	-0.139407	0.665664	-0.319508	0.311371	0.0840877	0.795004	-0.170441	0.596384	-0.0639363	0.843511	0.201685	0.529618
circRNA3114	midnightblue	-0.174078	0.588449	0.174078	0.588449	-0.348155	0.267428	0.348155	0.267428	-0.182187	0.570909	0.674992	0.0160252	-0.0809879	0.802427	-0.205531	0.521628	0.164927	0.60849	0.580289	0.0479182	-0.127128	0.693791	0.0844096	0.794234	-0.159158	0.621253	-0.217875	0.496341	-0.147782	0.646702	-0.214483	0.503235	0.473959	0.119563
circRNA3119	midnightblue	0.0793052	0.806462	0.237915	0.456502	-0.237915	0.456502	-0.0793052	0.806462	-0.162347	0.614186	0.733308	0.00665047	-0.149895	0.641949	-0.00660976	0.983735	0.218225	0.495634	-0.2234	0.485205	-0.146355	0.64992	0.264624	0.405875	0.0474519	0.883574	-0.207669	0.517209	-0.199229	0.534748	-0.248033	0.436984	0.39112	0.208681
circRNA3169	midnightblue	-0.0666667	0.836906	0.2	0.533135	-0.2	0.533135	0.0666667	0.836906	-0.330269	0.294421	0.492884	0.103501	0.184588	0.565755	-0.11944	0.711586	-0.078922	0.807382	0.290975	0.35885	-0.105511	0.744161	0.531185	0.0755477	-0.258999	0.416293	-0.286221	0.367111	0.101011	0.754769	-0.352453	0.261163	0.242232	0.448125
circRNA32	midnightblue	-0.526562	0.0786097	0.824616	0.000965693	-0.268249	0.39923	-0.0298054	0.926738	0.207556	0.517441	0.782381	0.00263247	0.57946	0.0483139	-0.312974	0.32192	-0.0255251	0.937239	-0.00492387	0.987883	0.0540184	0.86758	-0.395675	0.20296	-0.219207	0.493646	-0.173391	0.589945	-0.00840992	0.979306	-0.13837	0.668024	0.0530416	0.869956
circRNA3256	midnightblue	-0.116136	0.719275	0.149317	0.643247	-0.116136	0.719275	0.082954	0.797717	-0.190737	0.552645	0.635084	0.0264937	-0.138075	0.668696	-0.247135	0.438699	0.464124	0.128522	-0.179247	0.577242	-0.0971746	0.763845	0.220457	0.491124	-0.200736	0.531598	-0.171671	0.593694	0.20406	0.524678	-0.231363	0.46936	0.300768	0.342143
circRNA3304	midnightblue	-1.38778e-17	1	0.216295	0.499547	-0.324443	0.303532	0.108148	0.737962	-0.143252	0.656936	0.679153	0.0151442	-0.135483	0.674611	-0.19774	0.537867	0.434382	0.158235	-0.164319	0.60983	-0.0654595	0.839825	0.330268	0.294422	-0.155809	0.628706	-0.140854	0.662375	-0.181217	0.572996	-0.213161	0.505932	0.452681	0.139484
circRNA3309	midnightblue	-0.232303	0.467503	0.315694	0.317505	-0.0655215	0.839675	-0.0178695	0.956043	-0.182662	0.569886	0.803181	0.00165403	-0.0900726	0.780717	0.20966	0.513109	0.283089	0.372609	-0.19998	0.533177	-0.117923	0.715112	-0.0484944	0.881032	-0.194946	0.543744	-0.16742	0.603004	-0.146362	0.649905	-0.192145	0.549659	0.48174	0.112773
circRNA3327	midnightblue	0.224872	0.482257	-0.0321246	0.921052	-0.289122	0.362059	0.0963739	0.765743	-0.186598	0.561455	0.460494	0.131936	-0.209749	0.512925	-0.289568	0.361285	0.217183	0.497746	-0.152204	0.636766	0.193551	0.546687	0.292701	0.355874	0.362374	0.247031	-0.227784	0.476451	0.091624	0.777024	-0.326398	0.300457	0.154698	0.631186
circRNA3360	midnightblue	-0.234895	0.462408	0.192187	0.549572	-0.149478	0.642884	0.192187	0.549572	-0.241108	0.450299	0.712477	0.00931839	-0.110691	0.731998	0.154717	0.631144	0.123266	0.702711	0.385854	0.215417	-0.195411	0.542764	0.0296689	0.927072	-0.202978	0.526926	-0.263297	0.40832	-0.157054	0.625933	-0.235972	0.460298	0.537747	0.0713421
circRNA339	midnightblue	0.139122	0.666313	0.324617	0.303257	-0.231869	0.468359	-0.231869	0.468359	-0.286028	0.36745	0.460214	0.132202	0.318868	0.312395	-0.264552	0.406007	-0.41543	0.179267	-0.274886	0.387207	0.263136	0.408618	0.299046	0.345051	-0.223706	0.484593	0.376531	0.22766	-0.0802343	0.804233	0.0210294	0.948279	-0.0211185	0.94806
circRNA3473	midnightblue	-0.568627	0.0537019	0.607843	0.0360189	-0.0196078	0.951771	-0.0196078	0.951771	0.492654	0.103687	0.42915	0.163876	0.24296	0.446719	-0.132113	0.682328	0.270894	0.394416	-0.307943	0.330175	0.116971	0.71733	-0.320773	0.309351	-0.328826	0.296663	-0.257342	0.419389	0.350685	0.26373	-0.262465	0.409857	0.168137	0.60143
circRNA3475	midnightblue	-0.183597	0.56788	0.550791	0.0634665	-0.183597	0.56788	-0.183597	0.56788	0.391608	0.208064	0.791332	0.00216869	-0.0677613	0.83426	-0.225291	0.48142	-0.196635	0.540189	0.0811661	0.802	-0.192822	0.548227	-0.228588	0.474853	0.097305	0.763536	-0.288116	0.363807	0.170375	0.596528	-0.256277	0.421383	0.238968	0.454452
circRNA354	midnightblue	-0.333333	0.289692	0.833333	0.00076012	-0.5	0.0978546	-1.38778e-17	1	0.542025	0.0686893	0.707028	0.0101317	0.313899	0.320415	-0.214915	0.502354	0.273638	0.389454	-0.112914	0.726795	-0.122718	0.703982	-0.226292	0.479422	-0.352487	0.261113	0.0426696	0.895247	-0.278812	0.380183	-0.301293	0.34126	0.450551	0.141588
circRNA3595	midnightblue	0.0431532	0.894066	0.0431532	0.894066	-0.474685	0.118918	0.388379	0.212172	0.145558	0.65172	0.371217	0.234822	-0.190641	0.552849	-0.239189	0.454023	0.543646	0.0677021	0.110339	0.732823	0.168524	0.600582	-0.279251	0.379402	0.522998	0.0810276	-0.21058	0.511218	-0.242192	0.448202	-0.309316	0.327911	0.265508	0.404248
circRNA368	midnightblue	0.26029	0.413892	0.468521	0.124464	-0.468521	0.124464	-0.26029	0.413892	0.19972	0.533721	0.752264	0.00476354	-0.0407397	0.899964	-0.311153	0.324895	0.155697	0.628956	-0.337434	0.28343	-0.287682	0.364561	0.095117	0.768724	0.215755	0.500646	0.0692052	0.830773	-0.24689	0.439168	-0.272881	0.390819	0.237574	0.457168
circRNA375	midnightblue	-0.576498	0.0497477	0.354768	0.257824	-0.22173	0.48856	0.44346	0.148743	0.169469	0.598511	0.63028	0.0280232	0.00799914	0.980316	-0.347263	0.268739	0.286682	0.366305	0.446408	0.145741	0.158985	0.621636	-0.269568	0.396825	-0.380623	0.222237	-0.251998	0.429445	0.269755	0.396486	-0.239421	0.453572	0.431829	0.160972
circRNA3812	midnightblue	-0.374634	0.230201	0.65561	0.0206326	-2.77556e-17	1	-0.280976	0.376342	0.0626508	0.846624	0.691449	0.0127491	0.481226	0.113214	-0.267887	0.399891	-0.0896504	0.781723	-0.163424	0.611805	-0.191666	0.550675	-0.196594	0.540275	-0.182232	0.570812	-0.183086	0.568976	0.459179	0.133188	-0.274545	0.387821	-0.13703	0.671079
circRNA3890	midnightblue	-0.393989	0.205067	0.28142	0.375555	-0.0187614	0.953851	0.13133	0.684124	-0.306794	0.332076	0.766734	0.0036204	0.0575326	0.859039	0.0231501	0.94307	0.121193	0.707516	0.238707	0.454961	-0.147358	0.647656	-0.305824	0.333687	-0.101981	0.752478	-0.302016	0.340046	-0.257313	0.419443	0.147756	0.64676	0.232138	0.467829
circRNA396	midnightblue	-0.12946	0.688421	-0.0431532	0.894066	-0.0431532	0.894066	0.215766	0.500623	-0.260818	0.41291	0.502265	0.0961019	-0.235162	0.461883	-0.0579794	0.857954	0.587665	0.0444952	-0.220441	0.491156	0.101633	0.7533	-0.299771	0.343826	-0.0255989	0.937058	0.156521	0.627119	0.12791	0.691987	-0.134539	0.67677	0.266344	0.402714
circRNA4008	midnightblue	-0.0793052	0.806462	0.396526	0.201902	-0.396526	0.201902	0.0793052	0.806462	-0.117247	0.716687	0.809659	0.00141555	0.169721	0.597959	-0.249098	0.434953	0.0665663	0.837148	0.240277	0.45191	-0.123607	0.701923	-0.20618	0.520286	0.254624	0.424489	-0.189067	0.556192	-0.191357	0.551329	-0.252555	0.428393	0.160598	0.618059
circRNA4032	midnightblue	0	1	0.166667	0.60466	-0.5	0.0978546	0.333333	0.289692	0.119971	0.710352	0.556857	0.0600178	-0.145448	0.651968	-0.196659	0.540138	0.235511	0.461201	0.126662	0.694866	0.365329	0.242909	-0.30487	0.335272	0.511103	0.0894635	-0.203307	0.526242	-0.264847	0.405464	-0.307561	0.330806	0.324591	0.303299
circRNA4127	midnightblue	0.0309938	0.923824	0.278944	0.379949	-0.340932	0.278151	0.0309938	0.923824	-0.0692817	0.830589	0.768353	0.00350686	-0.0626215	0.846695	-0.185822	0.563114	0.148888	0.644211	-0.127198	0.69363	0.106578	0.741649	-0.203235	0.526392	0.385433	0.215961	-0.135857	0.673756	-0.181021	0.573416	-0.211488	0.509357	0.20511	0.522501
circRNA4237	midnightblue	-0.214834	0.502519	-0.0716115	0.824968	-0.358057	0.253123	0.644503	0.0236719	-0.211551	0.509228	0.456443	0.135816	-0.179723	0.576215	-0.00513053	0.987375	0.654404	0.0209479	0.313961	0.320315	0.313773	0.32062	-0.304822	0.335352	0.185345	0.564134	-0.196266	0.540965	-0.23687	0.458542	-0.301419	0.341048	0.483623	0.11117
circRNA4288	midnightblue	-0.0657952	0.839013	0.328976	0.29643	-0.328976	0.29643	0.0657952	0.839013	-0.0911324	0.778194	0.86219	0.000309172	-0.0540471	0.86751	-0.211299	0.509743	0.216455	0.499221	0.0192663	0.95261	-0.0739778	0.819267	-0.185517	0.563766	0.21032	0.511753	-0.162803	0.613178	-0.159126	0.621324	-0.208474	0.515549	0.282416	0.373796
circRNA4310	midnightblue	-0.212238	0.50782	0.382029	0.220391	0.127343	0.693295	-0.297133	0.348294	-0.169723	0.597954	0.827394	0.000896035	-0.0516828	0.873264	0.0650394	0.840841	-0.186785	0.561056	-0.227009	0.477993	-0.181638	0.57209	-0.180088	0.575428	-0.0649916	0.840957	-0.19673	0.53999	-0.146701	0.649139	0.232023	0.468057	0.141071	0.661881
circRNA4319	midnightblue	-0.231131	0.469817	0.357203	0.25434	-0.0630358	0.845692	-0.0630358	0.845692	-0.217646	0.496806	0.780217	0.00275511	0.175252	0.585896	-0.293595	0.354338	-0.218189	0.495707	0.232874	0.466378	-0.109584	0.734592	-0.24605	0.440776	0.109148	0.735614	-0.252955	0.427637	0.144159	0.654882	-0.0140715	0.96538	-0.0612807	0.849945
circRNA4320	midnightblue	0.124515	0.699824	0.373544	0.23167	-0.249029	0.435084	-0.249029	0.435084	-0.0203487	0.949951	0.787874	0.00233975	-0.00702039	0.982724	-0.170045	0.59725	-0.18224	0.570795	-0.154379	0.6319	-0.0922788	0.775466	-0.14632	0.649998	0.430905	0.16197	-0.135811	0.673862	-0.125995	0.696405	-0.154815	0.630927	0.0567034	0.861053
circRNA4327	midnightblue	-0.280056	0.377972	0.560112	0.0582221	-0.140028	0.664251	-0.140028	0.664251	-0.0154805	0.961916	0.828881	0.000860386	0.279481	0.378993	-0.300488	0.342615	0.0968037	0.764724	-0.282048	0.374445	0.0130199	0.967966	-0.280238	0.377649	0.0678006	0.834165	-0.210146	0.512109	0.107822	0.738726	-0.118741	0.713209	-0.0230651	0.943279
circRNA4374	midnightblue	-0.187317	0.559921	0.187317	0.559921	0	1	0	1	-0.196982	0.539459	0.660191	0.019466	-0.0951567	0.76863	-0.259528	0.415309	-0.154582	0.631447	0.304741	0.335488	-0.212141	0.508018	-0.21096	0.51044	0.0627352	0.84642	-0.273289	0.390082	-0.180331	0.574905	0.362545	0.246791	0.0308544	0.924165
circRNA4383	midnightblue	-0.387056	0.213868	0.909583	4.08235e-05	-0.406409	0.18986	-0.116117	0.719319	0.600811	0.0388291	0.675322	0.0159539	0.419579	0.17452	-0.21594	0.500268	-0.00237621	0.994152	-0.00413662	0.98982	-0.18503	0.564808	-0.238622	0.455127	-0.204748	0.52325	-0.243212	0.446234	-0.288329	0.363436	-0.186152	0.562409	0.263083	0.408715
circRNA449	midnightblue	-0.251976	0.429487	0.629941	0.0281335	-0.125988	0.69642	-0.251976	0.429487	0.395022	0.203774	0.820848	0.0010668	-0.0547733	0.865744	-0.139031	0.666519	-0.228547	0.474935	-0.229103	0.473832	0.027033	0.933538	-0.196115	0.541282	-0.226889	0.478233	-0.0149057	0.963329	0.183887	0.567258	-0.186259	0.562179	0.358896	0.251933
circRNA4491	midnightblue	-0.522233	0.0815534	0.754337	0.00458506	-0.290129	0.360312	0.0580259	0.857841	0.465463	0.127278	0.594266	0.0415815	0.421852	0.171954	-0.220254	0.491532	-0.0695359	0.829975	-0.0323163	0.920582	0.337005	0.284082	-0.3524	0.261241	-0.168892	0.599775	-0.247299	0.438385	0.125491	0.697568	-0.322076	0.307278	0.193969	0.545804
circRNA4558	midnightblue	0.108148	0.737962	0.540738	0.06948	-0.324443	0.303532	-0.324443	0.303532	-0.0374554	0.907997	0.655646	0.0206231	0.436314	0.156183	-0.209484	0.51347	-0.212216	0.507865	-0.215502	0.501161	-0.115662	0.720379	-0.154518	0.63159	0.452849	0.139319	-0.101416	0.753813	-0.189385	0.555515	-0.214082	0.504052	-0.201191	0.530648
circRNA4562	midnightblue	0.082954	0.797717	0.149317	0.643247	-0.116136	0.719275	-0.116136	0.719275	-0.111533	0.730027	0.524352	0.0801033	-0.0777953	0.810087	0.23977	0.452893	-0.237408	0.457491	-0.122956	0.70343	0.200598	0.531887	-0.255466	0.422906	0.530973	0.0756858	-0.178555	0.578738	-0.17949	0.576718	-0.209603	0.513226	0.127155	0.693727
circRNA4568	midnightblue	-0.367452	0.239974	0.275589	0.385944	-4.33681e-17	1	0.091863	0.776455	0.338421	0.281935	0.419168	0.174987	-0.230449	0.471166	0.307687	0.330597	-0.237501	0.45731	0.345637	0.271138	0.0309384	0.92396	-0.401781	0.195443	0.0395861	0.902784	-0.433819	0.158836	-0.293923	0.353776	0.0613591	0.849755	0.436142	0.156365
circRNA4615	midnightblue	-0.364405	0.244193	0.59346	0.0419298	-0.322759	0.306194	0.0937043	0.772078	-0.156732	0.626649	0.690661	0.0128936	0.648289	0.0226018	-0.181335	0.57274	-0.0364689	0.910411	0.18203	0.571247	0.115777	0.720111	-0.321517	0.308167	0.0547623	0.865771	-0.211236	0.509872	-0.105918	0.743201	-0.266054	0.403246	-0.0311721	0.923387
circRNA4663	midnightblue	-0.313907	0.320403	0.23543	0.461359	-0.0784766	0.808451	0.156953	0.626157	-0.225155	0.481693	0.715844	0.00884082	-0.0504854	0.87618	0.341814	0.276828	-0.157056	0.625928	0.260549	0.41341	0.197182	0.539039	-0.255732	0.422407	-0.0608669	0.850948	-0.199673	0.533819	-0.163899	0.610756	-0.202172	0.528604	0.488545	0.107048
circRNA4676	midnightblue	-0.23823	0.455889	0.466102	0.126686	0.0517891	0.873005	-0.279661	0.378673	0.208287	0.515936	0.498506	0.0990227	0.0865582	0.789099	0.0648054	0.841408	-0.354203	0.258637	-0.309757	0.327185	0.149226	0.643452	-0.361958	0.247614	0.183667	0.56773	-0.309452	0.327687	-0.352874	0.260554	0.352409	0.261227	-0.0241867	0.940524
circRNA4692	midnightblue	-0.233937	0.464289	0.48914	0.106557	-0.361538	0.248203	0.106335	0.742222	-0.139919	0.6645	0.913491	3.2953e-05	0.205363	0.521975	-0.213705	0.504821	0.162363	0.614149	0.159762	0.619913	-0.0949372	0.76915	-0.182241	0.570791	-0.0250667	0.938364	-0.151335	0.638715	-0.181229	0.57297	-0.228713	0.474606	0.287868	0.364238
circRNA47	midnightblue	0.287242	0.365328	0.287242	0.365328	-0.402139	0.195007	-0.172345	0.592223	0.112028	0.728868	0.627371	0.0289795	-0.0969019	0.764491	-0.183542	0.567998	-0.287436	0.364991	-0.166874	0.604204	0.194053	0.545626	-0.229602	0.472841	0.534281	0.0735426	0.167609	0.60259	-0.210516	0.511351	-0.191724	0.550552	0.11745	0.716214
circRNA4722	midnightblue	-0.04802	0.882188	-0.0160067	0.960622	-0.400167	0.197413	0.464193	0.128458	-0.122829	0.703723	0.466389	0.126422	-0.148353	0.645417	-0.265375	0.404493	0.622584	0.0306045	0.356264	0.25568	-0.0634103	0.844785	-0.222286	0.487441	0.310378	0.326166	-0.203639	0.525553	-0.177985	0.579971	-0.26352	0.407908	0.277461	0.382593
circRNA4776	midnightblue	-0.382255	0.220095	0.668946	0.0173716	-2.94903e-17	1	-0.286691	0.36629	0.668064	0.0175747	0.506174	0.0931259	0.061646	0.849059	-0.123923	0.701191	-0.196589	0.540285	-0.242583	0.447446	-0.0365901	0.910115	-0.188939	0.556466	-0.282197	0.374182	-0.215748	0.500659	0.369293	0.237446	-0.220972	0.490086	0.212041	0.508224
circRNA4800	midnightblue	-0.474685	0.118918	0.906217	4.87251e-05	-0.302072	0.339951	-0.12946	0.688421	0.548213	0.0649731	0.704623	0.0105069	0.366733	0.240967	-0.144077	0.655068	0.00831119	0.979549	-0.296748	0.34895	0.0880276	0.785592	-0.238426	0.455507	-0.354252	0.258567	-0.177837	0.580291	-0.303414	0.337703	-0.0365249	0.910274	0.3207	0.309467
circRNA4843	midnightblue	-0.54312	0.068021	0.337615	0.283155	-0.308257	0.329656	0.513762	0.0875281	0.501012	0.0970685	0.441523	0.150737	-0.160172	0.619002	-0.137564	0.669861	0.258634	0.416974	0.43073	0.162159	0.340742	0.278436	-0.306393	0.332741	-0.313259	0.321456	-0.273094	0.390435	0.0817873	0.800511	-0.316634	0.315987	0.655529	0.0206536
circRNA487	midnightblue	-0.54663	0.0659098	0.619514	0.0316801	-0.109326	0.735197	0.036442	0.910477	0.503087	0.0954704	0.321578	0.308069	0.335237	0.286776	-0.355587	0.256648	0.376778	0.227331	-0.0330816	0.918707	-0.253124	0.427318	-0.307421	0.331039	-0.502285	0.0960859	-0.116952	0.717374	0.0614394	0.84956	0.0423614	0.896	0.0829777	0.79766
circRNA490	midnightblue	0.419079	0.175088	0.179605	0.57647	-0.0598684	0.853369	-0.538816	0.0706729	-0.180507	0.574525	0.508847	0.0911272	-0.0591162	0.855194	-0.011607	0.971441	-0.371051	0.235047	-0.370227	0.23617	-0.306836	0.332006	0.0804661	0.803678	0.470962	0.122248	0.0402069	0.901266	-0.266869	0.401752	0.0964814	0.765488	-0.151401	0.638566
circRNA4916	midnightblue	-0.510113	0.0901911	0.602861	0.0379944	0.0463739	0.886203	-0.139122	0.666313	-0.0427958	0.894939	0.637931	0.0256165	0.40406	0.192682	0.299506	0.344272	-0.167464	0.602909	0.157637	0.624635	-0.297857	0.347066	-0.266469	0.402486	-0.351654	0.262321	-0.282299	0.374001	-0.237704	0.456915	-0.0123755	0.969551	0.209837	0.512745
circRNA5038	midnightblue	-0.402919	0.19406	0.588882	0.0439474	-0.278944	0.379949	0.0929814	0.773796	0.356414	0.255465	0.82941	0.000847952	-0.0424011	0.895903	-0.100689	0.75553	-0.17505	0.586335	0.185562	0.563671	0.200272	0.532567	-0.231938	0.468224	-0.229219	0.473602	-0.213039	0.506181	-0.0209652	0.948436	-0.228201	0.475622	0.551664	0.0629617
circRNA5258	midnightblue	-0.316862	0.31562	0.443607	0.148592	0.0633724	0.844877	-0.190117	0.55396	-0.00327439	0.991942	0.794409	0.00202469	-0.0657047	0.839232	-0.149765	0.64224	-0.204649	0.523457	-0.198983	0.535262	0.0115128	0.971673	-0.187046	0.560499	-0.207227	0.518121	-0.187764	0.558967	-0.191759	0.550479	0.413641	0.181338	0.168859	0.599847
circRNA5278	midnightblue	-0.445742	0.146415	0.850963	0.000448414	0.040522	0.900496	-0.445742	0.146415	0.242468	0.44767	0.605688	0.0368642	0.591953	0.0425867	-0.229436	0.473171	-0.240075	0.452302	-0.364178	0.244509	-0.225562	0.48088	-0.189733	0.554777	-0.358821	0.252039	-0.184407	0.566143	-0.0390317	0.90414	0.225599	0.480805	-0.188855	0.556645
circRNA5294	midnightblue	-0.326599	0.300143	0.489898	0.105934	-0.326599	0.300143	0.163299	0.612081	0.324913	0.302792	0.704258	0.0105649	-0.0466393	0.885556	-0.138297	0.66819	-0.0698525	0.829211	0.492946	0.103451	-0.139776	0.664824	-0.178007	0.579924	-0.204929	0.522875	-0.241668	0.449216	-0.14044	0.663316	-0.202668	0.52757	0.520561	0.0827102
circRNA5387	midnightblue	-0.414644	0.180174	0.296174	0.349927	-0.296174	0.349927	0.414644	0.180174	-0.0322616	0.920716	0.79821	0.00185702	-0.101098	0.754563	-0.194449	0.544792	0.541687	0.0688965	0.186002	0.562729	0.0989774	0.759577	-0.226811	0.478388	-0.244849	0.443082	-0.18015	0.575295	-0.023905	0.941216	-0.25078	0.431755	0.558447	0.0591362
circRNA544	midnightblue	-0.511913	0.0888711	0.389054	0.211309	0.225242	0.48152	-0.102383	0.751531	0.041574	0.897924	0.535879	0.0725223	0.010718	0.973628	-0.0310881	0.923593	-0.438998	0.153361	0.121255	0.707372	0.0642774	0.842685	-0.113007	0.726579	-0.501788	0.0964687	-0.265935	0.403464	0.0108642	0.973268	0.412536	0.182624	0.180348	0.574868
circRNA5443	midnightblue	-0.649944	0.0221451	0.862653	0.000304266	-0.271795	0.392783	0.0590858	0.855268	0.509267	0.090816	0.671388	0.0168182	0.411331	0.184034	-0.110421	0.73263	0.229794	0.472462	-0.0438447	0.892377	-0.025593	0.937072	-0.320417	0.309918	-0.467491	0.125407	-0.278458	0.380814	-0.149903	0.641929	-0.188244	0.557945	0.380025	0.223025
circRNA5454	midnightblue	-0.308607	0.329079	0.92582	1.56033e-05	-0.308607	0.329079	-0.308607	0.329079	0.340944	0.278133	0.881127	0.000152622	0.430179	0.162757	-0.119814	0.710717	-0.174543	0.587437	-0.262745	0.40934	-0.109007	0.735945	-0.139742	0.664902	-0.241579	0.449387	-0.111451	0.730219	-0.192398	0.549124	-0.20249	0.527941	0.245194	0.442418
circRNA5513	midnightblue	-0.317999	0.31379	0.953998	1.50154e-06	-0.317999	0.31379	-0.317999	0.31379	0.510535	0.08988	0.424305	0.169212	0.753897	0.00462249	-0.102754	0.750655	-0.152891	0.635228	-0.282819	0.373084	-0.112412	0.727968	-0.11703	0.717191	-0.278519	0.380705	-0.0696727	0.829645	-0.21925	0.49356	-0.22366	0.484685	0.00718943	0.982308
circRNA5623	midnightblue	-0.255094	0.423605	0.765283	0.00372458	-0.255094	0.423605	-0.255094	0.423605	0.773278	0.003178	0.667713	0.0176561	-0.0524425	0.871414	-0.0581922	0.857437	-0.13861	0.667477	-0.226792	0.478426	-0.101078	0.754612	-0.142812	0.657933	-0.214504	0.503192	-0.183124	0.568895	-0.146917	0.648651	-0.169309	0.598861	0.481271	0.113175
circRNA5664	midnightblue	-0.661495	0.0191429	0.452602	0.139561	-0.104447	0.746666	0.31334	0.321325	-0.184175	0.56664	0.621082	0.0311275	0.410303	0.185242	-0.302495	0.339243	0.155912	0.628477	0.302446	0.339324	0.138383	0.667995	-0.330172	0.294572	-0.411895	0.183373	-0.261128	0.412336	-0.164867	0.608621	0.257375	0.419328	0.0914184	0.777513
circRNA5713	midnightblue	-0.302072	0.339951	0.733604	0.00661724	-0.12946	0.688421	-0.302072	0.339951	0.627806	0.0288352	0.725307	0.00759611	-0.0669032	0.836334	0.170023	0.597298	-0.155929	0.628438	-0.260637	0.413246	-0.15078	0.639961	-0.180228	0.575127	-0.238494	0.455375	-0.217545	0.49701	-0.151086	0.639272	-0.186379	0.561924	0.524744	0.0798368
circRNA5742	midnightblue	-0.249029	0.435084	0.747087	0.00523245	-0.249029	0.435084	-0.249029	0.435084	0.461525	0.130961	0.902153	5.98162e-05	-0.0119755	0.970535	-0.08464	0.793683	-0.150294	0.641052	-0.211528	0.509274	-0.0937247	0.77203	-0.139644	0.665124	-0.189121	0.556077	-0.158899	0.621829	-0.139158	0.666231	-0.157495	0.624951	0.458453	0.133882
circRNA5749	midnightblue	-0.566022	0.0550579	0.761202	0.0040296	-0.019518	0.951992	-0.175662	0.585006	0.493911	0.102673	0.579321	0.0483807	0.298225	0.346441	-0.0235281	0.942142	-0.191645	0.55072	0.153593	0.633657	-0.29995	0.343524	-0.277173	0.383107	-0.412602	0.182547	-0.34284	0.275295	0.0731075	0.821363	-0.0987458	0.760124	0.221076	0.489877
circRNA5755	midnightblue	-0.326599	0.300143	0.979796	2.56311e-08	-0.326599	0.300143	-0.326599	0.300143	0.36101	0.248947	0.702711	0.0108127	0.674374	0.0161591	-0.123082	0.703137	-0.172274	0.59238	-0.282506	0.373636	-0.11365	0.725076	-0.130167	0.686794	-0.267944	0.399787	-0.0810177	0.802355	-0.215951	0.500246	-0.221417	0.489189	0.0933529	0.772913
circRNA576	midnightblue	-0.272727	0.391097	0.818182	0.00114311	-0.030303	0.925517	-0.515152	0.0865285	0.452993	0.139177	0.488786	0.10685	0.529505	0.0766509	0.0841508	0.794853	-0.334054	0.288586	-0.4145	0.180342	-0.130558	0.685896	-0.302084	0.339931	-0.0580775	0.857716	-0.0887178	0.783946	0.213047	0.506165	-0.35268	0.260834	-0.0819184	0.800197
circRNA5790	midnightblue	-0.258199	0.417787	0.774597	0.00309409	-0.258199	0.417787	-0.258199	0.417787	0.672082	0.0166632	0.770215	0.00337964	-0.0382937	0.905946	-0.0693936	0.830318	-0.145945	0.650846	-0.22583	0.480344	-0.100442	0.756114	-0.144636	0.653804	-0.209468	0.513504	-0.177861	0.58024	-0.147097	0.648246	-0.168433	0.600781	0.48284	0.111835
circRNA5804	midnightblue	-0.492366	0.103921	0.656488	0.0204051	-0.328244	0.29757	0.164122	0.610265	0.488961	0.106705	0.702709	0.010813	0.0571023	0.860084	-0.223639	0.484726	0.421874	0.17193	0.0351152	0.913726	-0.140696	0.662732	-0.252513	0.428472	-0.369284	0.237459	-0.26464	0.405846	-0.269369	0.397188	-0.0704778	0.827702	0.510462	0.0899343
circRNA5807	midnightblue	-0.316321	0.316492	0.948964	2.50222e-06	-0.316321	0.316492	-0.316321	0.316492	0.313069	0.321766	0.831564	0.000798805	0.543758	0.067634	-0.124609	0.699607	-0.175206	0.585997	-0.270072	0.395909	-0.110351	0.732794	-0.135342	0.674934	-0.250585	0.432124	-0.0952572	0.768391	-0.202192	0.528563	-0.209767	0.512888	0.175644	0.585046
circRNA5814	midnightblue	-0.308607	0.329079	0.617213	0.0325041	-0.308607	0.329079	-2.77556e-17	1	0.325399	0.302027	0.834386	0.000737791	-0.0148688	0.96342	-0.0270716	0.933443	-0.188846	0.556664	-0.108017	0.738268	0.346051	0.270527	-0.192153	0.549643	-0.169339	0.598795	-0.119287	0.711942	-0.185813	0.563134	-0.173955	0.588717	0.541222	0.0691821
circRNA5819	midnightblue	-0.402964	0.194006	0.499675	0.0981078	-0.402964	0.194006	0.306253	0.332974	0.4733	0.12015	0.610125	0.0351392	-0.0712966	0.825727	-0.0577349	0.858548	-0.134932	0.67587	0.420109	0.17392	0.314376	0.31964	-0.241702	0.449149	-0.218265	0.495553	-0.21622	0.499701	-0.208908	0.514657	-0.23507	0.462064	0.657974	0.0200244
circRNA5827	midnightblue	-0.367607	0.239761	0.612679	0.0341728	-0.367607	0.239761	0.122536	0.704403	0.710228	0.00964785	0.604424	0.0373665	-0.11599	0.719615	-0.126227	0.695868	0.175941	0.584399	0.174766	0.586951	-0.115656	0.720394	-0.201036	0.530971	-0.272924	0.390742	-0.252693	0.428131	-0.183057	0.569039	-0.243546	0.44559	0.630447	0.0279689
circRNA5882	midnightblue	-0.308607	0.329079	0.617213	0.0325041	-0.308607	0.329079	-1.38778e-17	1	-0.144143	0.654918	0.842646	0.000579699	0.451932	0.140222	-0.166271	0.605531	-0.110129	0.733314	0.232917	0.466294	-0.114422	0.723273	-0.136747	0.671725	-0.193101	0.547637	-0.111517	0.730063	-0.161414	0.61625	-0.191854	0.550277	0.182401	0.570449
circRNA5893	midnightblue	-0.400862	0.196563	0.18221	0.570858	-0.109326	0.735197	0.327978	0.297985	-0.255214	0.42338	0.509046	0.09098	0.123931	0.701174	-0.20183	0.529317	-0.0988894	0.759785	0.656299	0.0204539	0.00655045	0.983881	-0.213176	0.505901	-0.216276	0.499586	-0.22742	0.477176	-0.195805	0.541934	0.223478	0.485049	0.164896	0.608557
circRNA5905	midnightblue	-0.440225	0.152082	0.381529	0.221047	-0.440225	0.152082	0.498922	0.0986963	-0.216715	0.498695	0.626175	0.0293795	0.399924	0.197711	-0.210262	0.511872	0.559664	0.0584669	0.328473	0.297213	0.100727	0.755441	-0.208319	0.515868	-0.268424	0.398909	-0.109266	0.735339	-0.236767	0.458744	-0.282851	0.373028	0.34209	0.276415
circRNA5955	midnightblue	-0.310259	0.32636	0.36667	0.241053	-0.197438	0.538502	0.141027	0.661981	-0.15527	0.62991	0.919146	2.3731e-05	-0.0230372	0.943347	-0.186198	0.56231	0.206605	0.519406	0.158699	0.622273	-0.0834904	0.796433	-0.163758	0.611068	-0.181798	0.571745	-0.159526	0.620436	0.0302678	0.925604	-0.182148	0.570993	0.389985	0.210123
circRNA61	midnightblue	-0.253849	0.42595	0.761546	0.00400318	-0.253849	0.42595	-0.253849	0.42595	0.344823	0.272345	0.896891	7.70207e-05	0.106499	0.741836	0.050658	0.875759	-0.216475	0.499183	-0.253823	0.425999	0.0137128	0.966262	-0.198713	0.535828	-0.230313	0.471434	-0.00598609	0.985269	-0.197594	0.538175	-0.195107	0.543404	0.46268	0.129874
circRNA618	midnightblue	0.0735215	0.820366	0.367607	0.239761	-0.318593	0.312837	-0.122536	0.704403	-0.161367	0.616355	0.791773	0.00214758	0.155071	0.630355	-0.340595	0.278656	0.00899925	0.977856	-0.0245042	0.939745	-0.166763	0.604449	-0.235079	0.462046	0.184759	0.565388	0.215517	0.501129	0.0517571	0.873083	-0.251502	0.430386	0.0249329	0.938692
circRNA63	midnightblue	-0.261447	0.411744	0.435745	0.156786	-0.145248	0.652419	-0.0290496	0.928591	0.280619	0.376974	0.728464	0.00721173	-0.124023	0.700962	-0.265747	0.40381	-0.0325946	0.9199	0.191045	0.551991	-0.20025	0.532612	-0.234988	0.462225	-0.281252	0.375852	0.0375937	0.907658	0.312843	0.322134	-0.237369	0.457567	0.362815	0.246413
circRNA6390	midnightblue	-0.375823	0.228607	0.375823	0.228607	-0.375823	0.228607	0.375823	0.228607	-0.177986	0.57997	0.810727	0.00137894	0.140739	0.662637	-0.166517	0.604988	0.504453	0.0944283	0.0824233	0.798987	0.174529	0.587468	-0.198388	0.53651	-0.219365	0.493328	-0.0979494	0.76201	-0.205291	0.522125	-0.233715	0.464724	0.462464	0.130076
circRNA6427	midnightblue	-0.447214	0.144928	-1.38778e-17	1	-0.149071	0.6438	0.596285	0.0407183	-0.266476	0.402472	0.508002	0.091756	-0.172901	0.591013	0.0497705	0.877922	0.698532	0.0115037	0.119025	0.71255	0.338602	0.281661	-0.272447	0.391602	-0.242964	0.446712	-0.159254	0.62104	-0.229098	0.473841	-0.0276472	0.932031	0.54598	0.0662975
circRNA6506	midnightblue	-0.331806	0.292043	0.29277	0.355756	-0.331806	0.292043	0.370842	0.235331	-0.159951	0.619492	0.843792	0.000560037	-0.0571264	0.860025	-0.142496	0.658649	0.430249	0.162681	0.122674	0.704083	0.185032	0.564804	-0.190811	0.552487	-0.178494	0.578871	-0.114793	0.722407	-0.170651	0.595923	-0.199215	0.534777	0.538789	0.0706894
circRNA6541	midnightblue	-0.295789	0.350585	0.349568	0.265358	-0.0268899	0.933889	-0.0268899	0.933889	-0.180171	0.57525	0.836008	0.000704397	-0.036342	0.910722	-0.18954	0.555186	-0.129064	0.689331	0.18414	0.566715	-0.158487	0.622745	-0.164299	0.609875	-0.18044	0.57467	-0.203874	0.525064	-0.145387	0.652104	0.249209	0.434742	0.20609	0.520472
circRNA6590	midnightblue	-0.421521	0.172327	0.498161	0.0992935	0.0383201	0.905881	-0.11496	0.722016	-0.257084	0.419872	0.687363	0.0135113	0.365304	0.242944	0.0798715	0.805104	-0.243614	0.445458	-0.195887	0.541761	0.230908	0.470257	-0.233283	0.465574	-0.249466	0.434253	-0.12749	0.692956	-0.25699	0.420048	0.245502	0.441828	0.0664616	0.837402
circRNA6845	midnightblue	-0.255094	0.423605	0.327978	0.297985	-0.255094	0.423605	0.18221	0.570858	-0.111746	0.729527	0.817255	0.0011706	-0.0531711	0.869641	-0.150213	0.641233	0.510635	0.089807	-0.127409	0.693142	-0.00552487	0.986404	-0.139339	0.665819	-0.166668	0.604657	-0.0892692	0.782632	-0.13409	0.677797	-0.163996	0.610543	0.434662	0.157936
circRNA6849	midnightblue	-0.397071	0.201227	-0.0233571	0.942561	0.350356	0.264209	0.0700713	0.828683	-0.313999	0.320252	0.340447	0.278879	-0.156613	0.626915	0.163173	0.61236	-0.105538	0.744095	0.408977	0.186807	-0.293377	0.354712	-0.237457	0.457396	-0.2468	0.43934	-0.327049	0.299438	-0.160081	0.619205	0.511576	0.0891172	0.0961831	0.766195
circRNA6875	midnightblue	-0.249029	0.435084	0.373544	0.23167	0.124515	0.699824	-0.249029	0.435084	-0.159142	0.621289	0.788784	0.00229377	-0.0428245	0.894869	-0.17065	0.595926	-0.169576	0.598276	-0.20007	0.532988	-0.149381	0.643103	-0.141246	0.661485	-0.172857	0.591108	-0.166572	0.604868	-0.146167	0.650344	0.440892	0.15139	0.0567034	0.861053
circRNA6904	midnightblue	-0.174078	0.588449	0.522233	0.0815534	-0.174078	0.588449	-0.174078	0.588449	-0.068883	0.831551	0.964674	4.08297e-07	0.0439682	0.892075	-0.0963066	0.765902	-0.125049	0.69859	-0.13469	0.676425	-0.0589105	0.855694	-0.0979191	0.762081	-0.105133	0.745049	-0.0845563	0.793883	-0.0915809	0.777126	-0.0996983	0.757871	0.30529	0.334573
circRNA6918	midnightblue	-0.236492	0.459281	0.425685	0.16768	-0.236492	0.459281	0.0472984	0.883948	-0.107548	0.73937	0.868232	0.000249719	0.0312646	0.92316	-0.0390935	0.903989	-0.161408	0.616263	-0.048417	0.88122	0.341409	0.277435	-0.150427	0.640754	-0.0977387	0.762509	-0.057899	0.858149	-0.139799	0.664772	-0.12158	0.706617	0.398251	0.199767
circRNA6919	midnightblue	-0.317999	0.31379	0.247333	0.438321	0.388666	0.211804	-0.317999	0.31379	-0.243109	0.446431	0.611834	0.0344902	-0.0964691	0.765517	0.446403	0.145746	-0.168768	0.600047	-0.253573	0.426469	-0.243971	0.444772	-0.206569	0.519481	-0.214894	0.502398	-0.23375	0.464655	-0.131791	0.683066	0.277212	0.383038	0.183844	0.56735
circRNA6925	midnightblue	-0.375823	0.228607	0.526152	0.0788854	-0.375823	0.228607	0.225494	0.481016	-0.177602	0.5808	0.827449	0.0008947	0.378422	0.225144	-0.209818	0.512783	0.315775	0.317375	0.216864	0.498392	-0.0813577	0.80154	-0.17265	0.591558	-0.24219	0.448206	-0.12134	0.707176	-0.196723	0.540004	-0.242266	0.448059	0.300784	0.342117
circRNA6940	midnightblue	-0.174078	0.588449	0.522233	0.0815534	-0.174078	0.588449	-0.174078	0.588449	-0.068883	0.831551	0.964674	4.08297e-07	0.0439682	0.892075	-0.0963066	0.765902	-0.125049	0.69859	-0.13469	0.676425	-0.0589105	0.855694	-0.0979191	0.762081	-0.105133	0.745049	-0.0845563	0.793883	-0.0915809	0.777126	-0.0996983	0.757871	0.30529	0.334573
circRNA6949	midnightblue	-0.317999	0.31379	0.247333	0.438321	-0.0353333	0.913192	0.106	0.74301	-0.173156	0.590457	0.661258	0.0192014	0.00923322	0.97728	-0.0588786	0.855771	-0.198045	0.537227	-0.0158683	0.960962	0.495685	0.101253	-0.189416	0.555451	-0.124611	0.6996	-0.0786881	0.807943	0.249925	0.433379	-0.146417	0.64978	0.245468	0.441894
circRNA6959	midnightblue	-0.174078	0.588449	0.522233	0.0815534	-0.174078	0.588449	-0.174078	0.588449	-0.068883	0.831551	0.964674	4.08297e-07	0.0439682	0.892075	-0.0963066	0.765902	-0.125049	0.69859	-0.13469	0.676425	-0.0589105	0.855694	-0.0979191	0.762081	-0.105133	0.745049	-0.0845563	0.793883	-0.0915809	0.777126	-0.0996983	0.757871	0.30529	0.334573
circRNA6982	midnightblue	-0.242536	0.447538	0.404226	0.192481	0.0808452	0.802769	-0.242536	0.447538	-0.148434	0.645233	0.832197	0.000784795	-0.0302671	0.925605	-0.162643	0.613532	-0.166162	0.60577	-0.194054	0.545625	-0.13844	0.667864	-0.137436	0.670152	-0.165919	0.606304	-0.157293	0.6254	-0.140716	0.662689	0.366251	0.241632	0.0963498	0.7658
circRNA8	midnightblue	0.17155	0.593959	0.759722	0.0041448	-0.416622	0.177895	-0.51465	0.0868883	0.468182	0.124774	0.689041	0.0131944	0.275532	0.386047	-0.276101	0.385027	-0.328979	0.296426	-0.375521	0.229012	-0.207896	0.516741	-0.0890644	0.78312	0.284406	0.370293	0.0484176	0.881219	-0.138415	0.667922	-0.29365	0.354244	-0.00071237	0.998247
circRNA836	midnightblue	0.560991	0.0577435	0.0431532	0.894066	-0.12946	0.688421	-0.474685	0.118918	-0.157146	0.625727	0.396157	0.202361	-0.230803	0.470465	0.206668	0.519277	-0.336582	0.284725	-0.323871	0.304435	-0.274353	0.388165	0.274029	0.388748	0.357873	0.253385	0.221527	0.488968	-0.203393	0.526064	-0.208395	0.515712	0.130036	0.687095
circRNA848	midnightblue	0.0348155	0.914459	0.31334	0.321325	-0.243709	0.445276	-0.104447	0.746666	-0.179539	0.576612	0.818216	0.00114209	-0.121114	0.7077	-0.197217	0.538965	-0.0688971	0.831517	-0.199378	0.534436	0.0491056	0.879542	0.224648	0.482707	-0.153761	0.633282	0.0310556	0.923672	-0.217816	0.496462	0.0194789	0.952088	0.359939	0.250457
circRNA853	midnightblue	0.0804518	0.803712	0.482711	0.111945	-0.563163	0.0565734	0	1	-0.0803846	0.803873	0.492488	0.103822	0.585295	0.0455756	-0.268002	0.399681	0.180234	0.575113	0.0736503	0.820056	-0.200507	0.532075	-0.160795	0.617622	0.24567	0.441506	0.134663	0.676485	-0.335516	0.286349	-0.374112	0.230904	-0.0662592	0.837891
circRNA862	midnightblue	0.641026	0.024687	-0.589744	0.0435626	-0.0769231	0.812183	0.025641	0.936954	-0.129501	0.688325	-0.475605	0.118105	-0.456331	0.135924	0.262752	0.409328	0.182796	0.569599	-0.251042	0.431258	0.130348	0.686379	0.410699	0.184775	0.390973	0.208868	0.272514	0.391482	-0.0118744	0.970783	-0.319085	0.312048	0.114035	0.724176
circRNA8658	midnightblue	-0.114264	0.723642	0.734553	0.00651164	0.0163234	0.959843	-0.636613	0.0260201	0.516748	0.0853892	0.427107	0.166112	0.349944	0.26481	0.170043	0.597254	-0.340295	0.279108	-0.477482	0.116456	-0.325771	0.301442	-0.301404	0.341073	-0.0236173	0.941922	0.0647703	0.841492	0.18337	0.568366	-0.326649	0.300065	-0.0450761	0.88937
circRNA942	midnightblue	0.154969	0.630582	0.154969	0.630582	-0.588882	0.0439474	0.278944	0.379949	0.0888589	0.78361	0.489876	0.105952	-0.180544	0.574444	-0.227983	0.476056	0.586561	0.0449963	0.148759	0.644502	-0.217419	0.497265	0.213485	0.505271	0.0211996	0.94786	-0.00105053	0.997415	-0.344931	0.272184	-0.414202	0.180686	0.54746	0.0654174
circRNA960	midnightblue	-0.603398	0.0377777	0.6917	0.0127033	0.0441511	0.891629	-0.132453	0.681546	0.291128	0.358585	0.712046	0.00938091	0.132244	0.682027	0.312529	0.322646	-0.141645	0.660579	-0.195188	0.543234	0.0904851	0.779735	-0.184077	0.56685	-0.586838	0.0448698	-0.237378	0.45755	-0.0790678	0.807032	-0.086955	0.788152	0.533456	0.0740731
ciRNA101	midnightblue	0.0333534	0.918041	0.513642	0.0876153	-0.5003	0.097621	-0.0466947	0.885421	0.379015	0.224359	0.651002	0.0218566	0.0131815	0.967569	-0.415866	0.178764	0.254823	0.424115	-0.421346	0.172524	0.17961	0.57646	-0.0379452	0.906798	0.0505277	0.876077	0.112908	0.726809	-0.0592434	0.854886	-0.324267	0.303809	0.298027	0.346777
ciRNA112	midnightblue	0.396526	0.201902	-0.0793052	0.806462	-0.396526	0.201902	0.0793052	0.806462	-0.155478	0.629445	0.26565	0.403987	-0.267693	0.400246	-0.259385	0.415574	0.428429	0.164663	-0.213312	0.505625	-0.0962052	0.766143	0.55265	0.0623953	-0.12449	0.699881	0.298048	0.346741	-0.210517	0.511348	-0.19592	0.541693	0.372679	0.232838
ciRNA115	midnightblue	-0.224733	0.482536	0.224733	0.482536	0.13484	0.676081	-0.13484	0.676081	-0.257299	0.41947	0.708375	0.00992592	-0.127607	0.692685	0.00737414	0.981854	-0.190275	0.553626	0.0939055	0.7716	-0.246763	0.439411	-0.222837	0.486336	-0.224778	0.482447	-0.0155369	0.961777	-0.178595	0.578652	0.372837	0.232624	0.178991	0.577797
ciRNA127	midnightblue	0.033389	0.917954	0.434057	0.158581	-0.233723	0.464709	-0.233723	0.464709	-0.0762199	0.813873	0.868099	0.000250925	-0.0181104	0.955451	-0.143238	0.656966	-0.179631	0.576414	-0.187832	0.558823	-0.0771861	0.811551	-0.110274	0.732976	-0.0977458	0.762492	0.289529	0.361352	-0.111529	0.730037	-0.0793	0.806475	0.2779	0.38181
ciRNA233	midnightblue	-0.110307	0.732897	0.477997	0.116007	-0.208358	0.515789	-0.159332	0.620866	-0.171622	0.593802	0.858842	0.000346551	0.1704	0.596474	-0.212331	0.507629	-0.193272	0.547275	0.0544389	0.866557	-0.16775	0.602279	0.210511	0.511361	-0.175461	0.585443	-0.177448	0.581133	0.0383167	0.905889	-0.210508	0.511365	0.217203	0.497704
ciRNA606	midnightblue	-0.174078	0.588449	0.522233	0.0815534	-0.174078	0.588449	-0.174078	0.588449	-0.068883	0.831551	0.964674	4.08297e-07	0.0439682	0.892075	-0.0963066	0.765902	-0.125049	0.69859	-0.13469	0.676425	-0.0589105	0.855694	-0.0979191	0.762081	-0.105133	0.745049	-0.0845563	0.793883	-0.0915809	0.777126	-0.0996983	0.757871	0.30529	0.334573
ciRNA616	midnightblue	-0.174078	0.588449	0.522233	0.0815534	-0.174078	0.588449	-0.174078	0.588449	-0.068883	0.831551	0.964674	4.08297e-07	0.0439682	0.892075	-0.0963066	0.765902	-0.125049	0.69859	-0.13469	0.676425	-0.0589105	0.855694	-0.0979191	0.762081	-0.105133	0.745049	-0.0845563	0.793883	-0.0915809	0.777126	-0.0996983	0.757871	0.30529	0.334573
ciRNA620	midnightblue	-0.390702	0.209212	0.427912	0.165229	-0.0930243	0.773694	0.0558146	0.863213	-0.193149	0.547536	0.6738	0.0162844	0.347959	0.267717	-0.239734	0.452963	0.469192	0.123852	-0.20828	0.515949	-0.0743491	0.818373	-0.16695	0.604036	-0.271138	0.393973	-0.0969314	0.764421	0.235665	0.4609	-0.239229	0.453944	0.0665187	0.837264

## Sheet: turquoise
probes	moduleColor	GS.c(1, 1, 1, 0, 0, 0, 0, 0, 0, 0, 0, 0)	p.GS.c(1, 1, 1, 0, 0, 0, 0, 0, 0, 0, 0, 0)	GS.c(0, 0, 0, 1, 1, 1, 0, 0, 0, 0, 0, 0)	p.GS.c(0, 0, 0, 1, 1, 1, 0, 0, 0, 0, 0, 0)	GS.c(0, 0, 0, 0, 0, 0, 1, 1, 1, 0, 0, 0)	p.GS.c(0, 0, 0, 0, 0, 0, 1, 1, 1, 0, 0, 0)	GS.c(0, 0, 0, 0, 0, 0, 0, 0, 0, 1, 1, 1)	p.GS.c(0, 0, 0, 0, 0, 0, 0, 0, 0, 1, 1, 1)	MMblue	p.MMblue	MMmidnightblue	p.MMmidnightblue	MMturquoise	p.MMturquoise	MMblack	p.MMblack	MMgreen	p.MMgreen	MMgreenyellow	p.MMgreenyellow	MMlightcyan	p.MMlightcyan	MMred	p.MMred	MMbrown	p.MMbrown	MMpink	p.MMpink	MMgrey60	p.MMgrey60	MMtan	p.MMtan	MMgrey	p.MMgrey
circRNA1153	turquoise	0.226455	0.479097	-2.08167e-17	1	-0.339683	0.280029	0.113228	0.726062	-0.0834275	0.796584	-0.198467	0.536343	0.457939	0.134375	-0.236945	0.458395	0.251965	0.429509	-0.134273	0.677378	0.228661	0.474709	-0.210553	0.511273	0.618047	0.032204	0.0994086	0.758556	-0.0958909	0.766888	-0.271325	0.393634	-0.436643	0.155835
circRNA1163	turquoise	-0.293935	0.353756	0.466837	0.126008	-0.155612	0.629145	-0.0172903	0.957467	-0.272825	0.390921	0.534469	0.0734225	0.59394	0.0417221	-0.193169	0.547494	-0.172988	0.590822	0.377362	0.226553	-0.245639	0.441566	0.00485661	0.988049	-0.284758	0.369673	-0.109061	0.735818	0.0640839	0.843154	-0.178913	0.577966	-0.0574629	0.859208
circRNA119	turquoise	-0.0276818	0.931946	0.3045	0.335889	0.193773	0.546218	-0.470591	0.122583	0.240539	0.451402	-0.287406	0.365043	0.551216	0.0632206	0.386338	0.214792	-0.283571	0.37176	-0.368627	0.238358	-0.162369	0.614136	-0.271133	0.393982	0.137352	0.670346	0.0945378	0.770099	0.219429	0.493198	-0.294304	0.353123	-0.406348	0.189933
circRNA1197	turquoise	-1.38778e-17	1	0.708492	0.00990818	-0.354246	0.258575	-0.354246	0.258575	0.110028	0.733551	0.258522	0.417183	0.885639	0.000126769	-0.234704	0.462782	-0.237359	0.457587	-0.217024	0.498068	-0.168669	0.600263	-0.0077321	0.980973	-0.13896	0.666682	0.307808	0.330397	-0.135807	0.673872	-0.238586	0.455197	-0.286604	0.366442
circRNA125	turquoise	-0.0640622	0.843206	0.277603	0.38234	-0.405727	0.190676	0.192187	0.549572	0.0286826	0.929491	0.129581	0.688141	0.441987	0.150258	-0.404049	0.192695	-0.0216985	0.946635	0.58876	0.044002	-0.213586	0.505066	0.326564	0.300197	-0.127421	0.693115	-0.231896	0.468307	-0.000840169	0.997932	-0.320865	0.309205	-0.00517264	0.987271
circRNA1374	turquoise	-0.243709	0.445276	0.731126	0.00689904	-0.243709	0.445276	-0.243709	0.445276	0.245895	0.441074	0.125996	0.696402	0.881609	0.000149678	-0.130911	0.685085	-0.199205	0.534798	-0.26968	0.396621	0.0541878	0.867168	-0.137454	0.670111	-0.276142	0.384953	0.164257	0.609967	-0.267392	0.400796	-0.00800059	0.980313	-0.239172	0.454056
circRNA1390	turquoise	-0.45216	0.139997	0.560679	0.0579134	-0.0180864	0.95551	-0.090432	0.779861	-0.178543	0.578765	0.538063	0.0711437	0.639479	0.0251483	-0.101473	0.753677	-0.159765	0.619905	-0.143403	0.656593	0.215835	0.500482	-0.336277	0.285189	-0.408888	0.186911	0.21472	0.502752	0.253346	0.426899	-0.130496	0.686038	-0.0874468	0.786978
circRNA14	turquoise	-0.498161	0.0992935	0.421521	0.172327	-0.1916	0.550814	0.268241	0.399245	-0.358615	0.25233	0.428954	0.164089	0.704464	0.0105321	0.19284	0.54819	0.202725	0.527453	0.16098	0.617211	0.208577	0.515338	-0.311293	0.324665	-0.362568	0.246758	0.0707104	0.827141	-0.102248	0.751848	-0.346747	0.2695	0.153344	0.634213
circRNA1423	turquoise	-0.0719816	0.824076	0.599846	0.0392263	-0.167957	0.601825	-0.359908	0.2505	-0.127949	0.691899	0.273105	0.390414	0.884903	0.000130734	0.0875875	0.786642	-0.189455	0.555367	-0.280457	0.37726	-0.157605	0.624706	-0.13727	0.670533	0.043776	0.892545	0.0940372	0.771287	-0.212145	0.50801	-0.214038	0.504142	-0.334078	0.288549
circRNA1426	turquoise	1.21431e-17	1	0.396526	0.201902	-0.317221	0.315042	-0.0793052	0.806462	-0.115081	0.721735	-0.112851	0.726942	0.913423	3.30788e-05	-0.125142	0.698374	-0.0563698	0.861864	-0.162355	0.614168	0.131797	0.683051	0.143685	0.655954	-0.0603244	0.852263	0.153401	0.634085	-0.230126	0.471805	-0.199408	0.534374	-0.351931	0.261919
circRNA1465	turquoise	-0.157135	0.625752	0.31427	0.319813	0.31427	0.319813	-0.471405	0.121849	-0.0497024	0.878088	-0.238793	0.454793	0.663625	0.0186236	0.20039	0.532321	-0.235818	0.460599	-0.389454	0.210799	-0.288644	0.362889	-0.184096	0.566809	-0.320368	0.309997	0.294671	0.352495	-0.018683	0.954044	0.272979	0.390642	-0.502432	0.0959729
circRNA1474	turquoise	-0.229774	0.472502	0.618622	0.031998	-0.229774	0.472502	-0.159074	0.621439	0.18799	0.558487	-0.0166686	0.958995	0.824369	0.00097209	0.058607	0.85643	-0.102516	0.751217	-0.201102	0.530833	0.0106606	0.973769	0.042109	0.896617	-0.399729	0.19795	0.122005	0.705633	-0.393841	0.205252	-0.0414781	0.898159	-0.0923075	0.775398
circRNA1530	turquoise	0.0284786	0.929992	0.370222	0.236177	0.0284786	0.929992	-0.427179	0.166034	-0.217007	0.498102	-0.0626384	0.846654	0.813191	0.00129718	0.0924706	0.77501	-0.235535	0.461154	-0.320353	0.310021	-0.228801	0.47443	0.207203	0.518171	-0.238505	0.455354	0.246958	0.439038	0.105954	0.743117	-0.213058	0.506144	-0.409766	0.185874
circRNA1554	turquoise	0.133583	0.678958	0.347316	0.268662	-0.0801498	0.804436	-0.400749	0.196701	-0.206651	0.51931	0.154873	0.630797	0.716478	0.00875288	-0.215674	0.50081	-0.201674	0.529642	-0.359241	0.251443	-0.100115	0.756887	-0.252863	0.42781	0.304075	0.336598	0.308292	0.329598	0.148768	0.644483	-0.139084	0.666398	-0.633959	0.0268465
circRNA1586	turquoise	-0.164729	0.608926	0.713826	0.00912473	-0.604007	0.0375333	0.0549097	0.865412	0.0529818	0.870102	0.683104	0.0143413	0.610222	0.0351022	-0.34946	0.265516	0.222792	0.486426	0.0194436	0.952175	-0.103725	0.748366	0.038344	0.905823	-0.176216	0.583803	-0.0105832	0.973959	-0.388114	0.212511	-0.302146	0.339827	0.181069	0.573313
circRNA1592	turquoise	0.154969	0.630582	0.65087	0.0218927	-0.588882	0.0439474	-0.216957	0.498204	0.314952	0.318706	0.137487	0.670036	0.764767	0.00376216	-0.347329	0.268643	-0.0196966	0.951553	-0.257403	0.419275	-0.0596534	0.853891	0.0971603	0.763879	-0.0193064	0.952512	0.349969	0.264773	-0.232059	0.467986	-0.393185	0.206075	-0.158863	0.621909
circRNA1602	turquoise	-0.218496	0.495086	0.538956	0.0705857	-0.451557	0.140591	0.131097	0.684657	-0.0253601	0.937644	0.416813	0.177676	0.686843	0.0136107	-0.548015	0.0650894	0.136811	0.67158	0.198622	0.53602	-0.0491897	0.879337	-0.282077	0.374394	-0.140893	0.662285	0.212256	0.507783	-0.21266	0.506956	-0.0162526	0.960017	-0.169506	0.598429
circRNA1615	turquoise	0.252646	0.428221	-0.0842152	0.794699	-0.0842152	0.794699	-0.0842152	0.794699	-0.210164	0.512074	-0.35101	0.263257	0.422155	0.171615	-0.0430128	0.894409	-0.0976788	0.76265	-0.24763	0.437753	0.235451	0.461318	-0.28923	0.361871	0.473139	0.120294	0.338201	0.282267	-0.340324	0.279064	0.235496	0.46123	-0.562213	0.0570831
circRNA1616	turquoise	-0.0687343	0.83191	0.48114	0.113287	-0.16038	0.618541	-0.252026	0.429393	0.225787	0.480431	-0.0619578	0.848303	0.755184	0.00451353	-0.211965	0.50838	-0.290058	0.360436	-0.266115	0.403135	0.194255	0.545201	-0.355046	0.257424	0.100925	0.754973	0.304997	0.335061	0.0963236	0.765862	-0.119641	0.711118	-0.487724	0.107729
circRNA1624	turquoise	-0.0440368	0.891908	0.719267	0.00837417	-0.572478	0.0517408	-0.102752	0.750659	0.197114	0.539182	0.483907	0.110929	0.655554	0.0206471	-0.32966	0.295366	-0.259379	0.415586	-0.0825679	0.798641	0.214312	0.503583	-0.0806373	0.803267	-0.22338	0.485246	0.455872	0.136369	-0.193976	0.545789	-0.305483	0.334252	0.0743853	0.818286
circRNA1743	turquoise	0.0640622	0.843206	-0.0213541	0.947481	-0.448435	0.143699	0.405727	0.190676	-0.23093	0.470214	-0.243466	0.445744	0.474427	0.119147	-0.302617	0.339038	0.0926263	0.77464	0.136153	0.673081	0.576118	0.049934	0.140572	0.663015	0.0431188	0.89415	0.180093	0.575416	-0.485537	0.109555	0.0994159	0.758539	-0.143799	0.655696
circRNA1746	turquoise	-0.333333	0.289692	0.589744	0.0435626	-0.230769	0.470532	-0.025641	0.936954	0.223016	0.485975	0.0467761	0.885222	0.865664	0.000273786	-0.246601	0.439721	0.0924009	0.775176	-0.0115752	0.971519	-0.0312057	0.923304	-0.203476	0.525891	-0.213384	0.505477	0.0260429	0.935968	0.151335	0.638716	-0.322505	0.306597	-0.278008	0.381618
circRNA1758	turquoise	-0.220695	0.490644	0.110347	0.732803	-0.275869	0.385443	0.386216	0.21495	0.0177414	0.956358	-0.3337	0.289129	0.625331	0.0296644	0.0389873	0.904249	-0.0759979	0.814407	0.43191	0.160884	0.453422	0.138756	-0.318665	0.31272	0.00467131	0.988505	0.151308	0.638774	-0.104895	0.74561	-0.257275	0.419514	-0.13151	0.68371
circRNA1866	turquoise	0.389054	0.211309	0.143336	0.656746	-0.102383	0.751531	-0.430007	0.162944	-0.180703	0.574103	-0.287152	0.365486	0.573901	0.051029	0.236595	0.459079	-0.260734	0.413066	-0.317349	0.314836	-0.253484	0.426638	0.458445	0.133889	0.0539241	0.867809	0.228337	0.475351	-0.233955	0.464254	-0.224866	0.482271	-0.314865	0.318848
circRNA1935	turquoise	0	1	0.452911	0.139258	-0.226455	0.479097	-0.226455	0.479097	-0.0750353	0.816722	-0.0631375	0.845445	0.903373	5.62977e-05	-0.121635	0.706491	-0.120848	0.708316	-0.199628	0.533913	-0.067892	0.833945	-0.0356855	0.912329	-0.151053	0.639347	0.385351	0.216067	-0.160767	0.617684	-0.113071	0.726429	-0.405925	0.19044
circRNA1984	turquoise	-0.526057	0.0789496	0.380938	0.221823	-0.344658	0.272589	0.489777	0.106033	0.373259	0.232054	0.10071	0.755479	0.382875	0.219285	-0.0439295	0.89217	0.315351	0.31806	0.582836	0.0467158	0.0744015	0.818247	-0.450646	0.141494	-0.15877	0.622116	-0.244988	0.442815	-0.170513	0.596226	-0.29933	0.34457	0.256437	0.421083
circRNA2007	turquoise	-0.466198	0.126597	0.205127	0.522464	0.47863	0.115455	-0.217559	0.496982	0.124947	0.698825	-0.324672	0.303171	0.466472	0.126345	0.039637	0.90266	-0.186707	0.561222	-0.166779	0.604414	-0.0245875	0.93954	-0.0725195	0.82278	-0.460358	0.132066	-0.17703	0.582038	0.537781	0.0713207	0.147465	0.647415	-0.418527	0.175717
circRNA2029	turquoise	0.496415	0.100673	0.0381857	0.90621	-0.145106	0.652741	-0.389495	0.210747	-0.0622465	0.847604	-0.239606	0.453213	0.399993	0.197626	-0.291249	0.358376	-0.261869	0.410962	-0.27418	0.388477	-0.178427	0.579015	-0.153028	0.63492	0.585658	0.0454089	0.4102	0.185363	-0.224469	0.483065	0.197966	0.537393	-0.710163	0.00965757
circRNA2067	turquoise	-0.141027	0.661981	0.0846162	0.79374	-0.36667	0.241053	0.423081	0.170577	-0.174961	0.586527	-0.159903	0.619599	0.547072	0.0656474	-0.0238648	0.941315	-0.1577	0.624495	0.316621	0.316009	0.710318	0.00963452	-0.171506	0.594056	-0.117033	0.717184	0.354724	0.257887	-0.23018	0.471698	-0.157241	0.625516	0.00683225	0.983187
circRNA2072	turquoise	0.2954	0.351248	-0.139926	0.664482	-0.0777369	0.810227	-0.0777369	0.810227	-0.136375	0.672573	0.41684	0.177644	-0.444502	0.147678	-0.0526534	0.870901	0.0960778	0.766444	0.191476	0.551077	-0.474165	0.11938	0.161414	0.616251	0.389453	0.2108	-0.243558	0.445567	0.058093	0.857678	-0.225326	0.481351	0.177307	0.58144
circRNA2098	turquoise	-0.429735	0.163239	0.687576	0.0134708	0.0429735	0.894505	-0.300815	0.342065	-0.0796416	0.805655	0.412856	0.182251	0.801115	0.00173622	0.195436	0.542712	-0.0639143	0.843564	-0.195746	0.542059	-0.292163	0.356801	-0.25961	0.415155	-0.411917	0.183347	0.0401752	0.901344	-0.0507501	0.875535	-0.127556	0.692804	-0.124082	0.700825
circRNA2103	turquoise	-0.0353333	0.913192	0.247333	0.438321	0.106	0.74301	-0.317999	0.31379	-0.147649	0.647001	-0.145444	0.651977	0.714419	0.00904057	-0.207836	0.516865	-0.17118	0.594767	-0.225131	0.481741	-0.139202	0.666131	-0.0719109	0.824246	-0.188515	0.557368	0.385895	0.215364	0.462399	0.130137	-0.126553	0.695117	-0.588506	0.0441162
circRNA2106	turquoise	3.46945e-17	1	0.220193	0.491656	-0.110096	0.733391	-0.110096	0.733391	-0.281321	0.37573	0.236425	0.459412	0.461724	0.130773	-0.35028	0.26432	-0.2376	0.457118	0.304629	0.335675	-0.276266	0.384731	0.302309	0.339553	-0.252592	0.428322	0.0872408	0.78747	0.396155	0.202363	-0.278309	0.38108	-0.209084	0.514294
circRNA2118	turquoise	0.555556	0.0607466	0.111111	0.731014	-0.333333	0.289692	-0.333333	0.289692	-0.0112902	0.97222	-0.193397	0.547011	0.469001	0.124027	-0.235879	0.460479	-0.229091	0.473856	-0.236065	0.460116	-0.11449	0.723115	-0.111426	0.730277	0.529132	0.0768974	0.591575	0.0427525	-0.183948	0.567126	-0.134015	0.677968	-0.53937	0.0703278
circRNA2150	turquoise	0.0842152	0.794699	0.589506	0.0436683	-0.421076	0.172828	-0.252646	0.428221	-0.101855	0.752776	0.584186	0.0460873	0.623526	0.0302797	-0.258865	0.416545	-0.00957962	0.976428	-0.268973	0.397909	-0.131773	0.683105	0.0780151	0.809559	0.254369	0.42497	-0.0994061	0.758562	-0.260652	0.413218	-0.286088	0.367344	-0.177069	0.581955
circRNA2174	turquoise	-0.374634	0.230201	0.65561	0.0206326	-0.374634	0.230201	0.0936586	0.772187	0.534253	0.0735605	0.293639	0.354263	0.452104	0.140052	-0.139219	0.666093	-0.0678482	0.83405	0.416883	0.177596	-0.157438	0.625077	-0.173438	0.589843	-0.147426	0.647504	-0.337515	0.283307	-0.20155	0.5299	-0.27423	0.388387	0.186034	0.56266
circRNA2228	turquoise	-0.613572	0.0338394	0.613572	0.0338394	0.357917	0.253323	-0.357917	0.253323	0.0802056	0.804302	0.296258	0.349785	0.633419	0.0270167	0.01914	0.952921	-0.144486	0.654142	-0.365625	0.242499	-0.103032	0.749999	-0.201843	0.529289	-0.441308	0.150959	-0.312732	0.322315	0.424438	0.169064	0.0382603	0.906027	-0.303198	0.338064
circRNA2374	turquoise	-0.208247	0.516018	0.304361	0.336122	-0.272323	0.391828	0.176209	0.583819	-0.102339	0.751635	-0.0144731	0.964392	0.777879	0.0028925	0.00713789	0.982435	0.050362	0.876481	0.0364546	0.910446	0.3802	0.222794	-0.260699	0.41313	0.27444	0.388009	-0.168741	0.600105	-0.122432	0.704645	-0.336483	0.284875	-0.283573	0.371757
circRNA2383	turquoise	-0.0793052	0.806462	0.0793052	0.806462	-0.396526	0.201902	0.396526	0.201902	-0.210569	0.511242	-0.151716	0.637861	0.546121	0.0662131	-0.118995	0.712619	-0.121897	0.705884	0.588017	0.0443362	0.286699	0.366277	0.311652	0.324078	-0.148005	0.646199	-0.0868732	0.788347	-0.234757	0.462679	-0.244322	0.444094	0.0222839	0.945197
circRNA2446	turquoise	-0.149873	0.641998	0.569516	0.0532447	-0.389669	0.210525	-0.0299745	0.926323	-0.174433	0.587677	0.533056	0.0743314	0.631139	0.0277451	-0.0952272	0.768462	-0.246636	0.439654	-0.131057	0.684751	0.381014	0.221722	0.186755	0.561119	-0.175374	0.585631	-0.0215563	0.946984	-0.268594	0.3986	-0.233642	0.464868	0.0978754	0.762185
circRNA2586	turquoise	-0.177705	0.580578	0.533114	0.0742941	-0.0592349	0.854906	-0.296174	0.349927	-0.196811	0.539818	0.154708	0.631165	0.921483	2.05769e-05	0.164748	0.608884	-0.211299	0.509744	-0.254322	0.425057	-0.0321829	0.920909	0.01189	0.970745	-0.0847184	0.793496	-0.0569163	0.860536	-0.0698082	0.829318	-0.253854	0.42594	-0.330017	0.294812
circRNA2601	turquoise	-0.186171	0.562367	0.227543	0.476931	-0.0206857	0.949123	-0.0206857	0.949123	-0.290583	0.359528	0.0766932	0.812735	0.563566	0.0563579	-0.161761	0.615482	-0.313283	0.321418	-0.129543	0.688229	0.471444	0.121814	0.26902	0.397822	-0.226976	0.478059	-0.0882787	0.784993	0.161383	0.616318	-0.027348	0.932765	-0.23791	0.456513
circRNA2610	turquoise	-0.345857	0.270813	0.4842	0.110681	-0.253629	0.426365	0.115286	0.721257	-0.204017	0.524768	0.318705	0.312656	0.754835	0.0045429	-0.00211087	0.994805	-0.0892438	0.782692	0.348803	0.266478	-0.0204697	0.949653	0.146775	0.648972	-0.340437	0.278894	-0.208872	0.51473	-0.0534073	0.869066	-0.376299	0.22797	0.0462453	0.886517
circRNA2661	turquoise	-0.399004	0.19884	0.399004	0.19884	-0.299253	0.344701	0.299253	0.344701	-0.26765	0.400324	0.246372	0.44016	0.730321	0.00699251	0.0345927	0.915005	0.0562782	0.862086	0.024359	0.940101	0.561936	0.0572326	-0.0934298	0.77273	-0.258605	0.417029	-0.0292293	0.92815	-0.323015	0.30579	-0.139042	0.666495	0.0628234	0.846206
circRNA2678	turquoise	-0.516398	0.0856384	0.387298	0.213557	-0.129099	0.689249	0.258199	0.417787	-0.313201	0.32155	0.48463	0.110318	0.560997	0.0577403	-0.304227	0.336345	-0.105087	0.745158	0.379138	0.224196	0.246802	0.439336	-0.0404521	0.900667	-0.376436	0.227787	-0.24533	0.442158	0.0863839	0.789516	-0.005825	0.985666	-0.021265	0.9477
circRNA268	turquoise	-0.169224	0.599046	0.643053	0.0240916	-0.169224	0.599046	-0.304604	0.335716	0.281781	0.374918	-0.0381408	0.90632	0.878155	0.00017179	-0.13125	0.684307	-0.143955	0.655343	-0.257351	0.419372	-0.114488	0.723118	-0.0794216	0.806183	-0.240896	0.450709	0.177431	0.58117	-0.000664787	0.998364	-0.17992	0.575791	-0.343345	0.274542
circRNA2759	turquoise	-0.333333	0.289692	0.5	0.0978546	-0.166667	0.60466	0	1	0.244551	0.443654	0.0708185	0.82688	0.594615	0.0414314	-0.084551	0.793896	-0.269452	0.397035	-0.13686	0.671468	0.52076	0.0825717	0.0222683	0.945235	-0.267571	0.400468	-0.0832886	0.796916	0.178455	0.578955	-0.28428	0.370513	-0.0339125	0.916671
circRNA2815	turquoise	-0.32972	0.295273	0.629465	0.0282887	0.0299745	0.926323	-0.32972	0.295273	0.0430281	0.894372	0.325643	0.301643	0.646107	0.0232141	-0.14229	0.659116	-0.2579	0.418345	-0.0872875	0.787358	-0.326724	0.299946	-0.0755163	0.815565	-0.225546	0.480912	-0.272277	0.39191	-0.339784	0.279878	0.383583	0.218362	-0.304663	0.335619
circRNA2839	turquoise	-0.0735215	0.820366	0.51465	0.0868883	-0.17155	0.593959	-0.269579	0.396806	0.112699	0.727299	-0.111414	0.730304	0.837643	0.000671929	-0.0263836	0.935132	-0.16767	0.602456	-0.134971	0.675782	-0.187906	0.558664	0.32921	0.296066	-0.242345	0.447906	-0.0827409	0.798227	-0.0879266	0.785833	-0.24822	0.436627	-0.269988	0.396061
circRNA2881	turquoise	0.0431532	0.894066	0.215766	0.500623	0.0431532	0.894066	-0.302072	0.339951	-0.169923	0.597516	0.0315261	0.922519	0.597599	0.0401632	-0.32584	0.301334	-0.00834257	0.979471	-0.255673	0.422516	-0.197935	0.537459	0.0839925	0.795232	0.234763	0.462666	-0.139958	0.664411	0.516618	0.085482	-0.290436	0.359782	-0.63262	0.0272705
circRNA2937	turquoise	-0.122536	0.704403	0.465636	0.127117	-0.122536	0.704403	-0.220564	0.490907	-0.100173	0.75675	0.0372999	0.908377	0.811384	0.00135677	0.383411	0.218585	-0.240628	0.451229	-0.147462	0.647422	0.0112562	0.972304	0.0534429	0.86898	-0.00471299	0.988402	-0.13516	0.67535	-0.288007	0.363996	-0.315306	0.318133	-0.157434	0.625087
circRNA2970	turquoise	-0.234499	0.463185	0.807719	0.001484	-0.234499	0.463185	-0.338721	0.281481	0.00405416	0.990023	0.521119	0.0823227	0.847469	0.0005004	-0.0022227	0.99453	-0.180839	0.573809	-0.279205	0.379485	-0.143547	0.656266	0.0342606	0.915819	-0.246936	0.439079	-0.050329	0.876561	-0.219583	0.492888	-0.224141	0.483722	-0.0906326	0.779384
circRNA31	turquoise	-0.553226	0.0620664	0.58313	0.0465786	-0.134568	0.676702	0.104664	0.746153	-0.0985752	0.760528	0.483156	0.111566	0.621312	0.0310468	-0.00995659	0.975501	0.295353	0.351329	-0.252598	0.428311	0.206212	0.520219	-0.415608	0.179061	-0.432269	0.160498	0.093859	0.771711	-0.303944	0.336818	0.0948346	0.769394	0.0725821	0.822629
circRNA3117	turquoise	-0.183892	0.567246	0.341515	0.277277	-0.394055	0.204984	0.236433	0.459396	-0.160439	0.618411	0.01692	0.958377	0.794427	0.00202386	-0.0842189	0.79469	0.103923	0.747899	-0.0726741	0.822407	0.522514	0.0813603	-0.0140192	0.965509	-0.044112	0.891724	0.0423589	0.896006	-0.279703	0.3786	-0.247801	0.437427	-0.121416	0.706999
circRNA313	turquoise	0.0657952	0.839013	-0.0657952	0.839013	-0.197386	0.538612	0.197386	0.538612	-0.19632	0.540851	-0.366396	0.241432	0.549943	0.0639592	-0.462502	0.130041	0.191959	0.550053	0.208782	0.514915	0.0418948	0.89714	0.246107	0.440666	-0.0195985	0.951794	0.0957623	0.767193	0.330533	0.294012	-0.262294	0.410174	-0.439243	0.153106
circRNA3161	turquoise	-0.550791	0.0634665	0.183597	0.56788	0.305995	0.333402	0.061199	0.850143	-0.427779	0.165375	0.0270232	0.933562	0.666575	0.0179217	0.265661	0.403968	0.0695361	0.829975	-0.0808678	0.802714	0.208056	0.516412	-0.136051	0.673315	-0.387211	0.21367	-0.184457	0.566036	0.383545	0.218412	-0.176041	0.584183	-0.224737	0.482528
circRNA3231	turquoise	-0.0751646	0.816411	0.225494	0.481016	0.375823	0.228607	-0.526152	0.0788854	-0.29715	0.348267	-0.0974275	0.763246	0.661186	0.019219	0.114798	0.722395	-0.281706	0.375049	-0.349696	0.265172	-0.337965	0.282625	0.243332	0.446002	-0.0933575	0.772902	-0.206815	0.518973	0.399475	0.198262	-0.0700394	0.82876	-0.611036	0.0347923
circRNA3244	turquoise	-0.203348	0.526158	0.261447	0.411744	0.493844	0.102727	-0.551943	0.0628012	0.160382	0.618537	-0.27906	0.379743	0.392276	0.20722	0.223599	0.484807	-0.276543	0.384234	-0.396772	0.201596	-0.384419	0.217274	0.28955	0.361316	-0.366562	0.241203	-0.297772	0.347209	0.408509	0.18736	0.0416901	0.897641	-0.376325	0.227935
circRNA3282	turquoise	0.0808452	0.802769	0.404226	0.192481	-0.242536	0.447538	-0.242536	0.447538	-0.0993921	0.758595	-0.0931521	0.77339	0.828323	0.000873636	-0.128689	0.690194	-0.143829	0.655629	-0.18781	0.558869	-0.110773	0.731806	0.440756	0.151531	-0.142682	0.658227	0.0109898	0.972959	-0.187061	0.560466	-0.176722	0.582706	-0.336049	0.285536
circRNA3355	turquoise	-0.306186	0.333084	0.51031	0.0900456	0.306186	0.333084	-0.51031	0.0900456	0.15577	0.628794	0.0831997	0.797129	0.567211	0.0544364	0.198253	0.536792	-0.246176	0.440534	-0.361971	0.247596	-0.307958	0.33015	0.0972521	0.763661	-0.349301	0.26575	-0.223796	0.484411	0.50825	0.091571	-0.292864	0.355594	-0.25316	0.427249
circRNA3359	turquoise	0.174078	0.588449	0.671442	0.016806	-0.42276	0.170936	-0.42276	0.170936	0.361557	0.248177	0.166144	0.60581	0.711335	0.00948462	-0.21791	0.496271	-0.25055	0.432191	-0.306866	0.331957	-0.17471	0.587075	0.132574	0.68127	0.320312	0.310087	-0.127243	0.693525	-0.275186	0.386669	-0.29893	0.345248	-0.316856	0.315629
circRNA3365	turquoise	-0.120515	0.709088	0.254421	0.424871	-0.281202	0.37594	0.147296	0.647796	0.452295	0.139864	-0.0652825	0.840253	0.0982871	0.76121	-0.184879	0.565131	-0.100443	0.756111	0.538182	0.0710694	-0.229503	0.473039	0.257839	0.418459	-0.244246	0.444242	-0.288917	0.362413	-0.215391	0.501385	-0.0677916	0.834187	0.224329	0.483344
circRNA3370	turquoise	-0.258505	0.417216	0.377815	0.22595	-0.417585	0.176792	0.298275	0.346356	0.385142	0.216338	-0.0122608	0.969833	0.394684	0.204196	-0.17787	0.580221	0.162741	0.613313	0.546219	0.0661547	-0.159119	0.621339	0.0656978	0.839249	-0.272377	0.39173	-0.205942	0.520778	-0.219821	0.492406	-0.286549	0.366539	0.214443	0.503316
circRNA3387	turquoise	-0.437085	0.155369	0.171033	0.595088	-0.209041	0.514382	0.475093	0.118557	-0.00789809	0.980565	-0.139327	0.665845	0.477763	0.116211	-0.257124	0.419796	0.37541	0.22916	0.397352	0.200878	0.106868	0.740969	-0.0416178	0.897817	-0.368003	0.239217	-0.214125	0.503966	-0.351921	0.261933	0.212666	0.506945	-0.0208069	0.948825
circRNA3405	turquoise	-0.252273	0.428926	-0.17415	0.588293	0.0667302	0.836752	0.359692	0.250805	0.0293955	0.927743	0.0581129	0.85763	-0.432558	0.160187	0.0653039	0.840202	0.166075	0.605961	0.241187	0.450146	0.242028	0.448519	0.475593	0.118116	-0.406546	0.189696	-0.489974	0.105872	0.158765	0.622125	-0.084883	0.793102	0.537297	0.0716251
circRNA3414	turquoise	-0.091863	0.776455	0.091863	0.776455	-0.183726	0.567603	0.183726	0.567603	-0.249716	0.433777	-0.217923	0.496244	0.640575	0.0248207	-0.155068	0.63036	-0.202536	0.527846	0.280803	0.376649	0.318207	0.313456	0.373075	0.232303	-0.186091	0.562539	-0.0816947	0.800733	0.135593	0.674359	-0.266919	0.401661	-0.214511	0.503178
circRNA343	turquoise	-0.356466	0.255391	0.619125	0.0318185	-0.431511	0.161314	0.168852	0.599862	0.233219	0.465701	0.266789	0.401898	0.639349	0.0251875	0.0965292	0.765374	-0.108108	0.738055	0.390218	0.209826	0.0391902	0.903753	-0.201418	0.530175	-0.273241	0.390169	-0.0346241	0.914928	-0.459893	0.132508	-0.263409	0.408114	0.25068	0.431944
circRNA3521	turquoise	-0.336861	0.284301	0.505291	0.0937926	8.67362e-18	1	-0.16843	0.600787	-0.0387096	0.904928	0.0256873	0.936841	0.908152	4.40486e-05	-0.0314697	0.922657	-0.24021	0.452039	0.0251584	0.938139	-0.0562542	0.862144	-0.263181	0.408535	-0.0145291	0.964255	-0.188184	0.558073	-0.0862322	0.789878	0.0319093	0.92158	-0.49367	0.102867
circRNA3615	turquoise	-0.124341	0.700225	0.0746047	0.817758	0.174078	0.588449	-0.124341	0.700225	-0.216377	0.499381	-0.247423	0.438148	0.524877	0.0797466	-0.0438129	0.892455	-0.234801	0.462591	-0.178826	0.578152	0.191801	0.550388	-0.214953	0.502277	0.187811	0.558867	-0.116052	0.71947	-0.281308	0.375754	0.522135	0.0816207	-0.611785	0.0345088
circRNA364	turquoise	-0.61096	0.0348211	0.203653	0.525523	0.0226281	0.944352	0.384678	0.216938	-0.260013	0.414405	0.0779782	0.809648	0.521124	0.082319	-0.0290356	0.928625	0.352172	0.26157	0.345964	0.270655	-0.00307277	0.992438	-0.300227	0.343056	-0.406408	0.189862	-0.238549	0.455267	-0.336876	0.284278	0.328955	0.296462	-0.0598553	0.853401
circRNA3786	turquoise	-0.036442	0.910477	0.54663	0.0659098	-0.473746	0.119752	-0.036442	0.910477	0.0983838	0.760981	0.266098	0.403165	0.742766	0.00564986	-0.172834	0.591157	-0.238349	0.455657	0.0200754	0.950622	0.259435	0.415483	-0.226633	0.478743	0.389562	0.210661	-0.0867449	0.788653	-0.294932	0.352049	-0.303364	0.337786	-0.236928	0.458429
circRNA3861	turquoise	0.040522	0.900496	0.364698	0.243786	-0.121566	0.70665	-0.283654	0.371613	-0.069931	0.829022	-0.11087	0.731579	0.835053	0.000723919	-0.184446	0.566059	-0.153216	0.6345	-0.207078	0.51843	-0.124389	0.700113	-0.0951175	0.768722	0.274667	0.387601	-0.023831	0.941398	-0.200428	0.53224	0.0518891	0.872761	-0.656869	0.0203071
circRNA3888	turquoise	0.033389	0.917954	0.434057	0.158581	-0.233723	0.464709	-0.233723	0.464709	-0.0358001	0.912049	-0.0678952	0.833937	0.905067	5.16843e-05	-0.137184	0.670728	-0.119397	0.711684	-0.171618	0.59381	-0.0778149	0.81004	-0.0634635	0.844656	0.224303	0.483396	0.026875	0.933926	-0.169818	0.597746	-0.171699	0.593634	-0.541241	0.06917
circRNA4000	turquoise	-0.326732	0.299934	0.606788	0.036431	-0.420084	0.173948	0.140028	0.664251	-0.0266706	0.934428	0.322588	0.306466	0.843332	0.000567867	-0.127604	0.692694	0.20708	0.518425	-0.160349	0.618611	0.327972	0.297994	-0.181345	0.57272	-0.130829	0.685273	0.00894937	0.977979	-0.286257	0.367048	-0.273634	0.389461	-0.0420599	0.896737
circRNA4021	turquoise	-0.140028	0.664251	0.560112	0.0582221	-0.140028	0.664251	-0.280056	0.377972	-0.104285	0.747045	0.112618	0.727487	0.952013	1.84848e-06	0.0626439	0.846641	-0.131697	0.68328	-0.222018	0.48798	-0.119194	0.712158	-0.0927455	0.774357	-0.00581045	0.985701	0.0019525	0.995195	-0.182832	0.569522	-0.189627	0.555003	-0.392106	0.207434
circRNA4113	turquoise	-0.421637	0.172196	0.737865	0.00615304	-0.316228	0.316643	1.38778e-17	1	0.205799	0.521072	0.487961	0.107532	0.765221	0.00372905	-0.304061	0.336622	0.0638973	0.843606	0.107354	0.739827	-0.0674589	0.834991	-0.274009	0.388785	-0.106585	0.741634	-0.209449	0.513544	0.127094	0.693869	-0.397665	0.200491	-0.110305	0.732903
circRNA417	turquoise	0.117041	0.717165	0.429151	0.163875	-0.351123	0.263092	-0.195069	0.543485	-0.0909914	0.778529	0.306005	0.333384	0.648261	0.0226096	-0.403858	0.192925	-0.436045	0.156468	0.063686	0.844117	0.0931132	0.773483	0.125804	0.696845	0.0954981	0.76782	0.184467	0.566014	0.262432	0.409919	-0.419955	0.174095	-0.300522	0.342559
circRNA4183	turquoise	-0.592157	0.0424975	0.592157	0.0424975	-0.328976	0.29643	0.328976	0.29643	0.23245	0.467215	0.214833	0.502521	0.743581	0.00556926	-0.0395433	0.902889	0.134121	0.677725	0.285642	0.368124	0.315568	0.317709	-0.34879	0.266497	-0.24824	0.436588	-0.210748	0.510874	-0.00316812	0.992204	-0.437324	0.155117	0.106464	0.741919
circRNA4285	turquoise	-0.402694	0.194334	0.671156	0.0168702	-1.38778e-17	1	-0.268462	0.39884	0.081294	0.801693	0.339442	0.280393	0.779968	0.0027695	0.294126	0.353428	-0.0907297	0.779153	-0.203799	0.525221	-0.121987	0.705674	-0.325145	0.302426	-0.0467138	0.885374	-0.239637	0.453152	0.0599673	0.85313	-0.401628	0.195629	-0.149569	0.64268
circRNA4351	turquoise	-0.220755	0.490522	0.132453	0.681546	-0.0441511	0.891629	0.132453	0.681546	-0.203261	0.526337	-0.12183	0.706038	0.641536	0.0245361	-0.255482	0.422876	-0.0800262	0.804732	0.53517	0.0729741	-0.202646	0.527616	-0.154106	0.63251	0.0127403	0.968654	-0.161536	0.615979	0.0628069	0.846246	0.0259678	0.936152	-0.458165	0.134158
circRNA4392	turquoise	-0.142393	0.658882	0.427179	0.166034	-0.256307	0.421327	-0.0284786	0.929992	-0.0880004	0.785657	-0.0770846	0.811795	0.937666	6.67142e-06	-0.0624334	0.847151	-0.126246	0.695826	-0.0971992	0.763787	0.256325	0.421293	-0.0858715	0.790739	0.00727583	0.982096	0.0712857	0.825754	-0.197293	0.538806	-0.169189	0.599124	-0.374998	0.229712
circRNA4410	turquoise	-0.0657952	0.839013	0.328976	0.29643	0.0657952	0.839013	-0.328976	0.29643	-0.140005	0.664304	-0.164616	0.609175	0.819353	0.00110908	0.200384	0.532334	-0.152594	0.635894	-0.249258	0.434647	-0.18706	0.560468	-0.135097	0.675493	0.149857	0.642033	-0.0653174	0.840169	-0.195422	0.542741	-0.00909934	0.97761	-0.547619	0.0653235
circRNA442	turquoise	0.0657952	0.839013	0.0657952	0.839013	-0.328976	0.29643	0.197386	0.538612	-0.226621	0.478766	-0.261506	0.411634	0.564648	0.0557827	0.105872	0.743312	-0.248083	0.436889	0.0903266	0.780112	0.57167	0.0521482	0.192388	0.549145	-0.14345	0.656486	0.356617	0.255175	-0.283042	0.372691	-0.210268	0.51186	-0.0184877	0.954524
circRNA4420	turquoise	-0.169224	0.599046	0.507673	0.0920015	-0.304604	0.335716	-0.0338449	0.916837	0.0919289	0.776299	-0.0324376	0.920285	0.897537	7.47203e-05	-0.1478	0.646662	-0.080833	0.802798	0.174167	0.588255	-0.113908	0.724472	-0.097043	0.764157	-0.0237591	0.941574	-0.0415607	0.897957	-0.191238	0.551581	-0.215228	0.501717	-0.323669	0.304754
circRNA4496	turquoise	-0.20261	0.527691	0.445742	0.146415	-0.20261	0.527691	-0.040522	0.900496	0.0606405	0.851497	0.345839	0.270839	0.528843	0.0770888	-0.318384	0.313172	0.460041	0.132367	-0.284551	0.370037	-0.124597	0.699634	-0.226433	0.479141	0.119031	0.712535	-0.147458	0.647432	0.191923	0.550131	-0.342645	0.275586	-0.235185	0.461839
circRNA4583	turquoise	0.19935	0.534494	0.313264	0.321447	-0.256307	0.421327	-0.256307	0.421327	-0.00538239	0.986755	-0.103435	0.749048	0.743702	0.00555736	-0.168203	0.601286	-0.144796	0.653441	-0.167087	0.603736	-0.0905275	0.779634	-0.0899748	0.78095	0.511461	0.0892008	-0.0137998	0.966048	-0.171748	0.593527	-0.186503	0.561658	-0.59354	0.0418952
circRNA4600	turquoise	0.203348	0.526158	0.203348	0.526158	-0.377645	0.226175	-0.0290496	0.928591	-0.0498555	0.877714	0.0103352	0.974569	0.56844	0.0537986	-0.212909	0.506448	-0.1713	0.594505	0.171365	0.594363	0.0272292	0.933057	-0.17629	0.583642	0.671983	0.0166853	-0.101739	0.753049	-0.214018	0.504184	-0.251081	0.431183	-0.442189	0.150049
circRNA4608	turquoise	-2.08167e-17	1	0.308607	0.329079	-4.85723e-17	1	-0.308607	0.329079	-0.0856856	0.791184	-0.12806	0.691642	0.817189	0.00117258	-0.205204	0.522306	-0.158063	0.623687	-0.192123	0.549707	-0.133352	0.679487	-0.0948928	0.769256	0.247538	0.437929	-0.0327883	0.919426	0.275766	0.385628	-0.197364	0.538658	-0.714652	0.00900773
circRNA4638	turquoise	0.15133	0.638726	0.353103	0.260223	-0.252217	0.429032	-0.252217	0.429032	-0.0146306	0.964005	-0.0937998	0.771851	0.80039	0.00176577	-0.160624	0.618001	-0.138666	0.667351	-0.170238	0.596827	-0.0876517	0.786489	-0.0829237	0.797789	0.430149	0.162789	-0.00165684	0.995923	-0.172996	0.590804	-0.184019	0.566975	-0.584067	0.0461424
circRNA4641	turquoise	-0.0751646	0.816411	0.225494	0.481016	-0.0751646	0.816411	-0.0751646	0.816411	-0.148658	0.64473	-0.184574	0.565785	0.730242	0.00700173	-0.149476	0.642889	-0.210365	0.511661	-0.139701	0.664994	0.26677	0.401935	-0.17054	0.596166	0.225379	0.481244	-0.0348618	0.914346	-0.267599	0.400417	0.233071	0.465992	-0.581904	0.0471533
circRNA4659	turquoise	-2.08167e-17	1	0.617213	0.0325041	-0.308607	0.329079	-0.308607	0.329079	0.4059	0.19047	-0.0423418	0.896048	0.786504	0.00241032	-0.139452	0.665561	-0.153791	0.633215	-0.239497	0.453424	-0.112383	0.728038	-0.111407	0.730321	0.215464	0.501238	-0.0539251	0.867807	-0.211566	0.509197	-0.22602	0.479965	-0.382742	0.219458
circRNA4687	turquoise	0.163299	0.612081	0.163299	0.612081	-0.326599	0.300143	2.77556e-17	1	-0.049809	0.877828	-0.114615	0.722822	0.605696	0.0368609	-0.214572	0.503053	-0.108497	0.737141	0.292287	0.356586	-0.129877	0.687462	-0.135182	0.675299	0.545735	0.0664442	-0.100561	0.755832	-0.17658	0.583014	-0.226148	0.47971	-0.471511	0.121753
circRNA4697	turquoise	-0.232402	0.467308	0.625699	0.02954	-0.0893855	0.782354	-0.303911	0.336873	0.143714	0.655889	0.100525	0.755918	0.888624	0.000111647	-0.249755	0.433703	-0.00810582	0.980054	-0.311922	0.323636	-0.172275	0.592378	-0.164488	0.609457	-0.0247529	0.939134	-0.0989116	0.759732	0.03738	0.908181	-0.0737574	0.819798	-0.517397	0.0849295
circRNA473	turquoise	0.154969	0.630582	0.278944	0.379949	-0.216957	0.498204	-0.216957	0.498204	0.118802	0.713068	-0.13248	0.681484	0.61945	0.031703	-0.00933374	0.977033	-0.31052	0.325932	0.12198	0.705691	-0.154853	0.63084	-0.317876	0.313988	0.365532	0.242629	0.262903	0.409047	0.0314368	0.922738	-0.357768	0.253535	-0.418328	0.175943
circRNA4965	turquoise	-0.414644	0.180174	0.770054	0.00339053	-0.296174	0.349927	-0.0592349	0.854906	-0.0201682	0.950394	0.626835	0.0291583	0.769642	0.00341842	-0.0241329	0.940656	0.180811	0.57387	-0.121248	0.707387	-0.122735	0.703943	-0.172771	0.591295	-0.309382	0.327802	-0.0852768	0.792161	-0.242975	0.44669	-0.273388	0.389904	0.0832217	0.797076
circRNA5224	turquoise	-0.498161	0.0992935	0.574801	0.0505823	0.11496	0.722016	-0.1916	0.550814	-0.0733033	0.820891	0.276444	0.384413	0.736198	0.00633167	0.446765	0.145381	0.0542279	0.86707	-0.133182	0.679876	-0.253019	0.427515	-0.231076	0.469926	-0.365386	0.24283	-0.175967	0.584344	-0.00999916	0.975396	-0.297825	0.347119	-0.0174508	0.957072
circRNA5275	turquoise	-0.405107	0.191421	0.262128	0.410482	-0.214468	0.503265	0.357447	0.253992	-0.0898776	0.781182	-0.0497919	0.877869	0.663038	0.0187657	-0.0703322	0.828053	0.36378	0.245065	0.451047	0.141097	-0.13728	0.67051	-0.164126	0.610255	-0.287376	0.365095	-0.124672	0.69946	-0.214182	0.503849	-0.122103	0.705405	-0.0598014	0.853532
circRNA5507	turquoise	-0.287456	0.364957	0.862367	0.000307294	-0.287456	0.364957	-0.287456	0.364957	0.215386	0.501395	0.388232	0.21236	0.910326	3.9223e-05	-0.112926	0.726768	-0.139653	0.665104	-0.25134	0.430693	-0.0959285	0.766799	-0.0901358	0.780567	-0.245721	0.441408	-0.0132785	0.96733	-0.205639	0.521404	-0.202006	0.528949	-0.151596	0.638128
circRNA569	turquoise	-0.446596	0.145551	0.499137	0.0985285	0.078811	0.807648	-0.131352	0.684073	0.00231869	0.994294	0.00584256	0.985622	0.854715	0.000397367	-0.150589	0.64039	0.102709	0.75076	-0.0717956	0.824524	-0.241326	0.449878	-0.207695	0.517155	-0.402034	0.195134	-0.0163223	0.959846	0.16474	0.608902	0.004763	0.988279	-0.413119	0.181944
circRNA5844	turquoise	-0.400638	0.196836	0.487263	0.108112	-0.119109	0.712355	0.0324842	0.920171	-0.0606537	0.851465	0.14869	0.644657	0.817744	0.00115602	-0.217348	0.49741	-0.0945211	0.770138	0.356976	0.254664	-0.185318	0.564193	-0.143236	0.65697	-0.283739	0.371464	-0.126601	0.695007	0.0388764	0.90452	-0.0851314	0.792508	-0.279392	0.379153
circRNA588	turquoise	-0.63963	0.0251033	0.30591	0.333543	-0.13905	0.666476	0.47277	0.120624	-0.111914	0.729134	0.23021	0.471638	0.569562	0.0532211	-0.242497	0.447613	0.0543458	0.866784	0.593432	0.0419421	0.314469	0.31949	-0.391919	0.20767	-0.286881	0.365959	-0.210268	0.511859	0.160209	0.618921	-0.107389	0.739744	-0.0342212	0.915915
circRNA590	turquoise	0.0793052	0.806462	0.555136	0.0609827	-0.396526	0.201902	-0.237915	0.456502	-0.111463	0.730191	0.298768	0.345521	0.814235	0.00126371	-0.18391	0.567209	-0.247115	0.438737	-0.240899	0.450704	0.106876	0.740949	-0.141398	0.66114	0.0363912	0.910601	0.455079	0.137138	-0.249428	0.434324	-0.187403	0.559737	-0.277396	0.38271
circRNA605	turquoise	-0.149071	0.6438	0.745356	0.00539678	-0.447214	0.144928	-0.149071	0.6438	0.113221	0.726078	0.351629	0.262357	0.84956	0.000468752	-0.219122	0.493819	0.0747295	0.817458	-0.180454	0.57464	-0.137703	0.669544	0.146639	0.649278	-0.295052	0.351843	0.0647661	0.841503	-0.286567	0.366507	-0.288654	0.36287	-0.0447761	0.890103
circRNA6063	turquoise	-0.519589	0.0833878	0.296908	0.348678	-2.77556e-17	1	0.222681	0.486649	-0.29508	0.351796	0.232257	0.467594	0.658535	0.0198819	-0.174046	0.588519	-0.0126605	0.96885	0.0941454	0.77103	0.457601	0.134699	-0.236046	0.460153	-0.282806	0.373107	-0.0726038	0.822576	0.365526	0.242636	-0.165776	0.60662	-0.197781	0.537781
circRNA6318	turquoise	-0.326599	0.300143	0.489898	0.105934	1.38778e-17	1	-0.163299	0.612081	-0.163082	0.612561	0.159505	0.620482	0.882048	0.000147036	-0.192343	0.549241	0.0947616	0.769567	-0.210686	0.511	-0.103955	0.747824	-0.0934182	0.772758	-0.250987	0.431361	-0.00878253	0.978389	0.287498	0.364882	-0.204896	0.522945	-0.42879	0.164268
circRNA6430	turquoise	-0.268462	0.39884	0.536925	0.0718601	2.77556e-17	1	-0.268462	0.39884	-0.149009	0.643939	0.118381	0.714048	0.892386	9.46401e-05	-0.156878	0.626325	-0.135006	0.675702	-0.231288	0.469506	-0.130603	0.685792	-0.0790137	0.807162	-0.228748	0.474536	-0.0113971	0.971957	-0.202829	0.527237	0.236343	0.459573	-0.485125	0.109901
circRNA649	turquoise	0.0254411	0.937445	0.330734	0.2937	-0.178088	0.579749	-0.178088	0.579749	-0.185108	0.564641	-0.057344	0.859497	0.881843	0.000148268	-0.272729	0.391093	-0.229414	0.473216	0.0239842	0.941022	-0.0562447	0.862167	-0.00963518	0.976291	0.0479265	0.882416	0.209452	0.513536	0.185912	0.562921	-0.255925	0.422044	-0.563266	0.0565184
circRNA6510	turquoise	-0.441726	0.150527	0	1	0.220863	0.490305	0.220863	0.490305	-0.279922	0.378211	-0.123644	0.701839	0.438764	0.153606	0.116717	0.717919	-0.0854591	0.791725	0.0713164	0.82568	0.551841	0.0628603	-0.219754	0.492541	-0.21266	0.506958	-0.0621022	0.847954	0.536553	0.0720954	-0.213757	0.504716	-0.19688	0.539673
circRNA652	turquoise	-0.22771	0.476598	0.55301	0.0621895	-0.22771	0.476598	-0.09759	0.762861	-0.235719	0.460792	0.395003	0.203798	0.844938	0.000540886	-0.244172	0.444384	-0.219808	0.492432	0.101737	0.753054	-0.0138328	0.965967	0.0195387	0.951941	-0.266728	0.40201	0.0904672	0.779777	0.114125	0.723965	-0.266351	0.402701	-0.22221	0.487594
circRNA6521	turquoise	-0.333333	0.289692	0.407407	0.188669	-0.185185	0.564476	0.111111	0.731014	-0.167152	0.603593	0.16159	0.61586	0.725996	0.00751094	0.0459806	0.887163	0.529309	0.0767801	-0.203602	0.525629	-0.0548969	0.865444	-0.128339	0.690999	-0.260733	0.413069	-0.00833456	0.979491	-0.203603	0.525628	-0.228729	0.474574	-0.0613654	0.849739
circRNA676	turquoise	-0.373544	0.23167	0.622573	0.0306083	-6.93889e-18	1	-0.249029	0.435084	0.125583	0.697355	0.377886	0.225856	0.632926	0.0271731	-0.19005	0.554103	-0.267558	0.400492	-0.245328	0.442162	0.154642	0.631312	-0.203974	0.524858	-0.304132	0.336504	0.0668336	0.836502	0.462391	0.130145	-0.252864	0.427808	-0.201478	0.53005
circRNA6793	turquoise	-0.268462	0.39884	0.536925	0.0718601	1.38778e-17	1	-0.268462	0.39884	-0.150677	0.640192	0.098186	0.76145	0.907087	4.65774e-05	0.276544	0.384233	-0.108383	0.737409	-0.227204	0.477605	-0.138954	0.666695	-0.0951515	0.768642	-0.21631	0.499517	-0.00696713	0.982855	-0.162195	0.614521	-0.171767	0.593486	-0.266624	0.402202
circRNA6800	turquoise	-0.39736	0.200869	0.662266	0.0189537	-0.220755	0.490522	-0.0441511	0.891629	-0.206776	0.519052	0.653757	0.0211187	0.720619	0.00819512	-0.167694	0.602403	-0.185006	0.56486	0.0331217	0.918609	0.0950027	0.768995	-0.175479	0.585404	-0.252949	0.427648	-0.0772749	0.811337	-0.251929	0.429576	0.0328763	0.91921	-0.0577519	0.858506
circRNA6817	turquoise	-0.396526	0.201902	0.555136	0.0609827	-0.0793052	0.806462	-0.0793052	0.806462	-0.209052	0.514359	0.588526	0.044107	0.665357	0.0182091	-0.233642	0.464868	-0.138191	0.668432	0.206434	0.519759	-0.172369	0.592171	-0.150616	0.640329	-0.258229	0.417731	-0.12777	0.69231	0.274394	0.388093	-0.232718	0.466687	-0.157524	0.624886
circRNA6852	turquoise	-0.316321	0.316492	0.656975	0.0202797	-0.316321	0.316492	-0.0243324	0.940167	-0.131709	0.683252	0.532985	0.0743776	0.784957	0.00249192	-0.167777	0.602221	0.280583	0.377038	-0.213921	0.504382	-0.0469708	0.884747	-0.111785	0.729437	-0.243373	0.445922	0.00154814	0.99619	-0.210454	0.511476	-0.218584	0.494907	-0.04786	0.882579
circRNA6856	turquoise	-0.497519	0.0997996	0.364847	0.243579	0.16584	0.60648	-0.0331679	0.918495	-0.297946	0.346914	0.26907	0.397732	0.683995	0.0141646	-0.207446	0.517669	-0.235112	0.461983	0.00820024	0.979822	0.246089	0.440702	-0.216389	0.499356	-0.292434	0.356334	-0.108213	0.737808	0.405692	0.190719	0.0429152	0.894647	-0.380827	0.221968
circRNA6887	turquoise	-0.380188	0.22281	0.706063	0.010281	-0.162938	0.61288	-0.162938	0.61288	-0.191502	0.551022	0.67155	0.016782	0.764014	0.00381748	-0.00564175	0.986117	-0.17719	0.581692	-0.0777496	0.810197	0.00125454	0.996913	-0.161324	0.616449	-0.248862	0.435401	-0.0661516	0.838151	-0.0571947	0.85986	-0.226385	0.479237	-0.0405212	0.900498
circRNA6902	turquoise	-0.328976	0.29643	0.592157	0.0424975	0.0657952	0.839013	-0.328976	0.29643	-0.196065	0.541387	0.427855	0.165291	0.699252	0.0113823	0.432573	0.160171	-0.147213	0.647984	-0.270663	0.394836	-0.186895	0.560822	-0.152891	0.635228	-0.24371	0.445274	-0.0824444	0.798937	-0.169099	0.599321	-0.194812	0.544026	-0.038888	0.904492
circRNA6920	turquoise	-0.255094	0.423605	0.765283	0.00372458	-0.255094	0.423605	-0.255094	0.423605	-0.100268	0.756524	0.593167	0.0420572	0.846801	0.000510854	-0.127858	0.692108	-0.13881	0.667023	-0.213239	0.505775	-0.0802123	0.804286	-0.0802149	0.80428	-0.197911	0.53751	0.00795464	0.980426	-0.17825	0.579397	-0.171528	0.594008	-0.145829	0.651107
circRNA694	turquoise	-0.402015	0.195158	0.402015	0.195158	0	1	0	1	-0.158864	0.621906	0.494903	0.101878	0.444762	0.147412	-0.112743	0.727195	-0.00161816	0.996018	-0.113093	0.726377	0.223876	0.484251	-0.423464	0.170148	-0.325907	0.301228	0.287189	0.365422	0.451723	0.140428	-0.265488	0.404286	-0.0321357	0.921025
circRNA6957	turquoise	-0.457496	0.134801	0.457496	0.134801	0.0508329	0.875334	-0.0508329	0.875334	-0.270864	0.39447	0.363858	0.244955	0.666676	0.0178979	0.341091	0.277912	-0.227154	0.477704	-0.15542	0.629574	0.372816	0.232653	-0.235279	0.461655	-0.254068	0.425537	-0.0645506	0.842024	0.0493154	0.879031	-0.240744	0.451005	-0.007388	0.98182
circRNA708	turquoise	-0.434524	0.158083	0.627646	0.0288882	-0.144841	0.653339	-0.0482805	0.881553	0.176988	0.582131	0.176646	0.582871	0.788651	0.00230045	0.020218	0.950272	0.113949	0.724378	0.0475204	0.883407	-0.223563	0.484879	-0.387493	0.213307	-0.121091	0.707753	-0.195142	0.543331	-0.294639	0.352549	-0.0482822	0.881549	-0.188524	0.557348
circRNA740	turquoise	0.0463739	0.886203	-0.139122	0.666313	0.417365	0.177043	-0.324617	0.303257	0.112191	0.728487	0.0476376	0.883121	-0.469857	0.123248	0.347008	0.269115	0.0634602	0.844664	-0.501316	0.0968336	-0.181071	0.57331	-0.481142	0.113286	0.0860779	0.790246	0.309598	0.327447	0.171565	0.593927	0.198588	0.53609	0.0247131	0.939232
circRNA741	turquoise	0.353553	0.259573	0.117851	0.71528	-0.117851	0.71528	-0.353553	0.259573	-0.0478044	0.882714	-0.208557	0.515378	0.517243	0.0850384	-0.0724063	0.823052	-0.210946	0.510467	-0.231914	0.468272	-0.171234	0.59465	-0.156029	0.628215	0.678459	0.0152886	0.0624495	0.847112	-0.200379	0.532344	-0.029166	0.928306	-0.661155	0.0192267
circRNA7475	turquoise	-0.174078	0.588449	0.522233	0.0815534	-0.174078	0.588449	-0.174078	0.588449	-0.0680791	0.833493	-0.0151403	0.962752	0.978281	3.66973e-08	-0.0804592	0.803694	-0.0719815	0.824076	-0.153634	0.633564	-0.0516075	0.873447	-0.0223541	0.945025	-0.157497	0.624946	0.0729167	0.821823	-0.144183	0.654829	-0.130066	0.687026	-0.403118	0.19382
circRNA7511	turquoise	-0.255094	0.423605	0.327978	0.297985	0.18221	0.570858	-0.255094	0.423605	-0.173929	0.588774	-0.131892	0.682834	0.746978	0.00524276	0.539663	0.0701454	-0.0845397	0.793923	-0.215235	0.501703	-0.170033	0.597275	-0.107867	0.738621	-0.20394	0.524927	-0.0382232	0.906118	-0.129802	0.687633	-0.153188	0.634563	-0.234809	0.462576
circRNA7549	turquoise	-0.306043	0.333322	0.298295	0.346322	0.313791	0.320591	-0.306043	0.333322	-0.194368	0.544962	-0.125518	0.697505	0.783284	0.00258252	-0.203454	0.525937	-0.143699	0.655924	-0.217911	0.496269	-0.173866	0.58891	-0.0861099	0.79017	-0.244149	0.444428	-0.0531732	0.869636	0.387213	0.213667	0.18201	0.571288	-0.708715	0.00987447
circRNA7748	turquoise	-0.32972	0.295273	0.149873	0.641998	0.149873	0.641998	0.0299745	0.926323	-0.200889	0.531279	-0.0994363	0.758491	0.631609	0.027594	-0.208448	0.515602	-0.067615	0.834614	0.340831	0.278302	-0.166682	0.604627	-0.103289	0.749393	-0.215851	0.500449	-0.104161	0.747339	0.56546	0.0553534	-0.186233	0.562234	-0.449878	0.142258
circRNA7764	turquoise	-0.299847	0.343697	0.157063	0.625913	-0.299847	0.343697	0.442631	0.149594	-0.150467	0.640663	-0.10515	0.74501	0.585448	0.0455054	0.0255881	0.937084	0.108356	0.737474	0.0537959	0.868121	0.783144	0.00259024	-0.15247	0.636171	-0.129646	0.687991	0.0859194	0.790625	-0.223177	0.485652	-0.170767	0.59567	0.0228274	0.943862
circRNA782	turquoise	0.0793052	0.806462	0.555136	0.0609827	-0.237915	0.456502	-0.396526	0.201902	0.357119	0.254458	-0.106807	0.741113	0.750539	0.00491614	-0.201296	0.530429	-0.217621	0.496856	-0.315765	0.31739	-0.151481	0.638386	-0.122631	0.704182	-0.0216493	0.946756	0.385776	0.215518	-0.000739287	0.998181	-0.199365	0.534463	-0.411099	0.184306
circRNA7872	turquoise	-0.236492	0.459281	0.425685	0.16768	-0.236492	0.459281	0.0472984	0.883948	-0.106784	0.741167	-0.0635512	0.844444	0.919777	2.28437e-05	-0.024023	0.940926	-0.110942	0.731409	-0.0664331	0.83747	0.348354	0.267136	-0.0785657	0.808237	-0.147535	0.647258	0.0918547	0.776475	-0.189822	0.554587	-0.15046	0.640679	-0.27543	0.386229
circRNA7899	turquoise	-0.255094	0.423605	0.327978	0.297985	0.18221	0.570858	-0.255094	0.423605	-0.141194	0.661602	-0.0877423	0.786273	0.802627	0.00167578	-0.158828	0.621987	-0.111386	0.73037	-0.168171	0.601357	-0.120989	0.70799	-0.0563044	0.862022	-0.197792	0.537759	-0.00650483	0.983993	0.502776	0.0957087	-0.148329	0.64547	-0.590731	0.0431245
circRNA7904	turquoise	-0.174078	0.588449	0.522233	0.0815534	-0.174078	0.588449	-0.174078	0.588449	-0.0680791	0.833493	-0.0151403	0.962752	0.978281	3.66973e-08	-0.0804592	0.803694	-0.0719815	0.824076	-0.153634	0.633564	-0.0516075	0.873447	-0.0223541	0.945025	-0.157497	0.624946	0.0729167	0.821823	-0.144183	0.654829	-0.130066	0.687026	-0.403118	0.19382
circRNA7921	turquoise	-0.242536	0.447538	0.404226	0.192481	0.0808452	0.802769	-0.242536	0.447538	-0.147688	0.646915	-0.0778942	0.80985	0.837561	0.000673525	-0.147923	0.646385	-0.116871	0.717562	-0.211651	0.509023	-0.131657	0.683372	-0.0672486	0.835499	-0.214557	0.503084	-0.0110257	0.972871	-0.189574	0.555114	0.338044	0.282506	-0.561649	0.0573876
circRNA7925	turquoise	-0.457622	0.134679	0.0352017	0.913514	0.0352017	0.913514	0.387218	0.21366	-0.267878	0.399906	-0.143227	0.656992	0.586495	0.0450262	-0.194008	0.545722	0.275323	0.386421	0.299992	0.343452	0.262528	0.409741	-0.188516	0.557366	-0.261634	0.411396	-0.0769419	0.812138	0.496449	0.100646	-0.256712	0.420568	-0.2657	0.403896
circRNA7926	turquoise	-0.255094	0.423605	0.18221	0.570858	-0.255094	0.423605	0.327978	0.297985	-0.142726	0.658128	-0.0203452	0.949959	0.575434	0.0502701	-0.136014	0.673398	0.0164187	0.959609	0.6978	0.011628	-0.106722	0.741313	-0.0896961	0.781614	-0.155797	0.628733	-0.0843516	0.794373	-0.121413	0.707006	-0.168285	0.601106	-0.0822715	0.799351
circRNA7929	turquoise	-0.174078	0.588449	0.522233	0.0815534	-0.174078	0.588449	-0.174078	0.588449	-0.0680791	0.833493	-0.0151403	0.962752	0.978281	3.66973e-08	-0.0804592	0.803694	-0.0719815	0.824076	-0.153634	0.633564	-0.0516075	0.873447	-0.0223541	0.945025	-0.157497	0.624946	0.0729167	0.821823	-0.144183	0.654829	-0.130066	0.687026	-0.403118	0.19382
circRNA7945	turquoise	-0.443785	0.14841	0.116785	0.717761	0.303642	0.337322	0.0233571	0.942561	-0.316948	0.315481	-0.232336	0.467438	0.59482	0.0413435	0.391528	0.208165	0.0844874	0.794048	-0.204922	0.522889	0.164563	0.609291	-0.229004	0.474028	-0.298651	0.345719	-0.102809	0.750525	-0.264722	0.405694	0.326886	0.299692	-0.269992	0.396054
circRNA7958	turquoise	-0.249029	0.435084	0.373544	0.23167	0.124515	0.699824	-0.249029	0.435084	-0.160743	0.617737	-0.115369	0.721063	0.813002	0.00130333	0.44659	0.145557	-0.0850853	0.792618	-0.211326	0.509689	-0.15447	0.631695	-0.0961372	0.766304	-0.202369	0.528194	-0.0196111	0.951763	-0.13666	0.671924	-0.154111	0.632499	-0.272659	0.39122
circRNA7965	turquoise	-0.174078	0.588449	0.522233	0.0815534	-0.174078	0.588449	-0.174078	0.588449	-0.0680791	0.833493	-0.0151403	0.962752	0.978281	3.66973e-08	-0.0804592	0.803694	-0.0719815	0.824076	-0.153634	0.633564	-0.0516075	0.873447	-0.0223541	0.945025	-0.157497	0.624946	0.0729167	0.821823	-0.144183	0.654829	-0.130066	0.687026	-0.403118	0.19382
circRNA7966	turquoise	-0.174078	0.588449	0.522233	0.0815534	-0.174078	0.588449	-0.174078	0.588449	-0.0680791	0.833493	-0.0151403	0.962752	0.978281	3.66973e-08	-0.0804592	0.803694	-0.0719815	0.824076	-0.153634	0.633564	-0.0516075	0.873447	-0.0223541	0.945025	-0.157497	0.624946	0.0729167	0.821823	-0.144183	0.654829	-0.130066	0.687026	-0.403118	0.19382
circRNA7973	turquoise	-0.324617	0.303257	0.231869	0.468359	0.0463739	0.886203	0.0463739	0.886203	-0.199466	0.534252	-0.105209	0.74487	0.644233	0.0237497	0.391664	0.207993	0.443923	0.148268	-0.208645	0.515196	-0.11167	0.729706	-0.142143	0.659448	-0.253709	0.426214	-0.0416162	0.897821	-0.17162	0.593806	-0.20981	0.512799	-0.0831259	0.797305
circRNA7977	turquoise	-0.255094	0.423605	0.327978	0.297985	-0.255094	0.423605	0.18221	0.570858	-0.131985	0.68262	-0.0208056	0.948828	0.78997	0.00223492	-0.131487	0.683763	-0.0140565	0.965417	0.467066	0.125797	-0.0989476	0.759647	-0.0754615	0.815697	-0.174547	0.587428	-0.0365505	0.910211	-0.143881	0.655511	-0.173863	0.588916	-0.209386	0.513671
circRNA7981	turquoise	-0.254	0.425664	0.338667	0.281563	0.169334	0.598807	-0.254	0.425664	-0.171131	0.594874	-0.128292	0.691108	0.762765	0.00391064	0.519161	0.0836868	-0.0847564	0.793405	-0.214586	0.503025	-0.166693	0.604602	-0.105327	0.744592	-0.203809	0.5252	-0.0340467	0.916343	-0.131499	0.683734	-0.153566	0.633718	-0.243647	0.445395
circRNA7987	turquoise	-0.174078	0.588449	0.522233	0.0815534	-0.174078	0.588449	-0.174078	0.588449	-0.0680791	0.833493	-0.0151403	0.962752	0.978281	3.66973e-08	-0.0804592	0.803694	-0.0719815	0.824076	-0.153634	0.633564	-0.0516075	0.873447	-0.0223541	0.945025	-0.157497	0.624946	0.0729167	0.821823	-0.144183	0.654829	-0.130066	0.687026	-0.403118	0.19382
circRNA7999	turquoise	-0.326599	0.300143	0.163299	0.612081	2.77556e-17	1	0.163299	0.612081	-0.183348	0.568415	-0.151565	0.638199	0.657704	0.0200931	-0.0342941	0.915737	-0.162164	0.614591	-7.58875e-05	0.999813	0.591679	0.0427067	-0.142726	0.658127	-0.156164	0.627916	0.0397044	0.902495	0.273238	0.390175	-0.167158	0.603581	-0.286388	0.36682
circRNA8001	turquoise	-0.255094	0.423605	0.327978	0.297985	-0.255094	0.423605	0.18221	0.570858	-0.121792	0.706127	-0.0884201	0.784656	0.802933	0.00166373	0.0135128	0.966754	-0.125749	0.696971	-0.00588257	0.985524	0.569204	0.0534048	-0.107026	0.740597	-0.128431	0.690789	0.0957488	0.767225	-0.201954	0.529058	-0.150164	0.641343	-0.171252	0.59461
circRNA8016	turquoise	-0.255094	0.423605	0.327978	0.297985	-0.255094	0.423605	0.18221	0.570858	-0.131985	0.68262	-0.0208056	0.948828	0.78997	0.00223492	-0.131487	0.683763	-0.0140565	0.965417	0.467066	0.125797	-0.0989476	0.759647	-0.0754615	0.815697	-0.174547	0.587428	-0.0365505	0.910211	-0.143881	0.655511	-0.173863	0.588916	-0.209386	0.513671
circRNA8019	turquoise	-0.258199	0.417787	0.258199	0.417787	-0.258199	0.417787	0.258199	0.417787	-0.12699	0.694108	-0.10067	0.755576	0.706319	0.0102413	0.0358469	0.911934	-0.130699	0.685573	0.0310329	0.923728	0.684912	0.0139846	-0.120858	0.708294	-0.112725	0.727237	0.095041	0.768904	-0.202838	0.527218	-0.145171	0.652595	-0.102572	0.751084
circRNA8020	turquoise	-0.242536	0.447538	0.404226	0.192481	0.0808452	0.802769	-0.242536	0.447538	-0.149696	0.642395	-0.10222	0.751915	0.855269	0.000390222	0.374163	0.230835	-0.0848025	0.793295	-0.206731	0.519146	-0.141716	0.660418	-0.0866876	0.78879	-0.199574	0.534025	-0.00568955	0.985999	-0.140628	0.662888	-0.153551	0.633752	-0.298449	0.346061
circRNA805	turquoise	-0.239435	0.453546	0.869525	0.000238245	-0.239435	0.453546	-0.390656	0.209269	0.23926	0.453884	0.486937	0.108383	0.719731	0.00831242	-0.131918	0.682774	-0.171563	0.593931	-0.378019	0.225679	-0.190951	0.552191	-0.0172989	0.957445	-0.395022	0.203774	0.0923018	0.775412	-0.362926	0.246258	0.0508531	0.875284	-0.0455442	0.888228
circRNA811	turquoise	-0.471405	0.121849	0.353553	0.259573	0.353553	0.259573	-0.235702	0.460826	-0.274594	0.387732	0.00648324	0.984046	0.755804	0.00446178	-0.000355053	0.999126	-0.319645	0.311152	-0.0645478	0.842031	-0.070559	0.827506	-0.135691	0.674137	-0.435637	0.1569	-0.0948634	0.769326	0.136524	0.672234	0.355346	0.256995	-0.503574	0.0950979
circRNA868	turquoise	0.1916	0.550814	-0.421521	0.172327	-0.11496	0.722016	0.344881	0.272259	0.16511	0.608087	-0.295849	0.350483	-0.412961	0.182129	-0.435422	0.157128	0.368394	0.238679	0.343453	0.27438	-0.0498364	0.877761	-0.364611	0.243907	0.336152	0.28538	0.263638	0.407692	0.129064	0.689332	0.131083	0.684691	-0.113245	0.726023
circRNA88	turquoise	-0.493844	0.102727	0.319546	0.31131	0.0871489	0.787689	0.0871489	0.787689	0.0850279	0.792756	0.297347	0.347932	0.235385	0.461447	0.0872369	0.787479	-0.105746	0.743606	-0.248095	0.436864	0.652318	0.0215018	-0.460845	0.131603	-0.103576	0.748717	-0.109578	0.734607	0.233384	0.465375	-0.0734323	0.820581	0.0453167	0.888783
ciRNA107	turquoise	0.0260555	0.935937	0.338721	0.281481	0.234499	0.463185	-0.599275	0.0394629	-0.023333	0.942621	-0.000758749	0.998133	0.458605	0.133736	-0.37902	0.224352	-0.371796	0.234035	-0.436624	0.155856	-0.358391	0.252649	0.411329	0.184036	-0.346204	0.270301	0.0329151	0.919115	0.268379	0.398992	0.329284	0.29595	-0.551622	0.0629864
ciRNA506	turquoise	-0.521184	0.0822777	0.3566	0.2552	-0.0822922	0.799301	0.246877	0.439193	0.214181	0.50385	0.166182	0.605726	0.348957	0.266253	-0.0923133	0.775384	0.0680017	0.83368	-0.0883431	0.78484	0.63309	0.027121	-0.264616	0.405888	-0.292683	0.355905	-0.099134	0.759206	0.347584	0.268268	-0.28485	0.369512	0.11349	0.72545
ciRNA507	turquoise	-0.249029	0.435084	0.747087	0.00523245	-0.249029	0.435084	-0.249029	0.435084	0.462244	0.130283	0.0260988	0.935831	0.823396	0.00099759	-0.0704708	0.827719	-0.102846	0.750437	-0.228467	0.475095	-0.0871951	0.787579	-0.0720813	0.823836	-0.23594	0.460361	-0.0181019	0.955472	-0.186189	0.562329	-0.184647	0.565629	-0.174936	0.586583
ciRNA608	turquoise	-0.252217	0.429032	0.75665	0.00439181	-0.252217	0.429032	-0.252217	0.429032	-0.0991039	0.759277	0.545915	0.0663365	0.875926	0.000187357	-0.12576	0.696947	-0.135047	0.675607	-0.211617	0.509091	-0.0790052	0.807182	-0.076182	0.813964	-0.197846	0.537646	0.0143837	0.964612	-0.178417	0.579036	-0.17085	0.595489	-0.17351	0.589686
ciRNA724	turquoise	-0.174078	0.588449	0.522233	0.0815534	-0.174078	0.588449	-0.174078	0.588449	-0.0680791	0.833493	-0.0151403	0.962752	0.978281	3.66973e-08	-0.0804592	0.803694	-0.0719815	0.824076	-0.153634	0.633564	-0.0516075	0.873447	-0.0223541	0.945025	-0.157497	0.624946	0.0729167	0.821823	-0.144183	0.654829	-0.130066	0.687026	-0.403118	0.19382

## Sheet: black
probes	moduleColor	GS.c(1, 1, 1, 0, 0, 0, 0, 0, 0, 0, 0, 0)	p.GS.c(1, 1, 1, 0, 0, 0, 0, 0, 0, 0, 0, 0)	GS.c(0, 0, 0, 1, 1, 1, 0, 0, 0, 0, 0, 0)	p.GS.c(0, 0, 0, 1, 1, 1, 0, 0, 0, 0, 0, 0)	GS.c(0, 0, 0, 0, 0, 0, 1, 1, 1, 0, 0, 0)	p.GS.c(0, 0, 0, 0, 0, 0, 1, 1, 1, 0, 0, 0)	GS.c(0, 0, 0, 0, 0, 0, 0, 0, 0, 1, 1, 1)	p.GS.c(0, 0, 0, 0, 0, 0, 0, 0, 0, 1, 1, 1)	MMblue	p.MMblue	MMmidnightblue	p.MMmidnightblue	MMturquoise	p.MMturquoise	MMblack	p.MMblack	MMgreen	p.MMgreen	MMgreenyellow	p.MMgreenyellow	MMlightcyan	p.MMlightcyan	MMred	p.MMred	MMbrown	p.MMbrown	MMpink	p.MMpink	MMgrey60	p.MMgrey60	MMtan	p.MMtan	MMgrey	p.MMgrey
circRNA1078	black	-0.0860663	0.790274	-0.258199	0.417787	0.430331	0.162591	-0.0860663	0.790274	-0.211919	0.508474	-0.22074	0.490553	-0.187959	0.558552	0.895603	8.17685e-05	0.165534	0.607151	-0.179887	0.575862	-0.195765	0.542019	-0.173482	0.589746	-0.142419	0.658823	0.0752497	0.816206	-0.0521446	0.87214	-0.0908867	0.778779	0.222657	0.486698
circRNA1094	black	0.252217	0.429032	-0.353103	0.260223	0.252217	0.429032	-0.15133	0.638726	-0.229643	0.472761	-0.3355	0.286374	-0.24865	0.435807	0.767057	0.00359753	-0.202024	0.528911	-0.179977	0.575669	0.0365637	0.910179	0.0990935	0.759302	-0.0912441	0.777928	0.403102	0.193839	-0.118987	0.712637	-0.0905568	0.779564	0.22043	0.491177
circRNA1213	black	0.177705	0.580578	0.0592349	0.854906	0.296174	0.349927	-0.533114	0.0742941	0.402476	0.194598	-0.0209563	0.948458	-0.342172	0.276293	0.533653	0.0739467	-0.175451	0.585465	-0.43216	0.160615	-0.397326	0.20091	0.00147342	0.996374	0.17588	0.584533	-0.0989402	0.759664	0.273161	0.390313	-0.323436	0.305122	0.130285	0.686523
circRNA1237	black	-0.116642	0.718094	-0.116642	0.718094	0.466569	0.126255	-0.233285	0.465571	-0.203093	0.526686	-0.0541024	0.867376	-0.13452	0.676814	0.933142	9.39697e-06	-0.0858521	0.790786	-0.186749	0.561134	-0.221861	0.488295	-0.166222	0.605639	-0.131585	0.683539	-0.0112109	0.972415	-0.0402022	0.901278	-0.080432	0.803759	0.209083	0.514295
circRNA1326	black	-0.0365057	0.910321	0.25554	0.422767	-0.748367	0.00511344	0.529333	0.0767644	0.309138	0.328203	0.288463	0.363204	0.133688	0.678717	-0.632631	0.0272669	0.243851	0.445001	0.296829	0.348813	0.57531	0.0503311	-0.13445	0.676973	0.216469	0.499193	0.0187691	0.953832	-0.201647	0.529697	-0.299011	0.34511	0.231859	0.468379
circRNA1349	black	-0.387298	0.213557	0.129099	0.689249	6.245e-17	1	0.258199	0.417787	0.316161	0.316751	-0.0972966	0.763556	-0.0724288	0.822998	0.673522	0.0163453	0.115315	0.721189	0.152612	0.635852	0.202174	0.528599	-0.00292148	0.992811	-0.561128	0.0576692	-0.0704108	0.827864	-0.131503	0.683726	-0.361726	0.247939	0.704871	0.0104678
circRNA1540	black	0.090167	0.780493	-0.450835	0.141307	0.090167	0.780493	0.270501	0.395129	-0.289853	0.360791	-0.328871	0.296593	-0.307261	0.331303	0.665794	0.0181056	0.297338	0.347947	-0.107839	0.738687	0.300281	0.342965	0.273271	0.390116	-0.145045	0.652879	0.0774929	0.810814	-0.200813	0.531438	-0.20654	0.519542	0.444689	0.147487
circRNA1594	black	-0.0860663	0.790274	-0.0860663	0.790274	0.430331	0.162591	-0.258199	0.417787	-0.207666	0.517216	0.0140097	0.965532	-0.141668	0.660526	0.899179	6.91185e-05	-0.107593	0.739266	-0.207427	0.517709	-0.22757	0.476876	-0.175117	0.58619	-0.137457	0.670105	0.0616147	0.849135	-0.0521891	0.872031	-0.0838418	0.795592	0.22766	0.476698
circRNA1604	black	0.325036	0.302598	0.11975	0.710865	0.11975	0.710865	-0.564536	0.0558421	-0.292396	0.356399	0.392701	0.206684	0.00856964	0.978913	-0.343231	0.274712	-0.332441	0.291065	-0.402187	0.194948	-0.369944	0.236556	0.54474	0.0670409	0.115848	0.719945	-0.149864	0.642017	0.16962	0.598179	0.183973	0.567072	-0.332009	0.291731
circRNA1634	black	-0.121566	0.70665	0.040522	0.900496	0.20261	0.527691	-0.121566	0.70665	0.228301	0.475424	-0.0409473	0.899456	-0.210065	0.512277	0.871524	0.000221325	-0.213814	0.5046	-0.19811	0.537093	0.186886	0.560841	-0.301072	0.341632	0.0183404	0.954886	-0.0146791	0.963886	-0.178199	0.579509	-0.197346	0.538695	0.404801	0.191789
circRNA1709	black	-0.270306	0.395483	-0.0207928	0.94886	0.145549	0.651739	0.145549	0.651739	0.163693	0.611211	0.0320196	0.921309	-0.353497	0.259655	0.607232	0.0362573	-0.123905	0.701234	0.364232	0.244435	-0.0771751	0.811577	0.0960212	0.766579	-0.349173	0.265936	-0.354047	0.258861	-0.297309	0.347995	0.0178715	0.956038	0.618301	0.0321126
circRNA1738	black	0.231869	0.468359	0.0463739	0.886203	0.0463739	0.886203	-0.324617	0.303257	0.399183	0.19862	-0.180624	0.574273	-0.237775	0.456776	0.410448	0.185071	-0.183198	0.568736	-0.286146	0.367242	-0.191463	0.551104	-0.161466	0.616136	-0.149185	0.643544	0.605176	0.0370671	-0.113952	0.724371	-0.0714608	0.825331	0.240391	0.451688
circRNA177	black	-0.574801	0.0505823	0.1916	0.550814	0.0383201	0.905881	0.344881	0.272259	0.00382868	0.990578	0.139507	0.665435	0.186976	0.56065	0.70648	0.0102163	-0.0090886	0.977636	0.379768	0.223364	0.301442	0.341009	-0.415887	0.17874	-0.384845	0.216723	-0.0963198	0.765871	-0.0884323	0.784627	-0.363675	0.245212	0.528351	0.0774149
circRNA1773	black	-0.29277	0.355756	0.09759	0.762861	0.48795	0.107541	-0.29277	0.355756	-0.028092	0.93094	-0.251871	0.429686	0.325959	0.301147	0.618607	0.0320033	0.0924405	0.775082	-0.334336	0.288153	-0.285181	0.368933	-0.230224	0.471611	-0.326157	0.300836	0.0666812	0.836871	0.390741	0.209162	-0.227111	0.47779	-0.148455	0.645185
circRNA1919	black	0.178965	0.577852	-0.298275	0.346356	0.258505	0.417216	-0.139195	0.666146	-0.194291	0.545125	-0.256668	0.42065	-0.210262	0.511872	0.658662	0.0198498	-0.120755	0.708532	0.00165661	0.995923	-0.218706	0.49466	-0.163388	0.611885	-0.10176	0.753	0.500261	0.0976519	-0.0623089	0.847453	-0.0508501	0.875292	0.150862	0.639777
circRNA1936	black	-0.341299	0.277599	-0.341299	0.277599	0.301147	0.341507	0.381452	0.221147	-0.374938	0.229793	-0.0974663	0.763154	-0.221034	0.48996	0.573601	0.0511786	-0.170861	0.595465	0.452017	0.140137	0.374683	0.230135	-0.326229	0.300722	-0.204972	0.522785	-0.0356748	0.912355	-0.211388	0.509561	0.288737	0.362726	0.289649	0.361143
circRNA1947	black	-0.157315	0.625352	-0.227232	0.477549	0.332109	0.291576	0.0524383	0.871425	-0.438078	0.154325	-0.0960561	0.766496	-0.0145754	0.964141	0.707017	0.0101334	-0.1844	0.566158	-0.204702	0.523346	0.510115	0.0901894	-0.103428	0.749065	-0.0881681	0.785257	0.0373598	0.908231	-0.0351104	0.913737	0.00264645	0.993487	0.134982	0.675756
circRNA1986	black	-0.571885	0.0520395	0.190628	0.552875	0.23299	0.46615	0.148266	0.645611	-0.084585	0.793815	0.347767	0.267997	0.0194881	0.952065	0.718863	0.00842825	0.215455	0.501255	0.00389071	0.990425	0.0743874	0.818281	-0.550122	0.0638552	-0.425887	0.167458	0.0216907	0.946654	0.00760501	0.981286	-0.218232	0.495619	0.497267	0.0999983
circRNA2009	black	0.256928	0.420164	-0.116785	0.717761	0.1635	0.611638	-0.303642	0.337322	0.115457	0.720858	-0.227246	0.477522	-0.229292	0.473457	0.542417	0.0684496	-0.170474	0.596312	-0.261173	0.412251	-0.199427	0.534334	-0.155638	0.629089	-0.118092	0.71472	0.630073	0.0280905	-0.0880744	0.785481	-0.0472514	0.884063	0.171319	0.594464
circRNA2051	black	0.0463739	0.886203	-0.324617	0.303257	0.0463739	0.886203	0.231869	0.468359	-0.195741	0.542068	-0.276756	0.383854	-0.165663	0.606868	0.547254	0.0655394	-0.186829	0.560963	0.00129568	0.996811	0.643004	0.0241058	-0.210736	0.510898	-0.052458	0.871377	0.474671	0.11893	-0.143964	0.655323	-0.0673947	0.835146	0.278135	0.381391
circRNA2064	black	0.308607	0.329079	-0.0771517	0.811633	-0.154303	0.632069	-0.0771517	0.811633	-0.302954	0.338473	-0.146044	0.650621	0.36498	0.243394	-0.544327	0.0672902	0.175247	0.585907	0.00288193	0.992908	-0.336216	0.285282	0.131814	0.683011	0.399105	0.198716	-0.00397657	0.990214	-0.193774	0.546216	0.268929	0.397989	-0.642888	0.0241397
circRNA2099	black	0.258199	0.417787	-0.258199	0.417787	0.258199	0.417787	-0.258199	0.417787	-0.157708	0.624476	-0.251066	0.431212	-0.201802	0.529375	0.61847	0.0320522	-0.144081	0.65506	-0.215653	0.500852	-0.189754	0.554732	-0.136913	0.671345	-0.079135	0.806871	0.599268	0.0394659	-0.056526	0.861484	-0.0207433	0.948981	0.0925651	0.774786
circRNA220	black	-0.0751646	0.816411	-0.225494	0.481016	-0.0751646	0.816411	0.375823	0.228607	-0.263304	0.408308	-0.119868	0.710591	0.0325738	0.919951	0.558821	0.0589296	-0.216107	0.499929	0.366497	0.241292	0.605621	0.0368905	-0.334858	0.287354	0.268624	0.398545	0.0358126	0.912018	-0.236689	0.458897	-0.240318	0.45183	0.219215	0.49363
circRNA2412	black	-0.0751646	0.816411	-0.0751646	0.816411	0.225494	0.481016	-0.0751646	0.816411	-0.260957	0.412653	-0.237489	0.457333	0.186548	0.561562	0.701974	0.0109323	0.287061	0.365645	-0.23739	0.457526	-0.224971	0.48206	0.257429	0.419225	-0.217795	0.496505	-0.170479	0.5963	-0.163595	0.611427	-0.224376	0.483251	0.125994	0.696406
circRNA2445	black	0.174078	0.588449	-0.348155	0.267428	0.174078	0.588449	2.77556e-17	1	-0.24533	0.442158	-0.296473	0.349419	-0.258276	0.417643	0.642302	0.0243107	0.0656118	0.839457	-0.133199	0.679837	0.00829741	0.979582	0.580874	0.0476399	-0.110151	0.733262	-0.203731	0.52536	-0.151824	0.637618	-0.191633	0.550744	0.322157	0.307149
circRNA2490	black	-0.233723	0.464709	-0.100167	0.756763	0.300501	0.342593	0.033389	0.917954	0.233865	0.46443	-0.343313	0.27459	-0.105368	0.744497	0.808229	0.00146575	-0.0634552	0.844676	-0.0365015	0.910331	0.208101	0.516318	-0.186426	0.561822	0.0604278	0.852013	-0.338388	0.281985	0.12541	0.697755	-0.34222	0.276221	0.231314	0.469456
circRNA2654	black	-0.240772	0.450951	2.77556e-17	1	-0.120386	0.709389	0.361158	0.248738	0.176189	0.583862	0.0744588	0.818109	-0.30389	0.336907	0.590273	0.0433272	0.255694	0.422478	0.00672713	0.983446	0.42532	0.168085	0.17282	0.591188	-0.27652	0.384276	-0.286385	0.366825	-0.299589	0.344133	-0.341552	0.277221	0.807184	0.0015033
circRNA2673	black	-0.552292	0.0626005	0.0662751	0.837853	0.154642	0.631312	0.331375	0.292708	0.0376919	0.907418	-0.352098	0.261677	0.430452	0.16246	0.531396	0.0754096	-0.0173168	0.957402	0.346624	0.269681	0.343194	0.274767	-0.311856	0.323745	-0.195926	0.541679	-0.335682	0.286096	-0.00785864	0.980662	-0.185042	0.564784	0.049018	0.879755
circRNA2679	black	-0.240865	0.45077	-0.0926403	0.774607	0.352033	0.261772	-0.0185281	0.954424	-0.224909	0.482185	-0.195999	0.541527	0.114265	0.72364	0.832784	0.000771964	-0.062794	0.846277	0.0189557	0.953374	0.00335652	0.99174	0.181447	0.572499	-0.231701	0.468691	-0.343398	0.274462	0.147778	0.646711	-0.370846	0.235326	0.209145	0.514168
circRNA2786	black	-0.142134	0.65947	-0.142134	0.65947	0.568535	0.0537495	-0.284268	0.370535	-0.0810069	0.802381	-0.118317	0.714195	-0.196881	0.539673	0.878593	0.000168848	-0.194737	0.544184	-0.221403	0.489218	-0.127936	0.691928	-0.0573335	0.859522	-0.0151627	0.962697	-0.29079	0.359169	0.283549	0.371798	-0.206901	0.518794	0.123946	0.70114
circRNA2911	black	-0.0185281	0.954424	-0.537314	0.071615	0.129696	0.687876	0.426145	0.167172	-0.33215	0.291513	-0.453364	0.138813	-0.184786	0.565331	0.454106	0.138087	0.134102	0.67777	0.432447	0.160307	0.221767	0.488486	0.350658	0.263769	0.125646	0.69721	-0.507366	0.0922312	-0.0200296	0.950735	-0.212401	0.507488	0.17324	0.590273
circRNA3016	black	-0.316862	0.31562	0.443607	0.148592	0.0633724	0.844877	-0.190117	0.55396	0.292687	0.355899	-0.164192	0.610111	0.53169	0.075218	0.630383	0.0279897	-0.155464	0.629476	-0.114415	0.723288	-0.0896706	0.781675	-0.0338096	0.916923	-0.304985	0.335081	-0.187273	0.560016	-0.224867	0.482268	-0.2683	0.399135	0.114824	0.722334
circRNA3038	black	-0.695113	0.0120931	0.566123	0.055005	0.193485	0.546826	-0.064495	0.842159	0.130428	0.686194	0.388493	0.212025	0.459778	0.132617	0.521776	0.0818686	-0.0804091	0.803814	-0.0892676	0.782636	0.122771	0.703859	-0.359261	0.251415	-0.258336	0.41753	-0.521703	0.0819192	0.110928	0.731442	-0.301446	0.341002	0.177822	0.580325
circRNA316	black	0.18221	0.570858	-0.255094	0.423605	0.18221	0.570858	-0.109326	0.735197	0.0116574	0.971317	-0.259703	0.414983	-0.29305	0.355275	0.647528	0.022814	0.237627	0.457065	-0.270034	0.395977	-0.205236	0.52224	-0.227151	0.47771	0.0242598	0.940345	0.406078	0.190256	-0.128723	0.690115	-0.1383	0.668184	0.219979	0.492087
circRNA3242	black	0.0674711	0.834962	-0.112452	0.727876	0.337356	0.283549	-0.292375	0.356436	-0.226403	0.479201	-0.0104119	0.974381	-0.182028	0.57125	0.789226	0.00227168	-0.152902	0.635203	-0.209684	0.51306	-0.267768	0.400108	0.359884	0.250535	-0.126915	0.694281	-0.227954	0.476114	-0.0958524	0.766979	-0.151733	0.637823	0.269561	0.396837
circRNA3250	black	1.38778e-17	1	-0.316104	0.316842	0.039513	0.902963	0.276591	0.384148	-0.218229	0.495625	-0.276911	0.383577	-0.159289	0.620963	0.550533	0.063616	-0.183709	0.56764	0.0518857	0.87277	0.665482	0.0181793	0.258953	0.416381	-0.0503901	0.876412	-0.0891808	0.782842	-0.169396	0.59867	-0.146564	0.649447	0.346482	0.269891
circRNA326	black	0.35872	0.252182	-0.100442	0.756114	-0.616999	0.0325817	0.35872	0.252182	-0.0799165	0.804996	0.228275	0.475475	-0.0718642	0.824359	-0.731214	0.00688889	-0.00681861	0.983221	0.343697	0.274018	0.411874	0.183398	-0.0364373	0.910489	0.483929	0.11091	0.286908	0.365911	-0.0822164	0.799483	-0.125615	0.697281	-0.037399	0.908135
circRNA3268	black	-0.2087	0.515085	0.2087	0.515085	-0.149071	0.6438	0.149071	0.6438	0.29746	0.347739	0.33138	0.292702	-0.224936	0.48213	0.527629	0.0778956	-0.241435	0.449665	0.34542	0.27146	0.168267	0.601146	-0.122787	0.703822	0.0513472	0.874081	-0.386679	0.214353	-0.27489	0.3872	-0.353042	0.260312	0.64391	0.023843
circRNA3341	black	-0.110096	0.733391	-0.220193	0.491656	0.110096	0.733391	0.220193	0.491656	-0.308368	0.329473	-0.239054	0.454285	0.0616651	0.849013	0.583998	0.0461743	0.224465	0.483071	0.3889	0.211506	-0.274209	0.388425	0.266073	0.403212	-0.219383	0.493292	-0.267462	0.400666	-0.163496	0.611647	-0.259914	0.41459	0.260288	0.413895
circRNA3348	black	-0.130744	0.685468	-0.392232	0.207276	0.522976	0.0810427	-1.38778e-17	1	-0.338748	0.281441	-0.291232	0.358405	-0.263776	0.407436	0.536057	0.0724096	-0.110461	0.732537	0.310664	0.325696	-0.354011	0.258914	0.159298	0.620942	-0.204325	0.524129	-0.347681	0.268125	-0.142073	0.659607	0.400138	0.197449	0.0418049	0.89736
circRNA3357	black	-0.157135	0.625752	-0.157135	0.625752	4.16334e-17	1	0.31427	0.319813	-0.296742	0.34896	-0.256437	0.421084	0.176924	0.582269	0.548761	0.0646509	0.482833	0.111841	-0.134053	0.677882	0.26627	0.40285	0.217049	0.498016	-0.227536	0.476945	-0.124227	0.700489	-0.246738	0.439459	-0.277199	0.383061	0.278622	0.380523
circRNA3367	black	-0.0353333	0.913192	0.247333	0.438321	0.106	0.74301	-0.317999	0.31379	-0.200895	0.531267	0.598497	0.0397868	-0.104544	0.746435	0.463215	0.129372	-0.192332	0.549265	-0.232734	0.466654	-0.225716	0.480573	0.237477	0.457358	-0.152068	0.637071	-0.214507	0.503187	-0.129594	0.688111	-0.172743	0.591356	0.38104	0.221689
circRNA3368	black	0.0808452	0.802769	-0.242536	0.447538	0.404226	0.192481	-0.242536	0.447538	-0.20908	0.514301	-0.255403	0.423024	-0.187141	0.560296	0.843837	0.000559269	-0.112856	0.726931	-0.173166	0.590434	-0.250399	0.432477	0.329671	0.295349	-0.102962	0.750164	-0.203573	0.525689	-0.0665495	0.837189	-0.121391	0.707057	0.19035	0.553467
circRNA3375	black	-0.0963739	0.765743	-0.0963739	0.765743	0.289122	0.362059	-0.0963739	0.765743	-0.257714	0.418694	0.123602	0.701934	-0.2066	0.519416	0.772558	0.00322458	0.218658	0.494757	-0.221367	0.48929	-0.232261	0.467587	0.16596	0.606214	-0.188013	0.558436	-0.233016	0.466099	-0.123088	0.703124	-0.193593	0.546598	0.399352	0.198412
circRNA3402	black	0.22771	0.476598	-0.29277	0.355756	0.35783	0.253446	-0.29277	0.355756	-0.174316	0.587931	-0.293009	0.355345	-0.204367	0.524042	0.801223	0.00173182	-0.14711	0.648217	-0.188773	0.556819	-0.266836	0.401812	0.197832	0.537675	0.261391	0.411847	-0.235313	0.461588	-0.0869854	0.788079	-0.156616	0.626907	0.0330952	0.918674
circRNA3411	black	0.132453	0.681546	-0.39736	0.200869	-0.0441511	0.891629	0.309058	0.328336	-0.24967	0.433864	-0.279399	0.37914	-0.275769	0.385621	0.411046	0.184368	0.298428	0.346097	-0.0564915	0.861568	0.324648	0.303209	0.566487	0.0548141	-0.113011	0.726568	-0.160041	0.619293	-0.206348	0.519937	-0.225708	0.480588	0.424797	0.168665
circRNA3590	black	0.100504	0.755967	-0.301511	0.340893	0.502519	0.0959064	-0.301511	0.340893	-0.155542	0.629303	-0.279226	0.379448	-0.15705	0.625941	0.704706	0.0104939	-0.132754	0.680856	-0.174104	0.588391	-0.253252	0.427076	-0.203458	0.525928	0.435255	0.157305	-0.232759	0.466606	0.22662	0.478769	-0.149848	0.642053	-0.207421	0.51772
circRNA3631	black	-0.22897	0.474096	-0.0254411	0.937445	0.279852	0.378335	-0.0254411	0.937445	0.0343464	0.915608	0.0494956	0.878591	-0.196286	0.540922	0.88855	0.000112002	0.014048	0.965438	0.0538711	0.867938	-0.14098	0.662088	-0.29455	0.352702	0.0487133	0.880498	-0.306285	0.33292	-0.139812	0.664742	-0.232851	0.466424	0.379865	0.223235
circRNA3657	black	-0.0274307	0.932562	-0.246877	0.439193	-0.0274307	0.932562	0.301738	0.340512	-0.211803	0.508711	-0.294254	0.35321	0.143094	0.657292	0.518185	0.0843727	-0.160714	0.617801	0.39641	0.202046	0.382612	0.219629	-0.296909	0.348677	0.46613	0.12666	-0.186061	0.562603	-0.205306	0.522094	-0.252877	0.427783	-0.0146181	0.964036
circRNA3738	black	3.46945e-18	1	-0.374634	0.230201	0.561951	0.057224	-0.187317	0.559921	-0.238842	0.454698	-0.305484	0.334251	-0.234152	0.463867	0.583631	0.0463448	-0.13996	0.664406	0.0299777	0.926315	-0.323553	0.304937	-0.251659	0.430087	0.33648	0.28488	-0.321012	0.308971	-0.130279	0.686536	0.381	0.22174	-0.246836	0.439272
circRNA3752	black	-0.188639	0.557104	-0.404226	0.192481	0.350329	0.264248	0.242536	0.447538	-0.26753	0.400542	-0.325142	0.302431	-0.170757	0.595692	0.736666	0.00628105	-0.169127	0.599261	0.139114	0.666332	0.514817	0.0867685	-0.291376	0.358157	0.168873	0.599815	-0.181322	0.572768	-0.00729841	0.98204	-0.016083	0.960434	0.113583	0.725232
circRNA3788	black	0.0210119	0.948321	-0.231131	0.469817	0.44125	0.151019	-0.231131	0.469817	-0.151936	0.637367	-0.233682	0.464789	-0.142301	0.659089	0.876699	0.000181836	-0.0848505	0.79318	-0.156049	0.628172	-0.221726	0.488568	-0.176742	0.582664	0.243521	0.445637	-0.193293	0.547232	-0.0437177	0.892687	-0.112404	0.727989	0.0120118	0.970445
circRNA3848	black	2.08167e-17	1	0.163299	0.612081	0.163299	0.612081	-0.326599	0.300143	-0.143389	0.656624	0.479895	0.11436	-0.0904696	0.779772	0.538899	0.0706212	-0.176744	0.58266	-0.221447	0.489129	-0.218147	0.49579	-0.220147	0.491749	0.304247	0.336311	-0.223355	0.485296	-0.113159	0.726222	-0.177163	0.581751	0.14082	0.662451
circRNA3953	black	0.111111	0.731014	-0.333333	0.289692	0.555556	0.0607466	-0.333333	0.289692	-0.185832	0.563092	-0.297698	0.347335	-0.226242	0.479522	0.416492	0.178044	-0.177197	0.581677	-0.223158	0.485692	-0.291079	0.35867	-0.224417	0.483168	0.457477	0.134818	-0.280777	0.376694	-0.138186	0.668444	0.5075	0.0921311	-0.410179	0.185387
circRNA4106	black	-0.090167	0.780493	-0.090167	0.780493	0.090167	0.780493	0.090167	0.780493	-0.22464	0.482721	0.277318	0.382849	-0.172501	0.591885	0.538491	0.070876	0.129079	0.689297	0.275622	0.385885	-0.253548	0.426517	-0.288198	0.363664	0.2956	0.350907	-0.312873	0.322085	-0.144007	0.655227	-0.256591	0.420794	0.25598	0.421941
circRNA4578	black	0.033389	0.917954	-0.233723	0.464709	0.434057	0.158581	-0.233723	0.464709	-0.149053	0.64384	-0.235419	0.46138	-0.143398	0.656604	0.866948	0.000261535	-0.0874177	0.787048	-0.156498	0.62717	-0.221979	0.488059	-0.178159	0.579596	0.265314	0.404605	-0.194661	0.544344	-0.04539	0.888604	-0.11457	0.722928	0.00226461	0.994427
circRNA4643	black	-0.220193	0.491656	-0.220193	0.491656	0.440386	0.151916	-1.38778e-17	1	-0.306417	0.332701	0.0376103	0.907618	-0.206355	0.519923	0.544893	0.0669487	-0.116142	0.719261	0.35789	0.253361	-0.343253	0.27468	-0.28245	0.373736	0.0727745	0.822165	-0.36594	0.242063	-0.146527	0.649531	0.277278	0.38292	0.0362696	0.910899
circRNA4935	black	-0.208514	0.515466	-0.0695048	0.83005	0.486534	0.10872	-0.208514	0.515466	0.00883691	0.978255	-0.174727	0.587036	-0.133856	0.678333	0.965367	3.70225e-07	-0.0528881	0.87033	-0.171521	0.594023	-0.216842	0.498437	-0.161078	0.616993	-0.149924	0.641882	-0.188796	0.55677	-0.0357262	0.912229	-0.0958054	0.767091	0.232341	0.46743
circRNA5096	black	-0.753708	0.00463869	0.479632	0.114587	0.0685189	0.83243	0.205557	0.521575	0.142004	0.659764	0.124644	0.699524	0.530759	0.0758261	0.419769	0.174305	-0.0897303	0.781533	0.0962158	0.766117	0.422902	0.170777	-0.412683	0.182453	-0.46336	0.129236	-0.272287	0.391892	-0.207189	0.518199	0.000416345	0.998975	0.210456	0.511474
circRNA5272	black	-0.529999	0.0763252	0.176666	0.582827	0.600665	0.0388888	-0.247333	0.438321	0.0268918	0.933885	-0.262715	0.409395	0.330617	0.293882	0.615015	0.0333057	-0.00870003	0.978592	-0.342648	0.275581	-0.149259	0.643378	-0.28845	0.363225	-0.396142	0.202379	-0.266829	0.401826	-0.0591142	0.855199	0.361374	0.248434	-0.187952	0.558567
circRNA5363	black	-0.348155	0.267428	0.348155	0.267428	0.348155	0.267428	-0.348155	0.267428	0.0189772	0.953321	0.56973	0.0531354	-0.0837506	0.79581	0.616979	0.0325888	-0.161045	0.617068	-0.262606	0.409598	-0.245722	0.441406	-0.21914	0.493782	-0.235465	0.461291	-0.247693	0.437632	0.141996	0.659783	-0.17519	0.586031	0.337337	0.283577
circRNA5372	black	-0.447214	0.144928	-0.298142	0.346581	0.298142	0.346581	0.447214	0.144928	-0.120997	0.707971	-0.26777	0.400104	-0.22267	0.48667	0.618625	0.0319967	0.0499604	0.877459	0.177013	0.582075	0.607733	0.0360619	-0.314117	0.32006	-0.211229	0.509888	-0.199646	0.533875	-0.221642	0.488736	0.244656	0.443452	0.337988	0.282591
circRNA5373	black	-0.534522	0.073388	0.712697	0.00928662	-0.178174	0.579562	0	1	0.232904	0.466319	0.3577	0.253631	0.64056	0.0248252	0.4248	0.168661	-0.210262	0.511871	-0.00157498	0.996124	0.264068	0.406898	-0.284692	0.36979	-0.338735	0.281461	-0.159165	0.621238	-0.295191	0.351605	-0.312229	0.323135	0.295211	0.351572
circRNA5393	black	-0.408248	0.18767	0	1	0.408248	0.18767	0	1	0.0959108	0.766841	-0.0411067	0.899067	-0.165491	0.607248	0.928686	1.2876e-05	-0.132506	0.681426	0.022065	0.945735	0.100861	0.755122	-0.280115	0.377867	-0.233604	0.464943	-0.2615	0.411645	0.062539	0.846895	-0.196324	0.540843	0.419297	0.174841
circRNA5461	black	-0.526894	0.0783869	0.216957	0.498204	0.216957	0.498204	0.0929814	0.773796	0.590509	0.0432225	0.0100529	0.975264	-0.240193	0.452073	0.451009	0.141135	0.138293	0.6682	-0.201521	0.529961	0.283031	0.372711	-0.326454	0.30037	-0.34304	0.274996	-0.287186	0.365427	0.111508	0.730085	-0.0960041	0.766619	0.477188	0.116713
circRNA5531	black	-0.310259	0.32636	-0.0846162	0.79374	0.141027	0.661981	0.253849	0.42595	0.111764	0.729486	-0.196788	0.539868	-0.126467	0.695315	0.731675	0.00683582	-0.132748	0.68087	0.01398	0.965605	0.634328	0.0267303	-0.237381	0.457545	-0.127365	0.693243	-0.108023	0.738254	-0.148725	0.644578	-0.140191	0.663882	0.432618	0.160123
circRNA5604	black	-0.372104	0.233616	0.454794	0.137416	0.124035	0.700934	-0.206725	0.519159	0.257538	0.419022	-0.139589	0.665251	0.563565	0.0563584	0.663268	0.0187098	-0.137658	0.669648	-0.241943	0.448684	0.0146013	0.964077	-0.196594	0.540274	-0.276892	0.38361	-0.121321	0.707218	-0.194452	0.544785	-0.219031	0.494003	0.0564849	0.861584
circRNA5700	black	-0.258199	0.417787	0.258199	0.417787	0.258199	0.417787	-0.258199	0.417787	0.585099	0.0456655	-0.0859818	0.790476	-0.156172	0.627899	0.718859	0.00842879	-0.0818591	0.800339	-0.228188	0.475648	-0.206508	0.519606	-0.177289	0.581477	-0.216588	0.498953	-0.232391	0.467332	-0.0898864	0.781161	-0.146776	0.648969	0.377766	0.226015
circRNA5707	black	-0.54259	0.0683439	0.0493264	0.879004	-0.0493264	0.879004	0.54259	0.0683439	0.243453	0.445768	-0.162198	0.614516	0.0259292	0.936247	0.630292	0.0280191	0.439046	0.153311	0.263314	0.408289	0.353401	0.259793	-0.331757	0.292119	-0.323105	0.305647	-0.230737	0.470596	-0.252342	0.428796	-0.312834	0.322149	0.595987	0.0408448
circRNA5731	black	-0.353103	0.260223	0.45399	0.1382	0.252217	0.429032	-0.353103	0.260223	0.363599	0.245318	0.152954	0.635087	0.140862	0.662356	0.790629	0.00220266	-0.13226	0.681989	-0.301821	0.340374	-0.251919	0.429596	-0.214531	0.503137	-0.278606	0.38055	-0.230787	0.470497	-0.142745	0.658084	-0.201708	0.52957	0.314272	0.319809
circRNA5767	black	-0.367452	0.239974	0.091863	0.776455	0.091863	0.776455	0.183726	0.567603	0.163514	0.611606	-0.195432	0.542719	0.123956	0.701115	0.719395	0.00835709	-0.155397	0.629627	-0.0439581	0.8921	0.594787	0.0413578	-0.24927	0.434624	-0.183065	0.569021	-0.10277	0.750618	-0.192192	0.549561	-0.183242	0.568641	0.348024	0.267621
circRNA5818	black	-0.316321	0.316492	0.364986	0.243386	0.267657	0.400311	-0.316321	0.316492	0.360183	0.250112	0.286635	0.366388	-0.131445	0.683859	0.771785	0.0032751	-0.124953	0.698811	-0.267056	0.40141	-0.236844	0.458593	-0.214405	0.503394	-0.239449	0.453517	-0.254853	0.424058	-0.110206	0.733134	-0.172171	0.592603	0.45856	0.13378
circRNA6458	black	-0.258199	0.417787	-0.0860663	0.790274	0.602464	0.0381549	-0.258199	0.417787	-0.246072	0.440734	0.0167965	0.95868	-0.140674	0.662784	0.893008	9.20344e-05	-0.0957375	0.767252	-0.206325	0.519985	-0.258802	0.416661	-0.189313	0.555669	-0.17578	0.58475	-0.219141	0.493781	-0.0665391	0.837214	0.14989	0.641959	0.137597	0.669787
circRNA685	black	-1.38778e-17	1	-0.142134	0.65947	0.426401	0.16689	-0.284268	0.370535	-0.275113	0.386799	-0.303676	0.337265	0.189018	0.556297	0.594852	0.0413298	-0.174445	0.587649	-0.101003	0.754789	-0.287643	0.36463	-0.194029	0.545678	-0.209771	0.51288	0.416684	0.177824	0.289303	0.361744	-0.131349	0.68408	-0.177655	0.580685
circRNA7211	black	-0.39736	0.200869	-0.0441511	0.891629	0.485662	0.10945	-0.0441511	0.891629	-0.287854	0.364263	-0.205099	0.522522	0.322695	0.306295	0.564582	0.0558175	0.389821	0.210331	-0.226567	0.478874	-0.207261	0.518051	-0.196021	0.54148	-0.283936	0.371118	-0.152781	0.635475	0.37312	0.232242	-0.21648	0.499172	-0.139888	0.66457
circRNA764	black	0.481543	0.112942	-1.38778e-17	1	-0.481543	0.112942	-1.38778e-17	1	-0.105445	0.744314	-0.0335978	0.917442	0.27904	0.379778	-0.713437	0.0091803	-0.0771837	0.811556	0.251093	0.431161	-0.179925	0.57578	0.176409	0.583386	0.514226	0.0871934	0.147744	0.646788	-0.27977	0.378479	0.0939262	0.771551	-0.460748	0.131695
circRNA7936	black	-0.392232	0.207276	0.130744	0.685468	0.392232	0.207276	-0.130744	0.685468	-0.26384	0.407318	-0.179968	0.575687	0.601325	0.0386186	0.360415	0.249784	0.246281	0.440335	-0.237243	0.457813	-0.196073	0.541371	-0.16475	0.608879	-0.289054	0.362175	-0.105924	0.743188	0.408499	0.187372	-0.220893	0.490244	-0.330639	0.293848
circRNA8109	black	-0.258199	0.417787	-0.258199	0.417787	0.602464	0.0381549	-0.0860663	0.790274	-0.254544	0.424639	-0.251491	0.430406	-0.157941	0.623958	0.948655	2.57768e-06	-0.0905966	0.779469	-0.124705	0.699383	-0.00317735	0.992181	-0.199867	0.533414	-0.148431	0.64524	-0.184583	0.565766	-0.0758693	0.814716	0.158299	0.623162	0.12759	0.692726
circRNA8165	black	-0.282216	0.374148	-0.282216	0.374148	0.0940721	0.771204	0.47036	0.122792	-0.209023	0.51442	-0.208489	0.515518	-0.111256	0.730674	0.618387	0.0320818	0.0617203	0.848879	0.0973634	0.763397	0.781723	0.00266929	-0.219801	0.492447	-0.0796041	0.805745	-0.0409752	0.899388	-0.140745	0.662622	-0.120346	0.70948	0.378268	0.225348
circRNA8185	black	-0.215766	0.500623	-0.215766	0.500623	0.474685	0.118918	-0.0431532	0.894066	-0.205945	0.520772	-0.184489	0.565966	-0.149531	0.642766	0.930979	1.09779e-05	0.204579	0.5236	-0.142481	0.658683	-0.182941	0.569288	-0.16339	0.611881	-0.144806	0.653418	-0.164042	0.610441	-0.0369747	0.909173	-0.101682	0.753184	0.232895	0.466339
circRNA8250	black	-0.256307	0.421327	-0.256307	0.421327	0.313264	0.321447	0.19935	0.534494	-0.219788	0.492473	-0.234192	0.463787	-0.110987	0.731304	0.874925	0.000194697	-0.099825	0.757572	0.0151448	0.962741	0.472945	0.120467	-0.208126	0.516266	-0.0902528	0.780288	-0.0931645	0.773361	-0.0964381	0.76559	-0.100646	0.755631	0.307118	0.33154
circRNA8288	black	-0.174078	0.588449	-0.174078	0.588449	0.522233	0.0815534	-0.174078	0.588449	-0.186171	0.562368	-0.189821	0.554588	-0.114978	0.721975	0.966573	3.10715e-07	-0.0386355	0.905109	-0.137869	0.669167	-0.201931	0.529106	-0.141949	0.659888	-0.114734	0.722544	-0.158084	0.623639	-0.0144382	0.964478	-0.070496	0.827658	0.163609	0.611398
circRNA8498	black	-0.174078	0.588449	-0.174078	0.588449	0.522233	0.0815534	-0.174078	0.588449	-0.186171	0.562368	-0.189821	0.554588	-0.114978	0.721975	0.966573	3.10715e-07	-0.0386355	0.905109	-0.137869	0.669167	-0.201931	0.529106	-0.141949	0.659888	-0.114734	0.722544	-0.158084	0.623639	-0.0144382	0.964478	-0.070496	0.827658	0.163609	0.611398
circRNA863	black	-0.252646	0.428221	0.0842152	0.794699	0.421076	0.172828	-0.252646	0.428221	-0.0525399	0.871177	-0.271508	0.393303	0.257595	0.418916	0.857907	0.000357596	-0.178473	0.578915	-0.274415	0.388054	-0.0596322	0.853942	-0.240192	0.452075	-0.26238	0.410014	0.0508028	0.875407	-0.18476	0.565387	0.0714365	0.82539	0.00407992	0.98996
circRNA8634	black	-0.258199	0.417787	-0.258199	0.417787	0.258199	0.417787	0.258199	0.417787	-0.214569	0.503059	-0.230217	0.471625	-0.104464	0.746624	0.812347	0.00132476	-0.105969	0.743083	0.0427251	0.895112	0.573429	0.0512644	-0.209552	0.513331	-0.0810114	0.80237	-0.076274	0.813743	-0.106617	0.741559	-0.100992	0.754814	0.317723	0.314233
circRNA8651	black	-0.258199	0.417787	-0.258199	0.417787	0.258199	0.417787	0.258199	0.417787	-0.214569	0.503059	-0.230217	0.471625	-0.104464	0.746624	0.812347	0.00132476	-0.105969	0.743083	0.0427251	0.895112	0.573429	0.0512644	-0.209552	0.513331	-0.0810114	0.80237	-0.076274	0.813743	-0.106617	0.741559	-0.100992	0.754814	0.317723	0.314233
circRNA8663	black	-0.258199	0.417787	-0.258199	0.417787	0.258199	0.417787	0.258199	0.417787	-0.214569	0.503059	-0.230217	0.471625	-0.104464	0.746624	0.812347	0.00132476	-0.105969	0.743083	0.0427251	0.895112	0.573429	0.0512644	-0.209552	0.513331	-0.0810114	0.80237	-0.076274	0.813743	-0.106617	0.741559	-0.100992	0.754814	0.317723	0.314233
circRNA8683	black	-0.174078	0.588449	-0.174078	0.588449	0.522233	0.0815534	-0.174078	0.588449	-0.186171	0.562368	-0.189821	0.554588	-0.114978	0.721975	0.966573	3.10715e-07	-0.0386355	0.905109	-0.137869	0.669167	-0.201931	0.529106	-0.141949	0.659888	-0.114734	0.722544	-0.158084	0.623639	-0.0144382	0.964478	-0.070496	0.827658	0.163609	0.611398
circRNA8688	black	-0.174078	0.588449	-0.174078	0.588449	0.522233	0.0815534	-0.174078	0.588449	-0.186171	0.562368	-0.189821	0.554588	-0.114978	0.721975	0.966573	3.10715e-07	-0.0386355	0.905109	-0.137869	0.669167	-0.201931	0.529106	-0.141949	0.659888	-0.114734	0.722544	-0.158084	0.623639	-0.0144382	0.964478	-0.070496	0.827658	0.163609	0.611398
circRNA8697	black	-0.328976	0.29643	-0.328976	0.29643	0.460566	0.131868	0.197386	0.538612	-0.286623	0.366409	-0.276708	0.383939	-0.171555	0.593948	0.556009	0.0604919	-0.161764	0.615475	-0.0145659	0.964164	0.52045	0.0827875	-0.243516	0.445646	-0.14423	0.654721	-0.14401	0.655219	-0.173882	0.588874	0.470534	0.122635	0.0643882	0.842417
circRNA8705	black	-0.242536	0.447538	-0.242536	0.447538	0.404226	0.192481	0.0808452	0.802769	-0.22083	0.490372	-0.232324	0.467462	-0.118816	0.713035	0.957608	1.00403e-06	-0.0843033	0.794488	-0.0372735	0.908442	0.265314	0.404604	-0.197151	0.539105	-0.104016	0.74768	-0.121182	0.707541	-0.0734713	0.820487	-0.0959835	0.766668	0.274949	0.387093
circRNA8718	black	-0.174078	0.588449	-0.174078	0.588449	0.522233	0.0815534	-0.174078	0.588449	-0.186171	0.562368	-0.189821	0.554588	-0.114978	0.721975	0.966573	3.10715e-07	-0.0386355	0.905109	-0.137869	0.669167	-0.201931	0.529106	-0.141949	0.659888	-0.114734	0.722544	-0.158084	0.623639	-0.0144382	0.964478	-0.070496	0.827658	0.163609	0.611398
circRNA8722	black	-0.174078	0.588449	-0.174078	0.588449	0.522233	0.0815534	-0.174078	0.588449	-0.186171	0.562368	-0.189821	0.554588	-0.114978	0.721975	0.966573	3.10715e-07	-0.0386355	0.905109	-0.137869	0.669167	-0.201931	0.529106	-0.141949	0.659888	-0.114734	0.722544	-0.158084	0.623639	-0.0144382	0.964478	-0.070496	0.827658	0.163609	0.611398
circRNA8744	black	-0.255094	0.423605	-0.255094	0.423605	0.327978	0.297985	0.18221	0.570858	-0.220679	0.490677	-0.234694	0.462803	-0.112534	0.727684	0.890271	0.000103929	-0.0978263	0.762301	0.00731927	0.981989	0.443327	0.148879	-0.207172	0.518234	-0.0926223	0.77465	-0.0976855	0.762635	-0.0933094	0.773016	-0.100282	0.756492	0.30331	0.337877
circRNA8751	black	-0.174078	0.588449	-0.174078	0.588449	0.522233	0.0815534	-0.174078	0.588449	-0.186171	0.562368	-0.189821	0.554588	-0.114978	0.721975	0.966573	3.10715e-07	-0.0386355	0.905109	-0.137869	0.669167	-0.201931	0.529106	-0.141949	0.659888	-0.114734	0.722544	-0.158084	0.623639	-0.0144382	0.964478	-0.070496	0.827658	0.163609	0.611398
circRNA96	black	-0.0801498	0.804436	0.0267166	0.934315	0.240449	0.451576	-0.187016	0.560563	0.134872	0.676007	-0.32989	0.295009	0.1373	0.670464	0.845144	0.000537507	-0.0767175	0.812677	-0.0703884	0.827918	-0.221798	0.488423	-0.174221	0.588137	-0.0287522	0.92932	-0.0246484	0.939391	-0.0856355	0.791303	-0.308419	0.329388	0.111571	0.729938
ciRNA103	black	0.632456	0.0273229	-0.316228	0.316643	0.105409	0.744399	-0.421637	0.172196	-0.24551	0.441812	0.0271799	0.933178	-0.36352	0.245427	-0.479935	0.114325	-0.133956	0.678103	-0.355037	0.257438	-0.334106	0.288505	0.512662	0.0883254	0.386054	0.215159	0.088879	0.783562	0.313034	0.321824	0.180671	0.574172	-0.401386	0.195923
ciRNA495	black	-0.317999	0.31379	0.106	0.74301	0.247333	0.438321	-0.0353333	0.913192	0.407673	0.188353	-0.10301	0.750051	-0.209733	0.512959	0.741456	0.00578118	0.322696	0.306295	-0.224795	0.482413	-0.18223	0.570816	-0.211445	0.509444	-0.251949	0.429539	-0.234831	0.462533	-0.113838	0.724637	-0.186864	0.560889	0.459096	0.133267
ciRNA500	black	-0.582182	0.0470227	0.264628	0.405867	0.370479	0.235826	-0.0529256	0.870239	0.0565128	0.861516	0.174279	0.58801	0.0732378	0.821049	0.770309	0.00337329	-0.221152	0.489723	-0.00149979	0.996309	0.0738834	0.819494	-0.362454	0.246918	-0.366527	0.24125	-0.330791	0.293612	-0.272294	0.391881	0.181769	0.571806	0.322558	0.306513
ciRNA671	black	-0.353103	0.260223	0.0504433	0.876282	0.655763	0.0205927	-0.353103	0.260223	-0.292836	0.355642	-0.248253	0.436563	0.415001	0.179761	0.705773	0.0103263	-0.130091	0.686969	-0.270147	0.395772	-0.293576	0.354371	-0.182702	0.569801	-0.264024	0.406979	-0.17548	0.585401	0.156853	0.626379	0.131452	0.683842	-0.325025	0.302615

## Sheet: green
probes	moduleColor	GS.c(1, 1, 1, 0, 0, 0, 0, 0, 0, 0, 0, 0)	p.GS.c(1, 1, 1, 0, 0, 0, 0, 0, 0, 0, 0, 0)	GS.c(0, 0, 0, 1, 1, 1, 0, 0, 0, 0, 0, 0)	p.GS.c(0, 0, 0, 1, 1, 1, 0, 0, 0, 0, 0, 0)	GS.c(0, 0, 0, 0, 0, 0, 1, 1, 1, 0, 0, 0)	p.GS.c(0, 0, 0, 0, 0, 0, 1, 1, 1, 0, 0, 0)	GS.c(0, 0, 0, 0, 0, 0, 0, 0, 0, 1, 1, 1)	p.GS.c(0, 0, 0, 0, 0, 0, 0, 0, 0, 1, 1, 1)	MMblue	p.MMblue	MMmidnightblue	p.MMmidnightblue	MMturquoise	p.MMturquoise	MMblack	p.MMblack	MMgreen	p.MMgreen	MMgreenyellow	p.MMgreenyellow	MMlightcyan	p.MMlightcyan	MMred	p.MMred	MMbrown	p.MMbrown	MMpink	p.MMpink	MMgrey60	p.MMgrey60	MMtan	p.MMtan	MMgrey	p.MMgrey
circRNA10026	green	-0.258199	0.417787	-0.258199	0.417787	-0.0860663	0.790274	0.602464	0.0381549	-0.147776	0.646716	-0.0178487	0.956094	-0.159706	0.620037	-0.170769	0.595667	0.966931	2.94613e-07	0.195905	0.541723	0.0164196	0.959607	-0.127417	0.693124	-0.166542	0.604934	-0.0940869	0.771169	0.145937	0.650863	-0.167844	0.602074	0.232664	0.466793
circRNA10125	green	-0.32972	0.295273	-0.32972	0.295273	0.149873	0.641998	0.509567	0.090594	-0.213292	0.505665	-0.0786315	0.808079	-0.140886	0.662303	-0.229327	0.473388	0.656816	0.0203207	0.430611	0.162288	-0.0830952	0.797379	-0.150782	0.639956	-0.19361	0.546563	-0.174633	0.587243	0.601814	0.0384189	-0.184945	0.564989	0.0241058	0.940723
circRNA10263	green	-0.199502	0.534177	-0.199502	0.534177	-0.199502	0.534177	0.598506	0.0397833	-0.101105	0.754546	-0.00216927	0.994662	-0.147396	0.647573	-0.0926311	0.774629	0.967608	2.65982e-07	0.00465348	0.988548	0.20964	0.513149	-0.111706	0.729621	-0.124767	0.699241	-0.021569	0.946953	-0.110183	0.733188	-0.137964	0.66895	0.323782	0.304575
circRNA1027	green	-0.037037	0.909021	-0.333333	0.289692	0.111111	0.731014	0.259259	0.415809	-0.214293	0.503622	-0.176212	0.583812	-0.265572	0.40413	0.46974	0.123354	0.740822	0.00584553	-0.161016	0.617131	-0.109791	0.734107	0.0340444	0.916348	-0.176427	0.583346	0.0536404	0.8685	-0.124491	0.699879	-0.170664	0.595896	0.35635	0.255557
circRNA1030	green	-0.500517	0.0974523	0.409514	0.186171	-0.136505	0.672278	0.227508	0.477001	0.507674	0.0920009	0.415722	0.17893	-0.112548	0.727651	-0.063781	0.843887	0.525037	0.0796383	-0.247353	0.438282	0.233925	0.464312	-0.317663	0.31433	-0.384914	0.216633	-0.116563	0.718278	0.0908178	0.778943	-0.194447	0.544795	0.510977	0.0895559
circRNA1032	green	-0.205557	0.521575	-0.342594	0.275662	-0.0685189	0.83243	0.61667	0.032701	-0.270591	0.394966	-0.17433	0.5879	-0.0951141	0.768731	-0.237126	0.458042	0.803771	0.00163111	0.0794611	0.806088	0.308283	0.329613	-0.235345	0.461526	-0.240758	0.450976	0.268938	0.397973	-0.0525684	0.871108	0.195329	0.542937	0.0922818	0.775459
circRNA10519	green	-0.174078	0.588449	-0.174078	0.588449	-0.174078	0.588449	0.522233	0.0815534	-0.0860873	0.790224	0.0150657	0.962935	-0.143288	0.656855	-0.110772	0.731808	0.979805	2.55762e-08	-0.0232851	0.942738	0.0697501	0.829458	-0.0913075	0.777777	-0.125205	0.698229	-0.0293998	0.927732	-0.091401	0.777555	-0.128196	0.691329	0.28505	0.369162
circRNA1077	green	-0.182388	0.570476	0.338721	0.281481	-0.28661	0.366432	0.130277	0.686541	0.0644572	0.84225	0.316541	0.316137	0.34586	0.270809	-0.353719	0.259335	0.644135	0.0237779	-0.188629	0.557124	-0.121777	0.706162	-0.244373	0.443996	-0.214257	0.503696	0.278261	0.381166	0.158744	0.622172	-0.318799	0.312507	0.027013	0.933587
circRNA10846	green	-0.174078	0.588449	-0.174078	0.588449	-0.174078	0.588449	0.522233	0.0815534	-0.0860873	0.790224	0.0150657	0.962935	-0.143288	0.656855	-0.110772	0.731808	0.979805	2.55762e-08	-0.0232851	0.942738	0.0697501	0.829458	-0.0913075	0.777777	-0.125205	0.698229	-0.0293998	0.927732	-0.091401	0.777555	-0.128196	0.691329	0.28505	0.369162
circRNA1087	green	0.466667	0.126165	-0.466667	0.126165	0.0666667	0.836906	-0.0666667	0.836906	-0.266423	0.40257	-0.200131	0.532861	-0.435188	0.157376	0.184201	0.566585	0.432859	0.159864	-0.330399	0.29422	-0.283688	0.371554	0.283034	0.372706	0.331383	0.292697	0.0408832	0.899613	-0.278355	0.380998	0.0974053	0.763298	0.0174407	0.957097
circRNA10871	green	-0.305995	0.333402	-0.305995	0.333402	-0.305995	0.333402	0.917985	2.54335e-05	-0.174884	0.586695	-0.0359824	0.911602	-0.159568	0.620342	-0.105912	0.743215	0.863312	0.000297381	0.548466	0.0648241	0.357329	0.25416	-0.177329	0.581391	-0.143933	0.655393	-0.0883807	0.78475	-0.145233	0.652453	-0.1903	0.553573	0.451253	0.140892
circRNA10873	green	-0.242536	0.447538	-0.242536	0.447538	-0.242536	0.447538	0.727607	0.00731462	-0.135406	0.674787	0.00798345	0.980355	-0.154697	0.631188	-0.1503	0.641038	0.944261	3.85725e-06	0.418896	0.175297	0.0235731	0.942031	-0.126771	0.694614	-0.147844	0.646562	-0.0994884	0.758368	-0.102013	0.752403	-0.167103	0.603701	0.359549	0.251008
circRNA10882	green	-0.174078	0.588449	-0.174078	0.588449	-0.174078	0.588449	0.522233	0.0815534	-0.0860873	0.790224	0.0150657	0.962935	-0.143288	0.656855	-0.110772	0.731808	0.979805	2.55762e-08	-0.0232851	0.942738	0.0697501	0.829458	-0.0913075	0.777777	-0.125205	0.698229	-0.0293998	0.927732	-0.091401	0.777555	-0.128196	0.691329	0.28505	0.369162
circRNA10911	green	-0.256307	0.421327	-0.256307	0.421327	-0.256307	0.421327	0.768922	0.00346762	-0.15399	0.63277	-0.000726947	0.998211	-0.131821	0.682997	-0.155992	0.628299	0.701371	0.0110308	0.760659	0.00407158	-0.0269462	0.933751	-0.133656	0.678791	-0.1375	0.670008	-0.146371	0.649884	-0.0899587	0.780989	-0.168484	0.600669	0.353475	0.259686
circRNA1092	green	0.0751646	0.816411	-0.375823	0.228607	-0.0751646	0.816411	0.375823	0.228607	-0.216337	0.499463	-0.0181707	0.955303	-0.306898	0.331903	0.0928275	0.774162	0.692346	0.0125861	0.194795	0.544061	-0.176375	0.583459	-0.302071	0.339954	0.394033	0.205011	-0.0797307	0.805441	-0.213317	0.505614	-0.0641272	0.843049	0.114342	0.72346
circRNA10926	green	-0.174078	0.588449	-0.174078	0.588449	-0.174078	0.588449	0.522233	0.0815534	-0.0860873	0.790224	0.0150657	0.962935	-0.143288	0.656855	-0.110772	0.731808	0.979805	2.55762e-08	-0.0232851	0.942738	0.0697501	0.829458	-0.0913075	0.777777	-0.125205	0.698229	-0.0293998	0.927732	-0.091401	0.777555	-0.128196	0.691329	0.28505	0.369162
circRNA10958	green	-0.174078	0.588449	-0.174078	0.588449	-0.174078	0.588449	0.522233	0.0815534	-0.0860873	0.790224	0.0150657	0.962935	-0.143288	0.656855	-0.110772	0.731808	0.979805	2.55762e-08	-0.0232851	0.942738	0.0697501	0.829458	-0.0913075	0.777777	-0.125205	0.698229	-0.0293998	0.927732	-0.091401	0.777555	-0.128196	0.691329	0.28505	0.369162
circRNA10961	green	-0.174078	0.588449	-0.174078	0.588449	-0.174078	0.588449	0.522233	0.0815534	-0.0860873	0.790224	0.0150657	0.962935	-0.143288	0.656855	-0.110772	0.731808	0.979805	2.55762e-08	-0.0232851	0.942738	0.0697501	0.829458	-0.0913075	0.777777	-0.125205	0.698229	-0.0293998	0.927732	-0.091401	0.777555	-0.128196	0.691329	0.28505	0.369162
circRNA10970	green	-0.174078	0.588449	-0.174078	0.588449	-0.174078	0.588449	0.522233	0.0815534	-0.0860873	0.790224	0.0150657	0.962935	-0.143288	0.656855	-0.110772	0.731808	0.979805	2.55762e-08	-0.0232851	0.942738	0.0697501	0.829458	-0.0913075	0.777777	-0.125205	0.698229	-0.0293998	0.927732	-0.091401	0.777555	-0.128196	0.691329	0.28505	0.369162
circRNA1132	green	-0.459332	0.133041	-0.176666	0.582827	-0.0353333	0.913192	0.671332	0.0168307	-0.105829	0.743412	-0.0623061	0.84746	-0.0476398	0.883116	0.130045	0.687074	0.852928	0.00042108	0.111391	0.730358	0.390127	0.209942	-0.183199	0.568733	-0.293438	0.354608	-0.162853	0.613067	0.160925	0.617333	-0.305962	0.333457	0.378985	0.224398
circRNA1134	green	-0.280976	0.376342	-0.374634	0.230201	-2.08167e-17	1	0.65561	0.0206326	-0.297962	0.346886	-0.0444155	0.890983	-0.284183	0.370684	-0.233239	0.465661	0.647259	0.0228894	0.283746	0.371452	0.2703	0.395494	-0.25885	0.416571	-0.237079	0.458134	0.0703329	0.828052	-0.250349	0.432573	0.49081	0.105187	0.178774	0.578265
circRNA1158	green	0.0685189	0.83243	-0.205557	0.521575	-0.342594	0.275662	0.479632	0.114587	-0.174612	0.587286	0.0562522	0.862149	-0.0841024	0.794969	-0.328778	0.296738	0.820211	0.00108465	0.179381	0.576954	-0.0738119	0.819667	-0.228695	0.474641	0.157732	0.624423	0.210336	0.511719	-0.231114	0.469851	-0.0490744	0.879618	0.0882984	0.784946
circRNA1161	green	-0.268241	0.399245	-0.1916	0.550814	-0.344881	0.272259	0.804722	0.00159471	-0.250714	0.43188	-0.0209992	0.948353	0.0762496	0.813802	-0.216247	0.499646	0.847141	0.000505507	0.341743	0.276935	0.376137	0.228186	-0.253775	0.426089	-0.137987	0.668897	0.104535	0.746457	-0.270422	0.395273	-0.0419788	0.896935	0.247653	0.437709
circRNA1165	green	-0.0716115	0.824968	-0.214834	0.502519	0.0716115	0.824968	0.214834	0.502519	0.0361307	0.911239	-0.10734	0.73986	-0.218466	0.495144	-0.234992	0.462217	0.677135	0.015567	-0.155826	0.628669	-0.056956	0.860439	-0.149578	0.64266	-0.200938	0.531175	0.274936	0.387117	0.490049	0.10581	-0.152914	0.635175	0.0409379	0.899479
circRNA1238	green	-0.12946	0.688421	-0.12946	0.688421	-0.12946	0.688421	0.388379	0.212172	0.256956	0.420111	-0.100456	0.756079	-0.330841	0.293536	-0.275526	0.386059	0.59903	0.0395647	0.219347	0.493363	-0.146183	0.650307	-0.231623	0.468846	-0.283602	0.371705	0.219027	0.494011	-0.229221	0.473598	0.301151	0.341499	0.265508	0.404248
circRNA1417	green	-0.558416	0.0591533	0.211813	0.508691	-0.173301	0.590139	0.519904	0.0831675	0.0571645	0.859933	0.39613	0.202394	0.00325104	0.992	-0.116159	0.719221	0.870687	0.000228291	0.115221	0.721408	0.0172286	0.957618	-0.24928	0.434606	-0.451835	0.140317	-0.202029	0.528901	-0.134569	0.676701	-0.0669974	0.836106	0.470353	0.122799
circRNA1446	green	1.73472e-17	1	-0.313625	0.320861	-0.104542	0.746442	0.418167	0.176127	-0.459581	0.132804	0.0679221	0.833872	-0.16212	0.614689	-0.332131	0.291542	0.669677	0.0172045	0.088586	0.78426	0.00317617	0.992184	0.248131	0.436796	-0.376391	0.227847	0.257769	0.41859	0.0491779	0.879366	0.0744085	0.81823	0.175237	0.585928
circRNA148	green	-0.309787	0.327136	-0.0238298	0.941401	0.0714894	0.825262	0.262128	0.410482	0.17926	0.577216	0.0480623	0.882085	-0.286414	0.366774	0.0635504	0.844445	0.816201	0.00120248	-0.230141	0.471776	-0.109355	0.735128	-0.226588	0.478832	-0.297867	0.347049	-0.0841778	0.794788	-0.205588	0.52151	0.203457	0.525931	0.33087	0.29349
circRNA1490	green	-0.0218374	0.946294	-0.0218374	0.946294	-0.283886	0.371206	0.327561	0.298637	-0.220483	0.491071	0.103509	0.748875	0.0981751	0.761475	-0.0149717	0.963166	0.824223	0.000975894	-0.112496	0.727773	-0.0802421	0.804215	0.0617078	0.848909	-0.243638	0.445411	0.250506	0.432274	-0.229169	0.4737	-0.247477	0.438044	0.28374	0.371462
circRNA1498	green	-0.187317	0.559921	-2.08167e-17	1	-2.08167e-17	1	0.187317	0.559921	0.347875	0.267839	-0.0902258	0.780352	-0.271208	0.393846	0.396439	0.20201	0.689486	0.0131112	-0.225474	0.481055	-0.108035	0.738228	-0.213786	0.504658	-0.256015	0.421876	0.0675835	0.83469	-0.155595	0.629185	-0.198502	0.53627	0.493671	0.102866
circRNA168	green	-0.133583	0.678958	0.507615	0.0920449	-0.454182	0.138013	0.0801498	0.804436	0.190152	0.553887	0.120661	0.708751	0.613711	0.0337877	-0.119726	0.71092	0.443413	0.148792	-0.327593	0.298587	0.120102	0.710047	0.194638	0.544392	-0.23207	0.467964	-0.00187581	0.995384	-0.244502	0.443749	-0.415719	0.178933	0.115195	0.721469
circRNA1700	green	0.225494	0.481016	-0.0751646	0.816411	-0.375823	0.228607	0.225494	0.481016	-0.0819805	0.800048	-0.117819	0.715354	0.193531	0.546729	-0.255228	0.423353	0.69116	0.012802	-0.179802	0.576045	-0.0172155	0.95765	-0.154228	0.632236	0.249824	0.43357	0.374801	0.229978	-0.203369	0.526113	-0.201366	0.530284	-0.118711	0.713279
circRNA1744	green	0.252099	0.429255	-0.468184	0.124773	-0.324127	0.30403	0.540212	0.0698052	-0.315424	0.317942	-0.125762	0.696942	-0.312933	0.321987	-0.257804	0.418525	0.707758	0.0100198	0.111979	0.728983	0.209146	0.514166	0.421327	0.172545	0.0614047	0.849644	0.0370963	0.908876	-0.141785	0.66026	-0.153798	0.633198	0.262062	0.410604
circRNA1829	green	0.222393	0.487227	0.222393	0.487227	-0.188179	0.558084	-0.256607	0.420765	0.17796	0.580025	-0.0202653	0.950156	0.300406	0.342754	-0.333109	0.290036	-0.758078	0.00427562	0.0607936	0.851125	0.274292	0.388275	0.147949	0.646326	0.180131	0.575335	0.171246	0.594624	0.282447	0.373741	-0.173927	0.588778	-0.302504	0.339226
circRNA1859	green	-0.15668	0.626766	-0.327603	0.29857	-0.270629	0.394897	0.754912	0.00453638	-0.337278	0.283667	-0.246935	0.439082	0.173322	0.590095	-0.161221	0.616678	0.706526	0.0102092	0.561453	0.0574934	0.216097	0.49995	0.0264444	0.934983	-0.0554612	0.864072	-0.0618322	0.848608	0.102967	0.750154	-0.381974	0.220462	0.100886	0.755065
circRNA1900	green	-0.23652	0.459226	-0.0909693	0.778582	-0.200132	0.532859	0.527622	0.0779006	0.21326	0.50573	-0.156315	0.627578	-0.0637218	0.84403	-0.300954	0.34183	0.682221	0.0145179	0.284405	0.370294	0.0869875	0.788074	-0.0129079	0.968241	-0.340368	0.278998	0.0485509	0.880894	0.345598	0.271196	-0.343142	0.274845	0.261078	0.412427
circRNA1914	green	-0.463624	0.128989	0.0367956	0.909612	0.066232	0.837957	0.360596	0.249529	-0.141983	0.659812	0.219692	0.492668	0.0759463	0.814531	-0.00228086	0.994387	0.636748	0.0259786	0.454148	0.138046	-0.426278	0.167026	-0.170437	0.596391	-0.230403	0.471256	-0.449963	0.142174	0.140262	0.66372	-0.159789	0.619853	0.158225	0.623327
circRNA1950	green	0.166809	0.604348	-0.119149	0.712262	-0.119149	0.712262	0.0714894	0.825262	0.431035	0.161829	-0.271166	0.393922	-0.408517	0.187351	0.47788	0.116109	0.398617	0.199316	-0.293034	0.355301	0.0261991	0.935585	0.095978	0.766681	-0.00971319	0.976099	0.0963897	0.765705	-0.275799	0.385568	-0.306684	0.332258	0.523897	0.0804131
circRNA1957	green	-0.239868	0.452703	-0.109031	0.735889	0.370706	0.235517	-0.0218062	0.94637	-0.0382578	0.906034	0.161124	0.616893	-0.280352	0.377448	-0.381917	0.220538	0.4858	0.109334	-0.291596	0.357777	-0.215749	0.500658	-0.269142	0.397601	-0.0957621	0.767193	-0.119684	0.711018	0.446887	0.145257	0.387169	0.213723	-0.222907	0.486195
circRNA1962	green	0.330734	0.2937	-0.279852	0.378335	-0.178088	0.579749	0.127205	0.693612	-0.386937	0.214021	-0.091814	0.776572	0.0746	0.817769	-0.417786	0.176562	-0.492723	0.103631	0.306304	0.332889	0.461428	0.131052	0.0327642	0.919485	0.305433	0.334336	0.402055	0.195109	0.146148	0.650387	0.084435	0.794173	-0.33155	0.292438
circRNA1972	green	-0.0751646	0.816411	-0.0751646	0.816411	-0.0751646	0.816411	0.225494	0.481016	0.277386	0.382728	-0.07091	0.82666	-0.244253	0.444227	-0.214623	0.50295	0.712813	0.00926986	-0.186635	0.561377	-0.0495675	0.878416	-0.165044	0.608232	-0.226532	0.478944	0.278281	0.381129	0.276973	0.383466	-0.174461	0.587616	0.20465	0.523455
circRNA1991	green	-0.0801498	0.804436	-0.293882	0.353846	0.0267166	0.934315	0.347316	0.268662	-0.17312	0.590534	-0.119174	0.712204	-0.233117	0.465902	0.30232	0.339536	0.83669	0.0006907	-0.131859	0.68291	-0.0452995	0.888825	-0.162534	0.613773	-0.165657	0.606882	0.196697	0.540058	-0.109778	0.734137	-0.137454	0.670111	0.32591	0.301223
circRNA2035	green	0.0992784	0.758864	-0.123591	0.701959	-0.0709131	0.826652	0.0952262	0.768465	-0.26743	0.400725	0.0444612	0.890872	-0.0904335	0.779858	0.338992	0.281072	0.612712	0.0341605	-0.283431	0.372007	-0.175615	0.585109	0.236978	0.458332	-0.236253	0.459747	0.198262	0.536773	-0.222994	0.486019	-0.248527	0.436041	0.358488	0.252511
circRNA2055	green	0.0243324	0.940167	-0.364986	0.243386	-0.364986	0.243386	0.70564	0.010347	-0.290427	0.359797	0.0092779	0.97717	-0.132614	0.681177	-0.384305	0.217423	0.778395	0.00286172	0.366636	0.2411	0.259007	0.416278	-0.204747	0.523253	0.196574	0.540316	0.168949	0.599649	0.021566	0.94696	-0.217615	0.496869	0.125662	0.697173
circRNA2071	green	0.237915	0.456502	-0.396526	0.201902	0.0793052	0.806462	0.0793052	0.806462	-0.233584	0.464982	-0.264755	0.405633	-0.326888	0.29969	0.471471	0.12179	0.496747	0.100409	-0.22404	0.483922	-0.176538	0.583105	0.273893	0.388994	-0.156768	0.626569	0.25637	0.42121	-0.152599	0.635882	-0.171251	0.594613	0.326574	0.300181
circRNA2219	green	-0.140028	0.664251	-0.140028	0.664251	-0.420084	0.173948	0.70014	0.011234	-0.238955	0.454478	0.0511178	0.87464	0.169588	0.598249	-0.312627	0.322487	0.669789	0.0171791	0.63707	0.0258797	0.0664128	0.83752	-0.0593376	0.854657	0.135253	0.675138	-0.216582	0.498964	-0.062012	0.848172	-0.357949	0.253277	0.119396	0.711688
circRNA226	green	0.287242	0.365328	0.0574485	0.859243	0.287242	0.365328	-0.631933	0.0274898	0.00766412	0.981141	-0.267849	0.399959	0.13789	0.669118	0.0203504	0.949947	-0.604599	0.0372965	-0.532996	0.0743704	-0.106965	0.74074	0.568335	0.053853	0.0409767	0.899384	-0.158385	0.622971	-0.0311816	0.923364	0.369092	0.237721	-0.444751	0.147424
circRNA2267	green	-0.373544	0.23167	0.622573	0.0306083	-0.498058	0.0993744	0.249029	0.435084	0.337391	0.283495	0.311004	0.325139	0.521501	0.0820586	-0.144472	0.654173	0.499218	0.0984649	-0.213277	0.505697	0.275411	0.386264	-0.0409987	0.899331	-0.331577	0.292397	-0.0845025	0.794012	-0.325249	0.302263	-0.333759	0.289038	0.319711	0.311047
circRNA231	green	-0.270501	0.395129	0.090167	0.780493	0.270501	0.395129	-0.090167	0.780493	0.433124	0.159579	-0.213258	0.505735	-0.130613	0.68577	0.215202	0.501771	0.513594	0.0876496	-0.397037	0.201268	-0.283065	0.372651	-0.0363083	0.910804	-0.423597	0.170001	-0.087545	0.786744	0.23879	0.454799	-0.0655913	0.839506	0.168615	0.600382
circRNA2408	green	-0.373544	0.23167	0.622573	0.0306083	-0.498058	0.0993744	0.249029	0.435084	0.523936	0.0803865	0.326924	0.299634	0.329468	0.295664	-0.129595	0.688109	0.49926	0.0984316	-0.216171	0.499799	0.270955	0.394304	-0.0543662	0.866734	-0.33512	0.286953	-0.125307	0.697992	-0.318558	0.312894	-0.333286	0.289765	0.453627	0.138555
circRNA2488	green	-0.206725	0.519159	-0.0413449	0.898484	-0.372104	0.233616	0.620174	0.0314468	-0.197616	0.538128	0.419303	0.174834	-0.155448	0.629512	-0.225007	0.481989	0.65181	0.0216384	0.572223	0.0518691	-0.0736515	0.820053	0.060076	0.852866	-0.18571	0.563354	-0.200872	0.531315	-0.162064	0.614812	-0.240982	0.450542	0.513171	0.0879556
circRNA2505	green	0.0438951	0.892254	-0.0438951	0.892254	-0.0438951	0.892254	0.0438951	0.892254	-0.143057	0.657377	-0.0632861	0.845085	0.19056	0.55302	-0.366924	0.240702	-0.437321	0.155121	0.245845	0.44117	0.323858	0.304455	0.38864	0.211837	0.170338	0.596609	-0.365499	0.242674	0.326992	0.299527	-0.0638563	0.843705	-0.295592	0.350921
circRNA2595	green	0	1	-0.333333	0.289692	-0.166667	0.60466	0.5	0.0978546	-0.223133	0.485741	0.0151215	0.962798	-0.281789	0.374903	0.237288	0.457727	0.779806	0.00277892	0.0997518	0.757745	0.10045	0.756095	-0.0486751	0.880591	0.255353	0.423118	-0.231014	0.470047	-0.222869	0.486272	-0.308245	0.329676	0.363348	0.245668
circRNA273	green	0.149071	0.6438	-0.149071	0.6438	-0.447214	0.144928	0.447214	0.144928	-0.132756	0.680851	0.297157	0.348254	-0.228057	0.475908	-0.303588	0.337412	0.694165	0.0122604	0.235957	0.460327	-0.0581956	0.857429	-0.223978	0.484047	0.241067	0.450378	0.237691	0.45694	-0.194925	0.543788	-0.230959	0.470157	0.27299	0.390622
circRNA2752	green	-0.135613	0.674315	-0.542451	0.0684288	-0.0678064	0.834152	0.74587	0.00534761	-0.183579	0.567919	-0.23208	0.467945	-0.395318	0.203406	-0.156964	0.626132	0.522151	0.0816096	0.597631	0.0401496	0.282877	0.372982	-0.1236	0.70194	0.253271	0.42704	-0.402268	0.194851	-0.166127	0.605848	0.191289	0.551475	0.139283	0.665946
circRNA2832	green	-0.234619	0.46295	-0.234619	0.46295	-0.156412	0.627362	0.62565	0.0295566	-0.0619499	0.848323	-0.0288214	0.929151	-0.210842	0.510681	-0.193166	0.5475	0.967311	2.78254e-07	0.242346	0.447905	-0.017343	0.957337	-0.0399967	0.90178	-0.19679	0.539863	-0.144376	0.654391	-0.0316036	0.922329	-0.0883434	0.784839	0.314471	0.319487
circRNA2846	green	-0.0776736	0.81038	-0.271857	0.39267	-0.11651	0.718402	0.466041	0.126742	-0.0417795	0.897422	-0.120014	0.710253	-0.122265	0.70503	-0.266168	0.403038	0.652245	0.0215214	0.181009	0.573443	0.148582	0.6449	0.0946792	0.769763	0.206395	0.51984	-0.384266	0.217474	0.389284	0.211015	-0.391439	0.208278	0.0285988	0.929697
circRNA2849	green	-0.225494	0.481016	-0.225494	0.481016	0.0751646	0.816411	0.375823	0.228607	-0.023479	0.942262	-0.156786	0.62653	-0.261786	0.411114	0.533686	0.073925	0.747335	0.0052093	-0.124833	0.699088	0.0942424	0.7708	-0.00756524	0.981384	-0.217851	0.49639	-0.17575	0.584815	-0.163955	0.610632	-0.224046	0.483911	0.501792	0.0964659
circRNA3075	green	-0.0224904	0.94469	-0.382336	0.219989	-0.0224904	0.94469	0.427317	0.165882	-0.329123	0.296202	-0.15506	0.630378	-0.11304	0.7265	-0.287483	0.364908	0.660862	0.0192991	0.263353	0.408217	-0.130101	0.686946	0.211066	0.510222	0.18882	0.556719	-0.473671	0.119819	-0.0684039	0.832708	0.129937	0.687322	-0.1192	0.712144
circRNA3129	green	-0.203348	0.526158	-0.203348	0.526158	-0.319546	0.31131	0.726241	0.00748085	-0.167609	0.60259	-0.0403055	0.901025	-0.0289318	0.92888	-0.156305	0.627601	0.94854	2.60612e-06	0.284042	0.370932	0.171758	0.593504	0.0170623	0.958027	-0.172104	0.592749	-0.0803111	0.804049	-0.168553	0.600517	-0.215631	0.500898	0.344238	0.273213
circRNA3205	green	-0.394405	0.204545	-0.169031	0.59947	-0.0563436	0.861927	0.61978	0.0315861	-0.125291	0.69803	0.161865	0.615251	-0.219876	0.492295	-0.0253549	0.937657	0.788023	0.0023322	0.086143	0.790091	0.38065	0.222201	-0.110162	0.733237	-0.260885	0.412787	-0.176964	0.582181	0.256734	0.420527	-0.287356	0.36513	0.437289	0.155155
circRNA3213	green	0.040522	0.900496	0.364698	0.243786	-0.445742	0.146415	0.040522	0.900496	0.363984	0.24478	-0.0700745	0.828675	0.458123	0.134198	-0.232159	0.467787	0.500868	0.0971805	-0.254688	0.424369	-0.088826	0.783688	0.0557397	0.863395	0.177369	0.581305	-0.122589	0.704279	-0.279141	0.379599	-0.324696	0.303134	-0.0899121	0.7811
circRNA3253	green	-0.547383	0.0654632	-0.133147	0.679956	0.221912	0.488194	0.458618	0.133724	-0.113739	0.724867	-0.00663115	0.983682	-0.019082	0.953063	0.0100412	0.975293	0.787948	0.00233598	0.257638	0.418834	-0.136525	0.672231	-0.217666	0.496764	-0.306656	0.332304	-0.395144	0.203622	0.44348	0.148722	-0.183701	0.567656	0.119406	0.711665
circRNA3269	green	0.18221	0.570858	-0.255094	0.423605	-0.255094	0.423605	0.327978	0.297985	-0.120983	0.708004	-0.0943358	0.770578	-0.228635	0.474761	-0.165721	0.606741	0.716378	0.00876677	-0.0804977	0.803602	-0.0265677	0.93468	0.54765	0.0653053	-0.0999646	0.757242	-0.101345	0.75398	-0.148396	0.64532	-0.182956	0.569255	0.290599	0.3595
circRNA3312	green	-0.0801498	0.804436	0.0267166	0.934315	-0.293882	0.353846	0.347316	0.268662	-0.134887	0.675974	0.405761	0.190636	-0.164805	0.608759	-0.182007	0.571294	0.793806	0.0020523	-0.11327	0.725963	-0.00442583	0.989109	0.175868	0.584558	-0.161316	0.616466	-0.103505	0.748885	-0.161454	0.616162	-0.200907	0.531242	0.42842	0.164672
circRNA3388	green	-6.93889e-18	1	-0.308607	0.329079	-6.93889e-18	1	0.308607	0.329079	-0.191408	0.551221	-0.123037	0.703243	-0.271543	0.393239	-0.219525	0.493005	0.747324	0.0052103	-0.129486	0.68836	-0.078037	0.809507	0.315138	0.318406	-0.172688	0.591477	-0.155362	0.629704	-0.184838	0.565219	0.270901	0.394403	0.110636	0.732125
circRNA3451	green	-0.261447	0.411744	-0.261447	0.411744	-0.203348	0.526158	0.726241	0.00748085	-0.224844	0.482314	-0.143242	0.656958	0.12496	0.698794	-0.230352	0.471357	0.784704	0.00250548	0.357255	0.254265	0.340289	0.279116	-0.249152	0.43485	0.0892548	0.782666	-0.126784	0.694583	0.185407	0.564001	-0.298661	0.345703	0.0199844	0.950846
circRNA3658	green	-0.121566	0.70665	-0.283654	0.371613	-0.121566	0.70665	0.526787	0.0784592	-0.210223	0.511952	-0.155193	0.630082	0.00143401	0.996471	0.20978	0.512862	0.639766	0.0250622	0.516735	0.0853985	-0.15366	0.633507	-0.249153	0.434848	0.23058	0.470907	-0.237945	0.456444	-0.168134	0.601437	-0.281838	0.374816	0.136242	0.672877
circRNA3790	green	-0.104447	0.746666	-0.104447	0.746666	-0.243709	0.445276	0.452602	0.139561	0.124311	0.700294	0.00201461	0.995042	-0.179682	0.576305	-0.141518	0.660867	0.939198	5.90651e-06	-0.0699071	0.829079	0.0396792	0.902557	-0.132639	0.68112	0.0350245	0.913948	-0.0829008	0.797844	-0.129199	0.689019	-0.178164	0.579584	0.27358	0.389557
circRNA3816	green	-0.43259	0.160152	-0.108148	0.737962	-0.108148	0.737962	0.648886	0.0224363	-0.0354054	0.913015	-0.0458835	0.8874	-0.0114949	0.971717	0.361673	0.248014	0.780829	0.00271999	0.378552	0.224971	0.0874403	0.786994	-0.374978	0.229739	-0.067675	0.834469	-0.304923	0.335184	-0.293544	0.354427	-0.227954	0.476114	0.418101	0.176202
circRNA3817	green	-0.11496	0.722016	0.0383201	0.905881	-0.11496	0.722016	0.1916	0.550814	0.313349	0.32131	-0.0714185	0.825433	-0.00254215	0.993744	-0.247042	0.438878	0.721681	0.00805638	-0.184658	0.565604	-0.0706607	0.827261	-0.202653	0.527603	0.161596	0.615847	-0.174972	0.586503	0.241669	0.449213	-0.279138	0.379605	-0.040471	0.900621
circRNA3869	green	-0.252646	0.428221	0.0842152	0.794699	-0.0842152	0.794699	0.252646	0.428221	0.544794	0.0670086	-0.0640706	0.843186	-0.261125	0.412341	0.32667	0.300032	0.626304	0.0293362	0.00730592	0.982022	-0.141931	0.65993	-0.253754	0.426129	-0.0547866	0.865712	-0.275231	0.386587	-0.179592	0.576498	-0.274223	0.388399	0.488774	0.106859
circRNA392	green	0.52381	0.0804729	-0.238095	0.456152	-0.428571	0.164507	0.142857	0.65783	-0.125325	0.69795	-0.204372	0.524031	-0.0542208	0.867088	-0.291838	0.35736	0.572648	0.0516555	-0.215249	0.501674	-0.0806046	0.803346	0.409328	0.186391	0.130467	0.686104	0.426853	0.166392	-0.233343	0.465457	-0.216872	0.498376	0.0373729	0.908199
circRNA3957	green	6.93889e-18	1	6.93889e-18	1	-0.326599	0.300143	0.326599	0.300143	0.16802	0.601688	-0.0373526	0.908248	0.032081	0.921159	-0.195529	0.542514	0.82385	0.000985622	-0.127386	0.693196	0.000752434	0.998148	-0.165055	0.608208	0.262965	0.408933	-0.0995357	0.758256	-0.183162	0.568813	-0.238064	0.456212	0.0648723	0.841246
circRNA4304	green	-0.134231	0.677474	-0.268462	0.39884	1.38778e-17	1	0.402694	0.194334	-0.138269	0.668255	-0.0652922	0.84023	-0.213791	0.504646	-0.197692	0.537968	0.87758	0.0001757	-0.0918842	0.776405	-0.016506	0.959395	-0.147719	0.646845	0.0112668	0.972278	-0.115353	0.7211	-0.150151	0.641373	0.233765	0.464627	0.0416193	0.897814
circRNA4329	green	-0.447955	0.144182	0.122169	0.705252	-0.0407231	0.900004	0.366508	0.241277	0.162152	0.614618	-0.127876	0.692066	0.32131	0.308495	0.0392804	0.903532	0.581273	0.0474513	0.387424	0.213396	-0.225385	0.481232	-0.289437	0.361512	-0.17108	0.594986	-0.291773	0.357472	0.215916	0.500317	-0.380971	0.221778	0.0437981	0.892491
circRNA4551	green	0.033389	0.917954	-0.233723	0.464709	-0.233723	0.464709	0.434057	0.158581	-0.0530704	0.869886	-0.0389268	0.904397	-0.170548	0.596149	-0.166255	0.605566	0.889294	0.000108454	-0.0466098	0.885628	0.0385704	0.905269	-0.129592	0.688117	0.255272	0.42327	-0.0712494	0.825841	-0.119199	0.712145	-0.169906	0.597554	0.11873	0.713235
circRNA4560	green	-0.648482	0.0225482	0.463201	0.129385	-0.0555842	0.863773	0.240865	0.45077	0.264696	0.405742	0.176717	0.582717	0.481676	0.112828	0.105449	0.744306	0.46238	0.130155	-0.0965445	0.765338	0.224769	0.482463	-0.378344	0.225248	-0.328399	0.297329	-0.250374	0.432524	0.267907	0.399855	-0.450287	0.141851	0.156006	0.628268
circRNA4671	green	0.124191	0.700573	-0.23064	0.470787	-0.23064	0.470787	0.337089	0.283954	-0.0808824	0.802679	-0.117068	0.717102	0.00610586	0.984975	-0.268833	0.398164	0.688946	0.0132121	0.0850657	0.792665	-0.0496523	0.878209	-0.187775	0.558944	0.528628	0.0772313	-0.142787	0.657989	0.0322806	0.92067	-0.252246	0.428977	-0.177919	0.580113
circRNA4867	green	-0.354246	0.258575	-0.177123	0.581837	-0.0885615	0.784319	0.61993	0.0315328	0.0557211	0.86344	-0.0483643	0.881349	-0.224914	0.482173	-0.150844	0.639817	0.923793	1.77925e-05	0.0577085	0.858612	0.226661	0.478687	-0.197938	0.537453	-0.230479	0.471106	-0.131946	0.68271	-0.061952	0.848317	0.0506317	0.875824	0.317496	0.314599
circRNA4881	green	-0.29277	0.355756	-0.16265	0.613515	-0.29277	0.355756	0.74819	0.00512978	0.028634	0.929611	0.0153947	0.962127	-0.159745	0.619949	-0.158596	0.622502	0.77399	0.00313249	0.659882	0.0195432	-0.0284966	0.929948	-0.153933	0.632897	-0.177501	0.581019	-0.167166	0.603563	-0.11582	0.72001	-0.196938	0.539553	0.430237	0.162693
circRNA4884	green	-0.428571	0.164507	-0.238095	0.456152	-0.047619	0.883166	0.714286	0.00905946	0.00751471	0.981508	-0.112142	0.7286	-0.254393	0.424923	-0.133837	0.678376	0.688632	0.013271	0.219635	0.492782	0.446906	0.145238	-0.2579	0.418346	-0.247249	0.438481	-0.171671	0.593694	-0.250608	0.432081	0.336261	0.285213	0.308673	0.328971
circRNA502	green	-0.279073	0.37972	-0.167444	0.602952	-0.390702	0.209212	0.837218	0.000680243	-0.0321322	0.921033	-0.0448253	0.889983	-0.0521841	0.872043	-0.148075	0.646042	0.89644	7.86584e-05	0.420108	0.173922	0.307884	0.330272	-0.202357	0.528219	-0.20373	0.525364	0.0563658	0.861873	-0.197243	0.538911	-0.228569	0.474891	0.441836	0.150414
circRNA5333	green	-0.243709	0.445276	0.0348155	0.914459	-0.243709	0.445276	0.452602	0.139561	0.0953206	0.768241	0.0268144	0.934075	0.033248	0.918299	-0.126317	0.695661	0.95106	2.03623e-06	-0.0879759	0.785715	0.0441236	0.891696	-0.1152	0.721457	-0.192166	0.549615	-0.0458707	0.887431	-0.14159	0.660703	-0.179693	0.576281	0.27358	0.389557
circRNA5355	green	-0.319546	0.31131	0.0290496	0.928591	-0.319546	0.31131	0.610043	0.0351706	0.345464	0.271394	0.0337329	0.917111	-0.158415	0.622905	-0.139265	0.665988	0.516011	0.0859144	0.69478	0.0121516	-0.0774372	0.810947	-0.169714	0.597974	-0.208132	0.516255	-0.222134	0.487748	-0.12996	0.687271	-0.214258	0.503693	0.486099	0.109084
circRNA5436	green	-0.317999	0.31379	0.388666	0.211804	-0.317999	0.31379	0.247333	0.438321	0.284499	0.370129	0.0330055	0.918893	0.440553	0.151742	-0.137818	0.669282	0.722545	0.00794493	-0.181395	0.572613	-0.00586029	0.985579	-0.127165	0.693705	-0.269536	0.396883	-0.042501	0.895659	-0.205345	0.522013	-0.235007	0.462188	0.126328	0.695634
circRNA5497	green	-0.70564	0.010347	0.170327	0.596633	0.170327	0.596633	0.364986	0.243386	-0.145	0.65298	0.359868	0.250557	0.17024	0.596823	0.062722	0.846452	0.640023	0.0249855	0.22839	0.475246	-0.127212	0.693597	-0.35336	0.259853	-0.458619	0.133723	-0.329122	0.296202	0.414211	0.180676	-0.255743	0.422386	0.219024	0.494016
circRNA5695	green	-0.552866	0.062272	0.266195	0.402988	-0.307148	0.33149	0.593819	0.0417747	0.183327	0.568458	0.282571	0.373523	0.112364	0.728081	0.158027	0.623767	0.815205	0.0012332	0.24008	0.452291	0.107027	0.740595	-0.299739	0.34388	-0.365085	0.243248	-0.220749	0.490534	-0.272303	0.391864	-0.350657	0.263771	0.612468	0.0342517
circRNA5714	green	-0.440225	0.152082	0.264135	0.406774	-0.205439	0.52182	0.381529	0.221047	0.306212	0.333041	-0.0385561	0.905304	0.308036	0.330021	-0.138361	0.668045	0.690657	0.0128944	-0.138531	0.667657	0.281039	0.37623	-0.204982	0.522765	-0.308415	0.329395	-0.0840858	0.795008	0.0871822	0.78761	-0.281604	0.37523	0.164647	0.609107
circRNA5734	green	-0.308607	0.329079	0.308607	0.329079	-0.308607	0.329079	0.308607	0.329079	0.325694	0.301562	0.0393895	0.903265	0.264194	0.406665	-0.132636	0.681127	0.804805	0.00159156	-0.163996	0.610543	0.00503819	0.987602	-0.133881	0.678275	-0.25937	0.415602	-0.0625598	0.846845	-0.192239	0.549462	-0.227751	0.476517	0.227253	0.477507
circRNA5737	green	-0.474685	0.118918	0.388379	0.212172	-0.12946	0.688421	0.215766	0.500623	0.248844	0.435436	-0.0950962	0.768773	0.520354	0.0828537	-0.127677	0.692524	0.2916	0.35777	-0.186685	0.561269	0.352352	0.26131	-0.229378	0.473286	-0.337267	0.283683	-0.0940189	0.771331	-0.329004	0.296386	0.233827	0.464505	-0.0556104	0.863709
circRNA5800	green	-0.500517	0.0974523	0.136505	0.672278	-0.0455016	0.888332	0.409514	0.186171	0.369324	0.237404	0.201977	0.529011	-0.277747	0.382083	0.027245	0.933018	0.674908	0.0160434	0.237191	0.457914	-0.180565	0.5744	-0.284232	0.370598	-0.364666	0.243831	-0.335678	0.286102	-0.235402	0.461414	0.105042	0.745264	0.520676	0.0826301
circRNA5810	green	-0.374634	0.230201	0.749269	0.00503083	-0.374634	0.230201	0	1	0.685485	0.0138729	0.319098	0.312028	0.383922	0.217921	-0.126587	0.695037	0.396894	0.201445	-0.268473	0.398821	-0.0678454	0.834057	-0.165865	0.606425	-0.323482	0.30505	-0.124644	0.699526	-0.23755	0.457214	-0.268603	0.398583	0.297655	0.347409
circRNA5840	green	-0.326599	0.300143	0.489898	0.105934	-0.326599	0.300143	0.163299	0.612081	0.348905	0.266328	0.034602	0.914982	0.542628	0.0683206	-0.13326	0.679698	0.60506	0.0371133	-0.204126	0.52454	-0.023129	0.943122	-0.125515	0.697511	-0.282065	0.374415	-0.0422117	0.896366	-0.215825	0.500503	-0.241468	0.449603	0.0791126	0.806924
circRNA5855	green	-0.447214	0.144928	-0.149071	0.6438	0.347833	0.267901	0.248452	0.436184	0.134843	0.676075	-0.110567	0.732288	-0.277021	0.38338	-0.28183	0.37483	0.577807	0.0491104	0.048542	0.880916	-0.189993	0.554225	-0.229582	0.472881	-0.334495	0.287911	-0.298904	0.345292	0.21812	0.495846	0.502639	0.095814	-0.0505537	0.876013
circRNA5861	green	-0.324443	0.303532	-2.08167e-17	1	-0.324443	0.303532	0.648886	0.0224363	0.31333	0.321342	0.0380855	0.906455	-0.184722	0.565467	-0.148169	0.645829	0.773185	0.003184	0.492085	0.104149	-0.0366223	0.910036	-0.172285	0.592355	-0.222052	0.487911	-0.191736	0.550526	-0.143623	0.656095	-0.223173	0.485662	0.509266	0.090817
circRNA5956	green	-0.3566	0.2552	-0.0274307	0.932562	-0.246877	0.439193	0.630907	0.02782	-0.210223	0.511951	0.425421	0.167973	-0.124303	0.700313	-0.0434694	0.893294	0.610362	0.0350487	0.647274	0.0228852	-0.0856234	0.791332	-0.197396	0.538591	-0.20022	0.532675	-0.205868	0.52093	-0.132217	0.682088	-0.220524	0.490988	0.510571	0.0898539
circRNA5979	green	-0.498161	0.0992935	-0.1916	0.550814	0.421521	0.172327	0.268241	0.399245	-0.353451	0.259721	0.238424	0.455512	-0.246691	0.439549	0.129644	0.687997	0.723642	0.00780504	-0.0247633	0.939109	-0.206846	0.518909	-0.276309	0.384653	-0.33292	0.290327	-0.288948	0.362361	0.249069	0.435008	0.196781	0.539881	0.147404	0.647555
circRNA6027	green	-0.389495	0.210747	-0.114557	0.722957	0.343672	0.274055	0.16038	0.618541	-0.263765	0.407456	0.229938	0.472176	-0.170208	0.596894	0.306701	0.332231	0.661189	0.0192185	-0.177283	0.581491	-0.139685	0.665032	-0.217007	0.498101	-0.256039	0.421831	-0.196467	0.540542	0.406736	0.18947	-0.210756	0.510857	0.219553	0.492947
circRNA6233	green	-0.526787	0.0784592	-0.20261	0.527691	-0.040522	0.900496	0.769919	0.00339964	-0.321391	0.308366	0.0730564	0.821486	0.0317919	0.921868	0.02535	0.937669	0.8053	0.00157286	0.382427	0.21987	0.347235	0.268781	-0.281448	0.375505	-0.28235	0.373913	-0.163611	0.611393	0.241498	0.449544	-0.297206	0.34817	0.311355	0.324564
circRNA632	green	-0.449618	0.142517	-0.509567	0.090594	0.149873	0.641998	0.809312	0.0014276	-0.383174	0.218894	-0.162979	0.612788	-0.298353	0.346224	0.026686	0.93439	0.616371	0.0328097	0.505294	0.0937902	0.390055	0.210033	-0.338769	0.281408	-0.195056	0.543512	-0.178473	0.578915	-0.0962516	0.766032	0.349724	0.265132	0.221599	0.488823
circRNA6393	green	-0.351123	0.263092	-0.195069	0.543485	-0.0390137	0.904184	0.585206	0.0456165	-0.222297	0.487419	0.0905631	0.779549	-0.181737	0.571877	0.370093	0.236352	0.78629	0.0024215	-0.0252375	0.937945	0.395905	0.202674	-0.230452	0.471159	-0.184767	0.565371	-0.0914063	0.777542	-0.166902	0.604143	-0.198307	0.536679	0.51599	0.0859291
circRNA670	green	-0.240211	0.452037	-0.0655122	0.839698	-0.152862	0.635293	0.458585	0.133755	-0.174009	0.588598	0.193093	0.547655	-0.0622931	0.847491	-0.3229	0.305971	0.87665	0.00018218	-0.091943	0.776265	0.118667	0.713381	-0.0267942	0.934124	-0.205774	0.521126	-0.0861781	0.790007	-0.0670777	0.835912	0.0555308	0.863902	0.183447	0.568201
circRNA6865	green	-0.47036	0.122792	-0.0940721	0.771204	0.407646	0.188386	0.156787	0.626527	-0.323951	0.304308	0.336091	0.285473	-0.151568	0.638193	0.268731	0.39835	0.408908	0.186888	0.136514	0.672256	-0.224467	0.483068	-0.254641	0.424457	-0.286568	0.366505	-0.28052	0.377149	0.595388	0.0411001	-0.24373	0.445236	0.190501	0.553144
circRNA6955	green	-0.448147	0.143988	0.0144564	0.964434	-0.101195	0.754336	0.534885	0.0731558	-0.281918	0.374675	0.223498	0.48501	0.14428	0.654609	0.272285	0.391896	0.696507	0.0118501	0.448304	0.143831	-0.144154	0.654893	-0.238952	0.454484	-0.283121	0.372553	-0.207865	0.516804	-0.17831	0.579269	-0.275972	0.385258	0.397663	0.200493
circRNA7006	green	-0.295599	0.350909	-0.164222	0.610045	0.0328443	0.919288	0.426976	0.166257	-0.16855	0.600525	-0.0462428	0.886523	0.0325766	0.919944	-0.197999	0.537325	0.879303	0.000164174	0.00884719	0.97823	-0.010721	0.97362	-0.127108	0.693836	-0.203741	0.52534	-0.0793841	0.806273	0.35139	0.262705	-0.184837	0.565221	0.0219584	0.945997
circRNA758	green	0.229774	0.472502	-0.265124	0.404955	-0.406523	0.189724	0.441873	0.150376	-0.0229786	0.943491	-0.293426	0.354629	-0.055841	0.863149	-0.431527	0.161297	0.599054	0.0395547	0.288501	0.363137	-0.0674726	0.834958	0.505713	0.0934735	0.0665861	0.837101	-0.150139	0.641399	-0.197091	0.539231	-0.135789	0.673913	0.0710717	0.82627
circRNA7667	green	-0.47036	0.122792	-0.344931	0.272184	0.156787	0.626527	0.658505	0.0198897	-0.345016	0.272058	-0.175018	0.586405	-0.0825002	0.798804	0.320899	0.30915	0.667592	0.0176841	0.546232	0.0661473	-0.0213946	0.947381	-0.273017	0.390574	-0.281503	0.375409	-0.256607	0.420765	-0.192655	0.548582	0.115708	0.720272	0.270713	0.394745
circRNA787	green	0.341515	0.277277	0.0262703	0.93541	0.0262703	0.93541	-0.394055	0.204984	-0.194867	0.54391	0.293951	0.353727	-0.20994	0.512533	-0.216042	0.500061	-0.49776	0.0996095	-0.365893	0.242129	0.0437095	0.892707	0.435912	0.156608	0.0333828	0.917969	0.0920761	0.775948	-0.24742	0.438154	0.473047	0.120376	-0.0755986	0.815367
circRNA7888	green	-0.440225	0.152082	-0.205439	0.52182	-0.0880451	0.78555	0.733709	0.0066055	-0.258488	0.417247	-0.100069	0.756996	0.163483	0.611676	-0.202363	0.528206	0.76258	0.00392455	0.442409	0.149823	0.262682	0.409456	-0.207886	0.516763	-0.244233	0.444267	-0.114592	0.722875	0.31423	0.319878	-0.258118	0.417938	0.0929871	0.773782
circRNA7937	green	-0.256307	0.421327	0.19935	0.534494	-0.256307	0.421327	0.313264	0.321447	-0.114968	0.721998	0.0024159	0.994055	0.522969	0.081048	-0.143262	0.656914	0.754362	0.00458291	-0.119583	0.711252	0.0232833	0.942743	-0.0893164	0.782519	-0.20548	0.521735	0.0236672	0.9418	-0.169116	0.599284	-0.189976	0.554259	-0.030629	0.924718
circRNA8178	green	-0.450835	0.141307	-0.450835	0.141307	0.270501	0.395129	0.631169	0.0277356	-0.321303	0.308507	-0.186463	0.561743	-0.215342	0.501485	0.319644	0.311154	0.710217	0.00964948	0.419846	0.174218	0.0920358	0.776044	-0.258681	0.416887	-0.244828	0.443122	-0.226646	0.478716	0.383167	0.218904	-0.239202	0.453997	0.271706	0.392944
circRNA8703	green	-0.367607	0.239761	-0.367607	0.239761	0.0245072	0.939738	0.710707	0.00957693	-0.257023	0.419985	-0.133592	0.678938	-0.212719	0.506837	0.443888	0.148305	0.80761	0.00148794	0.35835	0.252707	0.182291	0.570685	-0.234814	0.462567	-0.197513	0.538344	-0.163945	0.610654	-0.137316	0.670428	-0.210157	0.512086	0.493672	0.102865
circRNA8721	green	-0.31623	0.316639	-0.31623	0.316639	0.357299	0.254202	0.275162	0.386712	-0.251257	0.430849	-0.147337	0.647705	-0.250006	0.433225	0.336958	0.284153	0.763846	0.0038299	-0.157883	0.624087	-0.126375	0.695526	-0.196092	0.541329	-0.23178	0.468535	-0.183033	0.569091	-0.138837	0.666961	0.297412	0.347821	0.146318	0.650003
circRNA8732	green	-0.237315	0.457673	-0.237315	0.457673	0.0515903	0.873489	0.42304	0.170622	-0.158886	0.621857	-0.0644709	0.842217	-0.183594	0.567886	0.295988	0.350245	0.913181	3.35299e-05	-0.0792856	0.806509	-0.0176344	0.956621	-0.145489	0.651875	-0.166344	0.60537	-0.0934723	0.772629	-0.0926719	0.774532	-0.150826	0.639857	0.338214	0.282249
circRNA8747	green	-0.308607	0.329079	-0.308607	0.329079	-3.46945e-17	1	0.617213	0.0325041	-0.204538	0.523686	-0.124226	0.70049	-0.18944	0.555399	0.387281	0.213579	0.805176	0.00157755	0.00489312	0.987959	0.404516	0.192131	-0.206167	0.520313	-0.159396	0.620725	-0.0716426	0.824893	-0.144734	0.653581	-0.173988	0.588644	0.442546	0.149682
circRNA8877	green	-0.374634	0.230201	-0.374634	0.230201	0.374634	0.230201	0.374634	0.230201	-0.271552	0.393223	-0.129578	0.688149	-0.224718	0.482566	-0.279996	0.378079	0.708816	0.00985916	0.122646	0.704149	-0.131201	0.684419	-0.184046	0.566916	-0.25487	0.424026	-0.214654	0.502887	0.386005	0.215222	0.366533	0.241242	-0.148827	0.644348
circRNA900	green	-0.243709	0.445276	0.174078	0.588449	-0.382971	0.21916	0.452602	0.139561	0.0387545	0.904818	0.18439	0.56618	0.196967	0.53949	-0.208613	0.515264	0.895244	8.31333e-05	0.0134848	0.966823	-0.0065151	0.983968	-0.165857	0.60644	-0.256673	0.420641	0.113945	0.724387	-0.20847	0.515557	-0.237824	0.45668	0.287074	0.365622
circRNA9219	green	-0.283654	0.371613	-0.283654	0.371613	-0.121566	0.70665	0.688875	0.0132255	-0.17807	0.579788	-0.0239911	0.941005	-0.190719	0.552683	-0.187354	0.559841	0.921516	2.05341e-05	0.385367	0.216046	-0.0183329	0.954904	-0.150382	0.640853	-0.182426	0.570395	-0.139207	0.666119	-0.130158	0.686814	0.0624777	0.847044	0.266595	0.402254
circRNA9306	green	-0.324617	0.303257	-0.324617	0.303257	0.0463739	0.886203	0.602861	0.0379944	-0.229295	0.473451	-0.0680836	0.833482	-0.220877	0.490277	-0.226883	0.478244	0.764889	0.00375324	0.407672	0.188355	-0.0875857	0.786646	-0.17444	0.587662	-0.214575	0.503048	-0.196652	0.540153	-0.156528	0.627104	0.368857	0.238044	0.121768	0.706182
circRNA9341	green	-0.256307	0.421327	-0.256307	0.421327	0.19935	0.534494	0.313264	0.321447	-0.189416	0.555451	-0.0776175	0.810514	-0.217399	0.497306	-0.193736	0.546295	0.730997	0.00691397	-0.116199	0.719128	-0.0609133	0.850835	-0.140188	0.663888	-0.198607	0.53605	-0.135016	0.675679	-0.15318	0.634581	0.541684	0.0688984	-0.030629	0.924718
circRNA9451	green	-0.294884	0.352131	-0.294884	0.352131	-0.0982946	0.761192	0.688062	0.0133786	-0.16889	0.599779	-0.0547343	0.865839	-0.16291	0.612942	-0.128621	0.690351	0.926177	1.52411e-05	0.148315	0.645502	0.296745	0.348955	-0.159575	0.620327	-0.161388	0.616308	-0.0657697	0.839075	0.148265	0.645613	-0.177539	0.580936	0.271435	0.393435
ciRNA120	green	-0.0180864	0.95551	-0.090432	0.779861	-0.0180864	0.95551	0.126605	0.694997	-0.365349	0.242882	0.167654	0.602491	0.0358361	0.91196	0.289088	0.362117	0.442701	0.149522	0.0738315	0.819619	-0.314781	0.318984	-0.380064	0.222972	0.0359628	0.91165	0.272064	0.392296	-0.313656	0.32081	-0.0204857	0.949614	0.106023	0.742956
ciRNA237	green	-0.0858377	0.79082	-0.360518	0.249639	-0.0171675	0.957768	0.463524	0.129083	-0.234244	0.463686	-0.151236	0.638936	-0.265884	0.403558	0.302265	0.339627	0.806999	0.00151004	0.153671	0.633482	-0.117293	0.716579	0.214247	0.503716	-0.184739	0.565432	-0.198223	0.536856	-0.144285	0.654596	-0.226634	0.47874	0.426665	0.166599
ciRNA365	green	-0.408248	0.18767	-0.291606	0.35776	0	1	0.699854	0.0112816	-0.326273	0.300653	0.210358	0.511674	-0.257018	0.419995	-0.119467	0.711524	0.816777	0.00118498	0.289473	0.36145	0.262384	0.410009	-0.334393	0.288066	-0.0537841	0.86815	-0.254454	0.424809	0.0695796	0.829869	0.026001	0.936071	0.266722	0.402021
ciRNA367	green	-0.171184	0.594758	-0.171184	0.594758	0.0855921	0.791407	0.256776	0.420448	-0.186533	0.561595	0.0992502	0.758931	-0.204383	0.524008	0.43661	0.15587	0.756313	0.00441957	-0.153444	0.633991	-0.0967255	0.764909	-0.216815	0.49849	0.0364522	0.910452	-0.170838	0.595516	-0.13025	0.686603	-0.208242	0.516028	0.321778	0.307751
ciRNA370	green	-0.0577671	0.858469	-0.365858	0.242176	-0.365858	0.242176	0.789484	0.00225888	-0.127427	0.693102	-0.105888	0.743272	-0.191903	0.550173	-0.144144	0.654915	0.787256	0.00237142	0.352655	0.260871	0.431072	0.161789	-0.22147	0.489083	0.302024	0.340032	-0.102812	0.750519	-0.186717	0.561202	-0.230991	0.470093	0.258778	0.416706
ciRNA455	green	-0.326599	0.300143	-0.163299	0.612081	-3.46945e-18	1	0.489898	0.105934	0.0346369	0.914897	-0.0360413	0.911458	-0.239561	0.453299	-0.20113	0.530775	0.869063	0.000242302	0.0911492	0.778154	-0.0578823	0.85819	-0.176565	0.583048	-0.243914	0.44488	-0.179981	0.57566	-0.175629	0.585078	0.289027	0.362224	0.207275	0.518022
ciRNA65	green	-0.174078	0.588449	-0.273551	0.389611	-0.174078	0.588449	0.621706	0.0309094	-0.145939	0.650858	-0.0677547	0.834276	-0.189555	0.555155	0.0451614	0.889162	0.922264	1.95994e-05	-0.00897488	0.977916	0.31181	0.32382	-0.157855	0.624149	-0.138877	0.666869	0.101818	0.752863	-0.139239	0.666046	-0.150958	0.63956	0.378541	0.224987
ciRNA74	green	-0.107211	0.740162	1.38778e-17	1	-0.107211	0.740162	0.214423	0.503358	-0.0431498	0.894074	-0.136599	0.672062	0.189992	0.554226	0.242461	0.447682	0.77488	0.00307626	-0.239142	0.454115	-0.092434	0.775097	-0.205203	0.522307	-0.115588	0.720551	0.189825	0.554581	-0.205831	0.521007	-0.236445	0.459373	0.131927	0.682752
ciRNA743	green	-0.242536	0.447538	-0.242536	0.447538	0.0808452	0.802769	0.404226	0.192481	-0.166423	0.605196	-0.0741633	0.818821	-0.186489	0.561687	0.346007	0.270592	0.892139	9.56867e-05	-0.0856571	0.791252	-0.028994	0.928727	-0.150734	0.640063	-0.16958	0.598267	-0.100725	0.755444	-0.0916024	0.777075	-0.151814	0.637641	0.340749	0.278425
ciRNA907	green	-0.242536	0.447538	-0.242536	0.447538	0.0808452	0.802769	0.404226	0.192481	-0.164414	0.60962	-0.0498377	0.877758	-0.204198	0.524392	-0.176079	0.584101	0.860071	0.000332449	-0.0905769	0.779516	-0.0189352	0.953424	-0.131295	0.684203	-0.184563	0.56581	-0.106061	0.742865	-0.140548	0.663069	0.339781	0.279882	0.0775498	0.810677

## Sheet: greenyellow
probes	moduleColor	GS.c(1, 1, 1, 0, 0, 0, 0, 0, 0, 0, 0, 0)	p.GS.c(1, 1, 1, 0, 0, 0, 0, 0, 0, 0, 0, 0)	GS.c(0, 0, 0, 1, 1, 1, 0, 0, 0, 0, 0, 0)	p.GS.c(0, 0, 0, 1, 1, 1, 0, 0, 0, 0, 0, 0)	GS.c(0, 0, 0, 0, 0, 0, 1, 1, 1, 0, 0, 0)	p.GS.c(0, 0, 0, 0, 0, 0, 1, 1, 1, 0, 0, 0)	GS.c(0, 0, 0, 0, 0, 0, 0, 0, 0, 1, 1, 1)	p.GS.c(0, 0, 0, 0, 0, 0, 0, 0, 0, 1, 1, 1)	MMblue	p.MMblue	MMmidnightblue	p.MMmidnightblue	MMturquoise	p.MMturquoise	MMblack	p.MMblack	MMgreen	p.MMgreen	MMgreenyellow	p.MMgreenyellow	MMlightcyan	p.MMlightcyan	MMred	p.MMred	MMbrown	p.MMbrown	MMpink	p.MMpink	MMgrey60	p.MMgrey60	MMtan	p.MMtan	MMgrey	p.MMgrey
circRNA10049	greenyellow	-0.305995	0.333402	-0.305995	0.333402	0.061199	0.850143	0.550791	0.0634665	-0.205882	0.520901	-0.0691073	0.83101	-0.105169	0.744964	-0.205457	0.521781	0.366227	0.241666	0.792309	0.00212214	-0.118779	0.713121	-0.143069	0.657349	-0.159064	0.621461	-0.203667	0.525494	0.459022	0.133337	-0.169058	0.59941	0.0670061	0.836085
circRNA1014	greenyellow	0.258199	0.417787	6.93889e-18	1	3.46945e-17	1	-0.258199	0.417787	0.150959	0.639558	-0.34198	0.27658	0.0333155	0.918134	0.41604	0.178564	-0.171096	0.594952	-0.603516	0.0377304	0.286963	0.365815	0.101144	0.754456	0.150697	0.640147	0.192837	0.548195	-0.500629	0.0973658	0.147093	0.648254	-0.0137597	0.966147
circRNA1047	greenyellow	-0.406397	0.189875	-0.0549185	0.865391	-0.142788	0.657986	0.604104	0.0374944	-0.000528273	0.9987	-0.0332265	0.918352	0.137322	0.670412	0.0200696	0.950636	0.576383	0.0498039	0.651379	0.0217547	-0.0271466	0.93326	-0.248563	0.435971	-0.0978787	0.762177	-0.298104	0.346646	0.263437	0.408062	-0.511876	0.0888974	0.225726	0.480553
circRNA1080	greenyellow	-0.392112	0.207428	-0.203898	0.525014	-0.14116	0.661679	0.73717	0.00622703	-0.105918	0.743203	0.0436177	0.892931	-0.164174	0.61015	0.0324953	0.920144	0.208715	0.515053	0.890564	0.0001026	0.275117	0.386792	-0.349298	0.265754	-0.28911	0.362078	0.0387981	0.904712	0.0112883	0.972225	-0.109285	0.735293	0.454849	0.137362
circRNA10879	greenyellow	-0.324617	0.303257	-0.324617	0.303257	-0.324617	0.303257	0.973852	9.21399e-08	-0.191915	0.550147	-0.0952528	0.768402	-0.121814	0.706075	-0.0104772	0.97422	0.477928	0.116067	0.6492	0.0223495	0.769208	0.003448	-0.209161	0.514135	-0.098508	0.760687	-0.0543271	0.866829	-0.171689	0.593656	-0.175895	0.5845	0.472245	0.121094
circRNA10932	greenyellow	-0.233723	0.464709	-0.233723	0.464709	-0.233723	0.464709	0.70117	0.0110639	-0.147518	0.647298	-0.00663165	0.983681	-0.0995832	0.758144	-0.140396	0.663416	0.446442	0.145707	0.900748	6.40781e-05	-0.0583493	0.857056	-0.121675	0.706398	-0.113178	0.726177	-0.160331	0.61865	-0.0704075	0.827872	-0.148358	0.645406	0.305075	0.334931
circRNA11098	greenyellow	-0.255094	0.423605	-0.255094	0.423605	-0.255094	0.423605	0.765283	0.00372458	-0.164754	0.608871	-0.0865787	0.78905	-0.0552114	0.864679	-0.00459605	0.98869	-0.00384859	0.990529	0.917054	2.68667e-05	0.538109	0.0711153	-0.163965	0.610612	-0.0534314	0.869008	-0.0954553	0.767921	-0.112081	0.728744	-0.127849	0.692128	0.337207	0.283774
circRNA1123	greenyellow	0.133583	0.678958	-0.293882	0.353846	-0.187016	0.560563	0.347316	0.268662	0.0266703	0.934428	-0.320123	0.310388	-0.108716	0.736629	-0.0758712	0.814711	-0.387759	0.212966	0.760752	0.0040644	0.273569	0.389578	0.156299	0.627614	0.264372	0.406338	-0.184124	0.56675	0.0299096	0.926482	-0.158668	0.622341	0.0370176	0.909068
circRNA113	greenyellow	0.205738	0.5212	-0.102869	0.750384	-0.308607	0.329079	0.205738	0.5212	0.180368	0.574824	-0.0975813	0.762881	-0.178681	0.578466	-0.172568	0.591739	-0.0818051	0.800468	0.537531	0.0714783	-0.128001	0.691778	-0.126946	0.694209	-0.0966393	0.765113	0.552975	0.0622096	-0.104405	0.746763	-0.0826266	0.798501	0.224263	0.483476
circRNA11331	greenyellow	-0.174078	0.588449	-0.174078	0.588449	-0.174078	0.588449	0.522233	0.0815534	-0.119385	0.711713	-0.0129413	0.968159	-0.0465228	0.88584	-0.102085	0.752233	0.0735935	0.820193	0.948546	2.60462e-06	-0.0887422	0.783888	-0.0903504	0.780056	-0.067932	0.833848	-0.155421	0.629573	-0.0368551	0.909466	-0.103417	0.749091	0.204089	0.524618
circRNA11670	greenyellow	-0.174078	0.588449	-0.174078	0.588449	-0.174078	0.588449	0.522233	0.0815534	-0.119385	0.711713	-0.0129413	0.968159	-0.0465228	0.88584	-0.102085	0.752233	0.0735935	0.820193	0.948546	2.60462e-06	-0.0887422	0.783888	-0.0903504	0.780056	-0.067932	0.833848	-0.155421	0.629573	-0.0368551	0.909466	-0.103417	0.749091	0.204089	0.524618
circRNA11693	greenyellow	-0.174078	0.588449	-0.174078	0.588449	-0.174078	0.588449	0.522233	0.0815534	-0.119385	0.711713	-0.0129413	0.968159	-0.0465228	0.88584	-0.102085	0.752233	0.0735935	0.820193	0.948546	2.60462e-06	-0.0887422	0.783888	-0.0903504	0.780056	-0.067932	0.833848	-0.155421	0.629573	-0.0368551	0.909466	-0.103417	0.749091	0.204089	0.524618
circRNA11711	greenyellow	-0.174078	0.588449	-0.174078	0.588449	-0.174078	0.588449	0.522233	0.0815534	-0.119385	0.711713	-0.0129413	0.968159	-0.0465228	0.88584	-0.102085	0.752233	0.0735935	0.820193	0.948546	2.60462e-06	-0.0887422	0.783888	-0.0903504	0.780056	-0.067932	0.833848	-0.155421	0.629573	-0.0368551	0.909466	-0.103417	0.749091	0.204089	0.524618
circRNA11745	greenyellow	-0.174078	0.588449	-0.174078	0.588449	-0.174078	0.588449	0.522233	0.0815534	-0.119385	0.711713	-0.0129413	0.968159	-0.0465228	0.88584	-0.102085	0.752233	0.0735935	0.820193	0.948546	2.60462e-06	-0.0887422	0.783888	-0.0903504	0.780056	-0.067932	0.833848	-0.155421	0.629573	-0.0368551	0.909466	-0.103417	0.749091	0.204089	0.524618
circRNA11772	greenyellow	-0.256307	0.421327	-0.256307	0.421327	-0.256307	0.421327	0.768922	0.00346762	-0.162503	0.613841	-0.10712	0.740377	-0.0516147	0.87343	0.0385493	0.90532	-0.0371184	0.908821	0.780616	0.00273218	0.73958	0.00597325	-0.174141	0.588311	-0.0399563	0.901879	-0.056523	0.861491	-0.129902	0.687403	-0.121402	0.707032	0.350164	0.264489
circRNA11778	greenyellow	-0.174078	0.588449	-0.174078	0.588449	-0.174078	0.588449	0.522233	0.0815534	-0.119385	0.711713	-0.0129413	0.968159	-0.0465228	0.88584	-0.102085	0.752233	0.0735935	0.820193	0.948546	2.60462e-06	-0.0887422	0.783888	-0.0903504	0.780056	-0.067932	0.833848	-0.155421	0.629573	-0.0368551	0.909466	-0.103417	0.749091	0.204089	0.524618
circRNA11780	greenyellow	-0.255094	0.423605	-0.255094	0.423605	-0.255094	0.423605	0.765283	0.00372458	-0.164754	0.608871	-0.0865787	0.78905	-0.0552114	0.864679	-0.00459605	0.98869	-0.00384859	0.990529	0.917054	2.68667e-05	0.538109	0.0711153	-0.163965	0.610612	-0.0534314	0.869008	-0.0954553	0.767921	-0.112081	0.728744	-0.127849	0.692128	0.337207	0.283774
circRNA1232	greenyellow	0.0929814	0.773796	-0.154969	0.630582	-0.402919	0.19406	0.464907	0.127794	-0.101506	0.753601	-0.216252	0.499634	0.0767472	0.812605	-0.227315	0.477385	-0.000480622	0.998817	0.702109	0.0109102	0.110596	0.732221	0.510309	0.0900469	-0.187673	0.559163	-0.0707885	0.826953	-0.279308	0.379302	-0.109536	0.734706	0.22493	0.482142
circRNA1252	greenyellow	-0.114557	0.722957	-0.206203	0.520237	-0.0229114	0.943656	0.343672	0.274055	-0.335493	0.286384	0.211164	0.51002	-0.116654	0.718068	-0.376229	0.228064	-0.123419	0.702359	0.676403	0.0157224	0.0596407	0.853922	-0.219391	0.493275	0.239871	0.452698	-0.248089	0.436876	-0.0482395	0.881653	0.351283	0.26286	-0.140079	0.664136
circRNA1271	greenyellow	-0.215766	0.500623	-0.0431532	0.894066	-0.215766	0.500623	0.474685	0.118918	-0.0739464	0.819343	0.250053	0.433135	-0.213495	0.50525	-0.167017	0.60389	-0.235642	0.460944	0.60633	0.0366107	0.474739	0.11887	-0.0582366	0.857329	-0.211474	0.509386	-0.0297769	0.926808	-0.298547	0.345895	0.263776	0.407436	0.396799	0.201564
circRNA1295	greenyellow	0.121566	0.70665	-0.20261	0.527691	-0.364698	0.243786	0.445742	0.146415	0.0607349	0.851268	-0.015282	0.962404	-0.195115	0.543388	-0.179952	0.575721	-0.220205	0.491631	0.613685	0.0337974	0.481408	0.113058	-0.316425	0.316325	0.541603	0.0689475	-0.0187435	0.953895	-0.26192	0.410867	-0.0165585	0.959266	0.0946236	0.769895
circRNA1302	greenyellow	0.279405	0.37913	0.332624	0.290782	0.013305	0.967265	-0.625334	0.0296632	0.185396	0.564024	0.462994	0.129579	-0.200551	0.531984	-0.192957	0.547942	-0.172962	0.590878	-0.534536	0.0733791	-0.567724	0.0541694	0.202896	0.527098	-0.178053	0.579823	0.303895	0.3369	-0.1555	0.629395	0.289331	0.361696	0.0447337	0.890206
circRNA146	greenyellow	0.202438	0.528049	-0.183159	0.568821	0.00963993	0.97628	-0.0289198	0.92891	-0.0292844	0.928015	-0.0873306	0.787255	-0.0326966	0.91965	-0.428135	0.164984	-0.210979	0.510399	0.46984	0.123264	-0.289899	0.360711	0.107559	0.739345	0.445767	0.146391	-0.288764	0.36268	0.522733	0.0812097	-0.184637	0.56565	-0.398368	0.199624
circRNA1519	greenyellow	-0.464799	0.127894	-0.0733893	0.820684	-0.171242	0.594632	0.70943	0.00976684	-0.0792348	0.806631	0.301446	0.341003	-0.133707	0.678673	-0.0877775	0.786189	0.179113	0.577533	0.66441	0.0184348	0.57851	0.0487708	-0.339908	0.279691	0.0346861	0.914776	-0.386855	0.214127	0.169179	0.599145	-0.24674	0.439455	0.37664	0.227514
circRNA1543	greenyellow	-0.442807	0.149413	-0.177123	0.581837	0.177123	0.581837	0.442807	0.149413	-0.0763397	0.813585	-0.200052	0.533028	-0.0438751	0.892303	0.0193965	0.95229	-0.246941	0.43907	0.675014	0.0160204	0.360788	0.249258	-0.118172	0.714533	-0.337084	0.283961	-0.244967	0.442854	0.0414118	0.898321	0.32464	0.303222	0.0995392	0.758248
circRNA1578	greenyellow	-0.118508	0.713752	-0.321664	0.307932	-0.321664	0.307932	0.761837	0.00398094	-0.178064	0.5798	-0.130014	0.687147	-0.0685814	0.832279	0.0502522	0.876748	0.346937	0.269219	0.817406	0.00116608	0.285593	0.36821	-0.430969	0.1619	0.152853	0.635313	0.133718	0.678649	-0.251269	0.430826	-0.186093	0.562535	0.279354	0.379219
circRNA1627	greenyellow	-2.77556e-17	1	-0.142134	0.65947	-0.426401	0.16689	0.568535	0.0537495	0.21074	0.51089	-0.149732	0.642314	-0.192327	0.549275	-0.0812244	0.80186	-0.130413	0.68623	0.742607	0.00566566	0.443814	0.14838	-0.014089	0.965337	-0.119624	0.711159	0.213021	0.506218	-0.201451	0.530107	-0.183893	0.567246	0.470993	0.12222
circRNA1632	greenyellow	0.0842152	0.794699	-0.0842152	0.794699	-0.252646	0.428221	0.252646	0.428221	0.0272012	0.933125	0.0914247	0.777498	-0.185585	0.563622	-0.244917	0.442952	-0.113908	0.724473	0.744916	0.00543912	-0.227082	0.477849	0.321367	0.308405	-0.153734	0.633341	-0.0598178	0.853492	0.0862139	0.789922	-0.218135	0.495815	0.288042	0.363935
circRNA1791	greenyellow	0.459332	0.133041	-0.247333	0.438321	-0.247333	0.438321	0.0353333	0.913192	-0.227092	0.477828	-0.314263	0.319825	0.108493	0.737151	0.0887342	0.783907	-0.202554	0.527809	0.504873	0.0941093	-0.309227	0.328057	0.403274	0.193632	0.239527	0.453366	0.111489	0.730129	-0.222447	0.487118	-0.271123	0.394	-0.0605966	0.851603
circRNA1873	greenyellow	0	1	-0.157135	0.625752	-0.157135	0.625752	0.31427	0.319813	-0.25077	0.431773	0.270716	0.394739	-0.251804	0.429814	-0.323491	0.305036	0.281632	0.375181	0.400337	0.197205	-0.173063	0.590659	-0.220632	0.490771	-0.210858	0.510647	0.42089	0.173037	-0.203447	0.525951	0.301846	0.340331	0.196405	0.540671
circRNA1907	greenyellow	-0.404917	0.19165	-0.198151	0.537007	-0.16369	0.611219	0.766757	0.00361878	-0.0155073	0.96185	-0.121761	0.706199	0.0302848	0.925562	0.0505676	0.87598	0.371459	0.234491	0.653701	0.0211336	0.537612	0.0714274	-0.463562	0.129047	0.0514841	0.873747	-0.138871	0.666884	0.275923	0.385345	-0.450904	0.141239	0.245668	0.441508
circRNA1910	greenyellow	-0.118918	0.712799	-0.322777	0.306167	0.0849412	0.792963	0.356753	0.254981	-0.350273	0.26433	0.197184	0.539035	-0.292639	0.355981	-0.148897	0.644192	0.291774	0.357471	0.641321	0.0245997	-0.30902	0.328399	-0.343918	0.273689	0.074459	0.818109	-0.0284228	0.930129	0.155079	0.630336	0.0972302	0.763713	0.0478997	0.882482
circRNA1942	greenyellow	-0.0363725	0.910647	-0.385549	0.215811	-0.385549	0.215811	0.80747	0.00149295	-0.389009	0.211366	-0.158618	0.622454	-0.0743696	0.818324	-0.0983763	0.760999	0.360458	0.249723	0.627986	0.0287755	0.509491	0.0906505	0.0814486	0.801322	-0.246499	0.439917	0.30469	0.335573	-0.360162	0.250142	-0.0165621	0.959257	0.395912	0.202664
circRNA1951	greenyellow	-0.172133	0.592688	-0.258199	0.417787	-0.0860663	0.790274	0.516398	0.0856384	0.0144071	0.964555	-0.435167	0.157399	0.177789	0.580395	-0.209172	0.514113	0.113516	0.725387	0.647437	0.0228394	0.299485	0.344308	-0.250068	0.433106	0.1441	0.655016	-0.0743502	0.818371	0.404358	0.192323	-0.274868	0.387239	-0.190134	0.553925
circRNA1968	greenyellow	0.163203	0.612294	0.112987	0.726626	-0.0376622	0.907491	-0.238527	0.455311	0.084772	0.793367	-0.376446	0.227774	0.423529	0.170076	0.261749	0.411183	0.256977	0.420072	-0.455099	0.137119	-0.204524	0.523714	0.256434	0.421089	-0.0525991	0.871033	0.142743	0.658089	0.0488717	0.880112	-0.428487	0.164599	-0.15874	0.622182
circRNA1970	greenyellow	0.148454	0.645189	-0.371135	0.234933	-0.371135	0.234933	0.593816	0.0417759	-0.134405	0.677077	-0.110916	0.731471	-0.210668	0.511037	-0.25269	0.428136	0.476645	0.11719	0.711067	0.009524	-0.0851108	0.792557	-0.178945	0.577895	0.191668	0.550669	0.227856	0.476308	-0.132787	0.680781	-0.177541	0.580933	0.180521	0.574496
circRNA2084	greenyellow	-0.221912	0.488194	0.0147941	0.963603	-0.162735	0.613327	0.369853	0.23668	-0.11369	0.724981	-0.106663	0.741449	0.280024	0.37803	0.145679	0.651446	-0.136058	0.673297	0.559077	0.0587889	0.297895	0.347001	0.151318	0.638753	-0.430527	0.162379	0.110527	0.732381	0.23686	0.458562	-0.484618	0.110328	0.281385	0.375617
circRNA210	greenyellow	-0.238848	0.454685	-0.412556	0.1826	-0.0651405	0.840597	0.716545	0.00874364	-0.322388	0.306783	-0.0815231	0.801144	-0.212178	0.507944	-0.106451	0.741949	0.217851	0.49639	0.946874	3.04744e-06	0.1472	0.648013	-0.00160386	0.996053	-0.193725	0.54632	-0.15879	0.622071	0.121726	0.706279	-0.0548712	0.865506	0.277502	0.382521
circRNA2123	greenyellow	-0.0942809	0.770709	-0.282843	0.373043	-0.282843	0.373043	0.659966	0.019522	-0.155294	0.629856	-0.0464186	0.886094	-0.144849	0.65332	-0.177668	0.580656	0.425603	0.167772	0.848167	0.000489658	-0.0703829	0.827931	-0.134277	0.677368	-0.11307	0.72643	0.10238	0.751537	-0.0887892	0.783776	-0.138577	0.667553	0.298719	0.345604
circRNA215	greenyellow	0.185695	0.563385	-0.185695	0.563385	-0.557086	0.0598903	0.557086	0.0598903	-0.262923	0.409011	0.276204	0.384842	-0.25047	0.432342	-0.227364	0.477286	0.107021	0.740609	0.565343	0.055415	0.349449	0.265534	0.283337	0.372171	-0.137548	0.669899	0.313525	0.321024	-0.270514	0.395106	-0.248869	0.435389	0.573962	0.0509988
circRNA2161	greenyellow	-0.106	0.74301	-0.388666	0.211804	-0.106	0.74301	0.600665	0.0388888	-0.320398	0.309948	-0.296919	0.348658	-0.0418217	0.897319	0.466377	0.126433	0.0630792	0.845587	0.717016	0.00867888	0.332547	0.290901	0.112694	0.727309	0.022704	0.944165	-0.252355	0.428771	-0.228418	0.475191	-0.293027	0.355315	0.354336	0.258445
circRNA2180	greenyellow	-0.061199	0.850143	-0.305995	0.333402	-0.305995	0.333402	0.673189	0.0164184	-0.186697	0.561245	-0.134843	0.676075	-0.115358	0.721089	-0.0626474	0.846633	-0.0485605	0.880871	0.902618	5.84538e-05	0.38867	0.211799	0.195807	0.54193	-0.0540753	0.867441	-0.150422	0.640764	-0.140815	0.662462	-0.167855	0.60205	0.348076	0.267545
circRNA2184	greenyellow	-0.254824	0.424114	-0.458682	0.133662	0.220847	0.490337	0.492659	0.103683	-0.396163	0.202353	-0.213988	0.504244	-0.100693	0.755521	0.00819349	0.979838	0.23445	0.463281	0.818046	0.0011471	-0.158382	0.622978	-0.146486	0.649624	0.0683646	0.832803	-0.409613	0.186054	0.240032	0.452385	0.0472582	0.884046	-0.0982684	0.761254
circRNA2335	greenyellow	0.417365	0.177043	-0.324617	0.303257	-0.324617	0.303257	0.231869	0.468359	-0.0959346	0.766784	-0.175208	0.585991	-0.17537	0.585639	-0.226848	0.478314	-0.0994382	0.758487	0.672601	0.0165481	-0.182347	0.570563	0.398892	0.198978	0.471166	0.122064	-0.249101	0.434947	-0.134227	0.677484	-0.212019	0.508269	-0.0076386	0.981203
circRNA2381	greenyellow	-6.93889e-18	1	-0.308607	0.329079	-0.308607	0.329079	0.617213	0.0325041	-0.186047	0.562632	-0.140398	0.663409	-0.129383	0.688597	-0.0848967	0.793069	-0.0544246	0.866592	0.884385	0.000133579	0.293557	0.354403	0.298029	0.346774	-0.0543357	0.866808	-0.167431	0.60298	-0.140696	0.662733	-0.174137	0.588321	0.3349	0.287291
circRNA243	greenyellow	-0.411173	0.184218	0.0893855	0.782354	-0.268157	0.399398	0.589945	0.0434732	-0.27503	0.386948	0.153225	0.63448	0.289241	0.361852	0.15655	0.627055	-0.01541	0.962089	0.553705	0.0617935	0.565157	0.0555134	-0.229163	0.473712	-0.379372	0.223886	0.121111	0.707706	-0.439799	0.152526	0.0269701	0.933693	0.382288	0.220052
circRNA2447	greenyellow	-0.0321246	0.921052	-0.160623	0.618002	-0.0321246	0.921052	0.224872	0.482257	0.112709	0.727275	-0.0427806	0.894976	-0.268192	0.399334	0.266576	0.40229	0.0546307	0.866091	0.626713	0.0291991	-0.319032	0.312133	-0.128448	0.690749	0.281855	0.374786	-0.42524	0.168173	-0.203925	0.524958	-0.131198	0.684426	0.233137	0.465862
circRNA2473	greenyellow	-0.0695048	0.83005	-0.208514	0.515466	0.347524	0.268355	-0.0695048	0.83005	-0.32478	0.303	0.0787359	0.807829	-0.0679327	0.833846	-0.46773	0.125188	-0.0710702	0.826273	0.265459	0.404339	-0.362401	0.246992	-0.0988933	0.759775	0.268226	0.399272	-0.409609	0.186059	0.321153	0.308746	0.500735	0.0972832	-0.567719	0.0541719
circRNA2531	greenyellow	0.0808452	0.802769	-0.242536	0.447538	-0.242536	0.447538	0.404226	0.192481	-0.147047	0.648358	-0.0911096	0.778248	-0.123557	0.702038	-0.148776	0.644464	-0.00861303	0.978806	0.83594	0.000705779	-0.145265	0.652381	0.377599	0.226238	-0.0594905	0.854286	-0.2011	0.530839	-0.0873712	0.787158	-0.151969	0.637292	0.227949	0.476122
circRNA2627	greenyellow	-0.673766	0.0162917	0.041251	0.898714	0.041251	0.898714	0.591264	0.0428891	-0.315668	0.317548	0.00689458	0.983034	0.356617	0.255175	0.361886	0.247714	0.154644	0.631307	0.434351	0.158268	0.537883	0.0712569	-0.327892	0.29812	-0.389136	0.211204	-0.252924	0.427696	-0.304061	0.336622	0.10794	0.738451	0.24208	0.448418
circRNA2665	greenyellow	0.0441511	0.891629	-0.132453	0.681546	-0.132453	0.681546	0.220755	0.490522	-0.270541	0.395056	-0.0785839	0.808193	0.297063	0.348414	-0.339936	0.279648	-0.275643	0.385848	0.566434	0.0548421	0.186973	0.560655	-0.0633024	0.845046	0.500494	0.0974708	-0.288659	0.362862	0.191621	0.55077	-0.108198	0.737844	-0.429931	0.163026
circRNA2671	greenyellow	-0.214834	0.502519	-0.358057	0.253123	-0.0716115	0.824968	0.644503	0.0236719	-0.254478	0.424765	-0.198183	0.536939	-0.137131	0.670849	0.369214	0.237555	-0.0537644	0.868198	0.824348	0.000972626	0.417813	0.176531	-0.0150927	0.962869	-0.0980997	0.761654	-0.18395	0.567123	-0.139598	0.665229	-0.17938	0.576956	0.415624	0.179043
circRNA279	greenyellow	-0.353103	0.260223	-0.45399	0.1382	0.15133	0.638726	0.655763	0.0205927	-0.353127	0.260188	-0.0657445	0.839136	-0.266	0.403345	-0.322159	0.307146	0.575719	0.0501296	0.56211	0.0571385	0.0945217	0.770137	-0.277086	0.383263	-0.275942	0.385312	0.0137708	0.966119	0.361734	0.247928	0.204137	0.524519	0.0552298	0.864634
circRNA2810	greenyellow	-0.205557	0.521575	-0.342594	0.275662	-0.342594	0.275662	0.890745	0.000101785	-0.273102	0.39042	0.0056131	0.986187	-0.197073	0.539268	-0.117625	0.715806	0.434013	0.158629	0.623051	0.0304429	0.667217	0.0177714	0.142158	0.659414	-0.14799	0.646234	-0.151539	0.638258	-0.0452019	0.889063	-0.267814	0.400025	0.510538	0.0898783
circRNA2811	greenyellow	-0.190117	0.55396	0.232366	0.467381	-0.35911	0.251629	0.316862	0.31562	0.0585886	0.856475	0.124386	0.70012	0.374195	0.230792	-0.298654	0.345715	-0.247506	0.43799	0.695675	0.0119946	0.157233	0.625534	-0.0962199	0.766108	0.148914	0.644154	-0.326052	0.301	-0.249071	0.435004	-0.0304483	0.925161	-0.0521928	0.872022
circRNA2851	greenyellow	-0.117041	0.717165	-0.429151	0.163875	0.0390137	0.904184	0.507178	0.0923717	-0.363759	0.245094	-0.0654703	0.839799	-0.265613	0.404055	-0.293481	0.354535	0.223624	0.484756	0.543865	0.0675694	0.180852	0.573782	0.418835	0.175366	-0.221173	0.48968	-0.304344	0.33615	0.419486	0.174626	-0.0804881	0.803625	0.146292	0.650063
circRNA2862	greenyellow	-0.361158	0.248738	-0.481543	0.112942	0.120386	0.709389	0.722315	0.00797446	-0.337654	0.283097	-0.187135	0.56031	-0.241927	0.448714	-0.253345	0.4269	0.42312	0.170534	0.759935	0.00412802	0.136935	0.671297	-0.0748813	0.817093	-0.23295	0.466229	-0.276778	0.383814	0.137375	0.670293	0.291339	0.358221	0.0816516	0.800836
circRNA3099	greenyellow	-0.324617	0.303257	0.417365	0.177043	0.417365	0.177043	-0.510113	0.0901911	0.188681	0.557014	0.22864	0.47475	0.188875	0.556601	0.0247612	0.939114	-0.500434	0.097517	-0.453376	0.138802	0.0103775	0.974465	0.112357	0.728098	-0.23191	0.468279	-0.448517	0.143618	0.34718	0.268862	0.22738	0.477255	-0.228709	0.474614
circRNA3194	greenyellow	-0.419079	0.175088	-0.0598684	0.853369	-0.0598684	0.853369	0.538816	0.0706729	0.0386256	0.905134	-0.138716	0.667236	0.157502	0.624936	-0.228444	0.47514	0.230487	0.471091	0.703547	0.0106782	0.130543	0.685929	-0.0688083	0.831731	-0.285573	0.368246	-0.248073	0.436907	0.469307	0.123748	-0.308019	0.330049	0.0817915	0.800501
circRNA3234	greenyellow	0.183597	0.56788	-0.428393	0.164702	-0.428393	0.164702	0.673189	0.0164184	-0.15829	0.623181	-0.18172	0.571912	-0.206728	0.519153	-0.206741	0.519126	0.244991	0.442809	0.826695	0.000913182	0.202847	0.527199	0.130652	0.68568	0.416923	0.177549	-0.229653	0.472742	-0.193578	0.54663	-0.265936	0.403463	0.189159	0.555998
circRNA3236	greenyellow	-0.367926	0.239323	-0.0735851	0.820213	-0.309058	0.328336	0.750568	0.00491352	-0.00485861	0.988044	-0.030516	0.924995	0.097454	0.763183	-0.321669	0.307924	0.227929	0.476164	0.801664	0.00171406	0.433758	0.1589	0.0162449	0.960036	-0.135506	0.674558	-0.364508	0.244051	0.092532	0.774864	-0.217237	0.497636	0.232291	0.467528
circRNA3246	greenyellow	-0.39731	0.20093	-0.485772	0.109357	-0.0296156	0.927203	0.912698	3.44435e-05	-0.249114	0.434923	-0.245877	0.441109	-0.272615	0.3913	0.0977758	0.762421	0.494575	0.10214	0.627066	0.0290814	0.623589	0.0302578	-0.0767084	0.812699	-0.234776	0.462642	-0.233799	0.46456	0.0207412	0.948986	-0.0466562	0.885515	0.426826	0.166421
circRNA3249	greenyellow	0.033389	0.917954	-0.233723	0.464709	-0.233723	0.464709	0.434057	0.158581	-0.14436	0.654428	-0.0777386	0.810223	-0.110981	0.731317	-0.142469	0.658709	0.00700127	0.982771	0.872421	0.000214036	-0.13701	0.671125	0.294566	0.352674	-0.0621688	0.847792	-0.195919	0.541695	-0.0792375	0.806625	-0.145363	0.65216	0.227431	0.477153
circRNA3280	greenyellow	0.255094	0.423605	-0.18221	0.570858	-0.473746	0.119752	0.400862	0.196563	0.262517	0.409762	-0.132939	0.680433	-0.304045	0.336649	-0.271008	0.394209	0.472473	0.12089	0.422492	0.171236	-0.159854	0.619708	0.423496	0.170113	0.219012	0.494041	-0.3048	0.335389	-0.231536	0.469017	-0.325672	0.301597	0.335089	0.287002
circRNA3298	greenyellow	0.124515	0.699824	-0.249029	0.435084	-0.249029	0.435084	0.373544	0.23167	-0.148509	0.645065	-0.102928	0.750244	-0.134404	0.677078	-0.153599	0.633643	-0.0231091	0.94317	0.795991	0.00195354	-0.15193	0.637381	0.452328	0.139831	-0.056571	0.861375	-0.204502	0.523762	-0.0943338	0.770583	-0.15705	0.625941	0.226814	0.478383
circRNA3350	greenyellow	-0.256776	0.420448	0.171184	0.594758	-0.42796	0.165176	0.513553	0.0876797	0.310781	0.325505	0.296132	0.35	-0.233378	0.465387	0.139848	0.664662	0.0126546	0.968865	0.469185	0.123859	0.489636	0.106149	0.164209	0.610073	-0.253536	0.426539	-0.297953	0.346902	-0.310959	0.325213	-0.347378	0.26857	0.834301	0.000739576
circRNA3351	greenyellow	-0.135394	0.674815	-0.135394	0.674815	-0.290129	0.360312	0.560917	0.0577839	0.0608762	0.850925	-0.0310184	0.923763	-0.138054	0.668744	-0.15191	0.637425	0.238555	0.455255	0.884049	0.000135452	-0.120315	0.709553	0.0886139	0.784194	-0.133432	0.679304	-0.223608	0.484789	-0.106318	0.74226	-0.186973	0.560654	0.362637	0.246661
circRNA3362	greenyellow	0.340988	0.278067	-0.505603	0.0935571	-0.364504	0.244056	0.529119	0.0769058	-0.175739	0.584838	-0.254465	0.424788	-0.258542	0.417146	-0.275216	0.386614	0.221831	0.488357	0.653368	0.0212218	0.143589	0.656171	0.299243	0.344718	0.544479	0.0671981	-0.272364	0.391754	-0.0242926	0.940264	-0.311438	0.324428	0.0472803	0.883992
circRNA3384	greenyellow	-0.113141	0.726266	-0.475191	0.118471	0.24891	0.435311	0.339422	0.280423	-0.3625	0.246853	-0.32302	0.305781	-0.277996	0.381638	0.214716	0.50276	-0.177605	0.580793	0.517383	0.0849388	0.183088	0.568972	0.264464	0.406169	-0.177535	0.580945	-0.307679	0.330612	-0.234202	0.463767	0.4507	0.141441	0.115106	0.721675
circRNA3432	greenyellow	-0.090167	0.780493	-0.090167	0.780493	-0.270501	0.395129	0.450835	0.141307	-0.176765	0.582613	0.324124	0.304035	-0.0783424	0.808773	-0.181244	0.572937	-0.150675	0.640197	0.719384	0.00835857	0.335318	0.286652	-0.265993	0.403358	0.375245	0.229381	-0.221937	0.488143	0.0714732	0.825301	-0.245676	0.441493	0.140658	0.66282
circRNA3570	greenyellow	-0.421521	0.172327	-0.344881	0.272259	0.11496	0.722016	0.651441	0.0217378	-0.0873341	0.787247	-0.157159	0.625699	-0.208546	0.5154	0.099905	0.757383	0.493279	0.103182	0.740934	0.00583418	0.0151051	0.962839	-0.274	0.388802	-0.154486	0.631661	-0.29881	0.34545	0.397829	0.200288	-0.27541	0.386266	0.258792	0.416681
circRNA3605	greenyellow	0.106	0.74301	-0.317999	0.31379	-0.317999	0.31379	0.529999	0.0763252	-0.0919935	0.776145	-0.14419	0.654811	-0.100869	0.755105	-0.125873	0.696686	-0.0625177	0.846947	0.810937	0.00137182	0.278851	0.380114	-0.197144	0.539119	0.542883	0.0681651	-0.172104	0.592749	-0.132491	0.681459	-0.185172	0.564503	0.0277306	0.931827
circRNA373	greenyellow	0.333333	0.289692	-0.5	0.0978546	-0.333333	0.289692	0.5	0.0978546	-0.186438	0.561798	-0.21081	0.510746	-0.304382	0.336087	-0.349964	0.26478	0.55749	0.0596655	0.535943	0.0724817	-0.156303	0.627605	0.2683	0.399136	0.310237	0.326398	-0.0394251	0.903178	0.0366122	0.91006	-0.287394	0.365063	0.0920481	0.776015
circRNA393	greenyellow	-0.309787	0.327136	-0.309787	0.327136	-0.119149	0.712262	0.738724	0.00606251	-0.396287	0.202199	-0.0276624	0.931994	0.0189222	0.953456	-0.2625	0.409793	0.288877	0.362483	0.586255	0.0451357	0.586879	0.0448515	-0.054529	0.866338	-0.27007	0.395912	0.0539212	0.867816	0.368847	0.238058	-0.186857	0.560903	0.167398	0.603053
circRNA4027	greenyellow	-0.03253	0.920059	-0.03253	0.920059	-0.29277	0.355756	0.35783	0.253446	-0.108261	0.737696	-0.0697523	0.829453	0.289877	0.36075	-0.183931	0.567162	-0.00720952	0.982259	0.805203	0.00157651	-0.129798	0.687643	-0.133718	0.678649	0.243355	0.445958	-0.159913	0.619578	-0.119055	0.712481	-0.190993	0.552101	-0.110632	0.732135
circRNA4126	greenyellow	-0.407407	0.188669	-0.111111	0.731014	-0.259259	0.415809	0.777778	0.00289856	-0.310565	0.325858	0.00684463	0.983157	0.24125	0.450025	0.271475	0.393362	0.311408	0.324477	0.755956	0.00444914	0.440447	0.151852	-0.319552	0.311301	-0.0376118	0.907614	-0.187634	0.559244	-0.257281	0.419504	-0.317089	0.315253	0.341278	0.277632
circRNA4162	greenyellow	-0.364698	0.243786	0.121566	0.70665	-0.040522	0.900496	0.283654	0.371613	0.366487	0.241307	0.00365607	0.991003	-0.0285653	0.929779	-0.0294387	0.927637	-0.215175	0.501825	0.643188	0.0240522	0.0980592	0.76175	-0.38998	0.210129	0.0903071	0.780159	-0.423184	0.170462	-0.0902898	0.7802	0.10263	0.750947	0.100906	0.755018
circRNA4246	greenyellow	-0.0633724	0.844877	-0.443607	0.148592	0.316862	0.31562	0.190117	0.55396	-0.236222	0.459809	-0.247676	0.437664	-0.183754	0.567543	-0.301899	0.340242	-0.140333	0.663558	0.576217	0.0498854	-0.0934954	0.772574	-0.238539	0.455287	0.34827	0.267259	-0.31574	0.317431	0.381429	0.221177	0.351152	0.263051	-0.463595	0.129016
circRNA425	greenyellow	0.196589	0.540285	-0.491473	0.104646	-0.196589	0.540285	0.491473	0.104646	-0.241762	0.449033	-0.291429	0.358066	-0.148559	0.644953	-0.20003	0.533073	0.102402	0.751486	0.79242	0.0021169	0.0167069	0.958901	-0.163745	0.611096	0.498314	0.0991732	-0.0450647	0.889398	-0.106443	0.741968	-0.00655134	0.983878	-0.131432	0.68389
circRNA4251	greenyellow	-0.0413449	0.898484	-0.372104	0.233616	-0.206725	0.519159	0.620174	0.0314468	-0.166266	0.605542	-0.206331	0.519973	-0.119924	0.710461	0.174278	0.588014	-0.0933878	0.77283	0.752338	0.00475714	0.548552	0.0647735	-0.250318	0.432631	0.393048	0.206248	-0.162243	0.614415	-0.160895	0.617399	-0.195383	0.542823	0.181473	0.572445
circRNA434	greenyellow	0.169224	0.599046	-0.507673	0.0920015	-0.236914	0.458456	0.575363	0.050305	-0.20592	0.520823	-0.269908	0.396207	-0.250146	0.432958	-0.229918	0.472216	0.00794917	0.980439	0.693064	0.0124568	0.379187	0.224131	-0.289441	0.361505	0.442704	0.149519	0.149911	0.641913	-0.240444	0.451587	0.185657	0.563466	-0.0383681	0.905764
circRNA4462	greenyellow	-0.328976	0.29643	-0.197386	0.538612	-0.328976	0.29643	0.855337	0.000389354	-0.237602	0.457113	0.220475	0.491088	-0.113577	0.725246	-0.115166	0.721537	0.259699	0.414989	0.78124	0.00269663	0.636797	0.0259635	-0.278124	0.38141	0.0308236	0.924241	-0.160345	0.61862	-0.0226972	0.944182	-0.248959	0.435218	0.425217	0.168199
circRNA448	greenyellow	0.324617	0.303257	0.139122	0.666313	0.139122	0.666313	-0.602861	0.0379944	0.0288621	0.929051	-0.0987478	0.76012	0.193039	0.547769	0.173867	0.588907	-0.363076	0.246047	-0.471464	0.121796	-0.349651	0.265237	-0.28529	0.368741	0.22913	0.473778	0.512718	0.0882848	-0.294382	0.35299	0.32781	0.298248	-0.414731	0.180074
circRNA4544	greenyellow	0.0463739	0.886203	-0.324617	0.303257	0.0463739	0.886203	0.231869	0.468359	-0.125874	0.696683	-0.148157	0.645858	-0.097246	0.763676	-0.242534	0.447541	-0.0544968	0.866416	0.690822	0.0128639	-0.176239	0.583755	-0.162462	0.61393	0.411113	0.184289	-0.241327	0.449875	0.455697	0.136538	-0.181314	0.572787	-0.266452	0.402516
circRNA4577	greenyellow	-0.108567	0.736977	-0.369129	0.23767	0.238848	0.454685	0.238848	0.454685	-0.216365	0.499405	-0.176667	0.582825	-0.159199	0.621162	-0.280804	0.376646	-0.069055	0.831136	0.70691	0.0101499	-0.241397	0.44974	-0.192219	0.549505	0.194216	0.545282	-0.302567	0.339122	0.248773	0.435571	0.333366	0.289642	-0.324629	0.303239
circRNA4580	greenyellow	-1.38778e-17	1	-0.226455	0.479097	-0.226455	0.479097	0.452911	0.139258	-0.0914789	0.777369	-0.0578774	0.858202	-0.0734791	0.820468	-0.150486	0.640619	0.0291035	0.928459	0.90488	5.21779e-05	-0.110594	0.732225	-0.12378	0.701522	0.251937	0.429561	-0.18814	0.558167	-0.0627005	0.846504	-0.140715	0.662691	0.0680198	0.833636
circRNA4650	greenyellow	-0.141027	0.661981	-0.36667	0.241053	0.0846162	0.79374	0.423081	0.170577	-0.192113	0.549728	-0.172119	0.592717	-0.0911549	0.77814	-0.186047	0.562634	-0.0694536	0.830174	0.770505	0.00336014	0.139921	0.664494	-0.19305	0.547745	0.195806	0.541931	-0.214107	0.504003	0.545035	0.0668636	-0.185413	0.563989	-0.140744	0.662624
circRNA4653	greenyellow	-0.205557	0.521575	0.274075	0.388665	-0.479632	0.114587	0.411113	0.184289	0.147071	0.648303	0.500954	0.0971138	0.0735517	0.820293	-0.316581	0.316074	0.14471	0.653635	0.522097	0.0816471	0.151413	0.638539	-0.379691	0.223465	0.341287	0.277618	-0.337385	0.283505	-0.355578	0.256662	-0.107604	0.73924	0.2078	0.516939
circRNA4718	greenyellow	-0.0268899	0.933889	-0.295789	0.350585	-0.0268899	0.933889	0.349568	0.265358	-0.152857	0.635304	-0.139031	0.666519	-0.120873	0.708258	0.21823	0.495622	0.00258603	0.993636	0.801452	0.0017226	-0.188741	0.556887	-0.180863	0.573758	0.270589	0.394969	-0.248438	0.43621	-0.0714883	0.825265	-0.17035	0.596583	0.0966616	0.76506
circRNA4724	greenyellow	-0.238833	0.454716	-0.417957	0.176366	-0.179124	0.577508	0.835914	0.000706298	-0.223392	0.485222	-0.204093	0.524609	-0.143954	0.655345	0.131511	0.683709	0.221241	0.489545	0.613702	0.0337909	0.823201	0.00100277	-0.273222	0.390203	0.141322	0.661311	-0.112379	0.728046	-0.0256601	0.936908	-0.213478	0.505285	0.307777	0.330449
circRNA4775	greenyellow	-0.374634	0.230201	0.187317	0.559921	-0.280976	0.376342	0.468293	0.124673	0.201393	0.530227	-0.0394114	0.903212	0.284819	0.369568	-0.11403	0.724187	-0.0312341	0.923235	0.795199	0.00198894	0.10282	0.7505	-0.184564	0.565807	-0.217357	0.497393	-0.187518	0.559493	-0.186871	0.560873	-0.0860465	0.790321	0.186034	0.56266
circRNA4801	greenyellow	-0.358057	0.253123	0.0716115	0.824968	-0.358057	0.253123	0.644503	0.0236719	0.0103562	0.974518	0.326974	0.299554	-0.0558244	0.863189	-0.0435713	0.893045	-0.0699802	0.828903	0.810704	0.00137969	0.488738	0.106889	-0.221357	0.48931	-0.132219	0.682083	-0.160511	0.618252	-0.169758	0.597877	-0.192839	0.548193	0.52803	0.0776284
circRNA484	greenyellow	-0.144841	0.653339	-0.144841	0.653339	-0.434524	0.158083	0.724207	0.00773367	-0.276238	0.384782	0.0122869	0.969769	0.220087	0.49187	-0.0567139	0.861028	0.0671786	0.835668	0.747568	0.00518748	0.628216	0.0286993	-0.339346	0.280537	0.197471	0.538432	0.099796	0.75764	-0.164672	0.609053	-0.315631	0.317607	0.17449	0.587552
circRNA498	greenyellow	-6.93889e-18	1	0.154303	0.632069	-0.46291	0.129657	0.308607	0.329079	0.143877	0.65552	0.04678	0.885213	0.120894	0.70821	-0.0878041	0.786125	0.254843	0.424076	0.528263	0.0774735	-0.264242	0.406578	0.424542	0.168948	-0.305874	0.333602	-0.108187	0.73787	-0.297649	0.347418	-0.370931	0.235211	0.43208	0.160701
circRNA504	greenyellow	0.246877	0.439193	0.246877	0.439193	-0.192015	0.549935	-0.301738	0.340512	0.116436	0.718576	0.226412	0.479183	0.0436852	0.892767	-0.596864	0.0404731	-0.090251	0.780292	-0.576234	0.049877	0.114517	0.723051	0.445669	0.14649	-0.0763283	0.813612	0.136743	0.671733	-0.0240855	0.940773	0.230948	0.470179	-0.15761	0.624695
circRNA514	greenyellow	0.317221	0.315042	-0.0793052	0.806462	-0.0793052	0.806462	-0.15861	0.62247	-0.080894	0.802652	0.187115	0.560351	-0.0926272	0.774638	-0.538815	0.0706733	-0.259226	0.415872	0.362047	0.247488	-0.401998	0.195179	0.12251	0.704463	0.354131	0.258741	-0.0107719	0.973495	0.47865	0.115438	-0.156585	0.626977	-0.312743	0.322298
circRNA5644	greenyellow	-0.220564	0.490907	-0.0245072	0.939738	-0.220564	0.490907	0.465636	0.127117	0.156908	0.626257	0.00804975	0.980192	-0.0727659	0.822186	-0.0998323	0.757555	0.0523245	0.871702	0.886958	0.000119903	-0.109001	0.735961	-0.116381	0.718704	-0.116871	0.717562	-0.196883	0.539667	-0.0663812	0.837596	-0.137792	0.669341	0.298483	0.346004
circRNA5655	greenyellow	-0.517279	0.0850131	-0.157433	0.625089	-0.157433	0.625089	0.832144	0.00078597	-0.198397	0.536491	0.0646952	0.841674	-0.0581842	0.857457	0.441237	0.151033	0.402231	0.194896	0.604405	0.0373739	0.598502	0.0397847	-0.328645	0.296946	-0.234041	0.464084	-0.18696	0.560682	-0.23484	0.462516	-0.279431	0.379082	0.640453	0.0248571
circRNA5766	greenyellow	-0.279073	0.37972	0.167444	0.602952	-0.279073	0.37972	0.390702	0.209212	0.175731	0.584856	0.320545	0.309715	-0.0613056	0.849884	-0.128196	0.691329	0.00769146	0.981073	0.814762	0.00124706	-0.128785	0.689973	-0.149439	0.642973	-0.155904	0.628495	-0.226394	0.479219	-0.0990462	0.759414	-0.172296	0.592331	0.405061	0.191476
circRNA5809	greenyellow	-0.319546	0.31131	0.0290496	0.928591	0.0290496	0.928591	0.261447	0.411744	0.295359	0.351318	-0.0688403	0.831654	-0.144242	0.654694	0.400089	0.197508	0.00614628	0.984875	0.637416	0.0257737	-0.21345	0.505344	-0.195067	0.543488	-0.20289	0.52711	-0.286557	0.366524	-0.0914295	0.777487	-0.185372	0.564077	0.425301	0.168106
circRNA5830	greenyellow	-0.249029	0.435084	0.124515	0.699824	-0.249029	0.435084	0.373544	0.23167	0.416371	0.178183	0.0280649	0.931006	-0.0928837	0.774028	-0.0898065	0.781351	0.0273126	0.932852	0.756995	0.00436352	-0.120397	0.709362	-0.132877	0.680575	-0.15586	0.628594	-0.222259	0.487496	-0.0902273	0.780349	-0.16082	0.617566	0.367969	0.239263
circRNA6032	greenyellow	-0.452602	0.139561	-0.174078	0.588449	-0.174078	0.588449	0.800757	0.00175075	-0.263102	0.40868	0.245441	0.441944	-0.118247	0.714358	-0.101032	0.754721	0.451346	0.140801	0.442783	0.149438	0.713368	0.00919017	-0.266519	0.402393	-0.181928	0.571465	-0.112474	0.727825	0.187448	0.559642	-0.235813	0.460609	0.425382	0.168016
circRNA6135	greenyellow	-0.400862	0.196563	-0.109326	0.735197	-0.109326	0.735197	0.619514	0.0316801	-0.249551	0.434091	0.0621572	0.84782	0.147749	0.646775	-0.10257	0.75109	-0.0791694	0.806788	0.830348	0.000826275	0.463123	0.129458	-0.2142	0.503812	-0.15235	0.636439	-0.142934	0.657655	0.254238	0.425216	-0.202225	0.528493	0.147948	0.646329
circRNA635	greenyellow	-0.665536	0.0181667	-0.0950765	0.76882	0.0475383	0.883363	0.713074	0.00923229	-0.0292274	0.928155	0.0939198	0.771566	-0.178376	0.579126	0.333019	0.290175	0.284199	0.370656	0.55783	0.059477	0.530868	0.0757547	-0.179859	0.575923	-0.471433	0.121824	-0.380823	0.221973	0.1158	0.720059	-0.216123	0.499897	0.643474	0.0239691
circRNA6464	greenyellow	-0.364857	0.243566	-0.160537	0.618193	-0.364857	0.243566	0.89025	0.000104023	-0.200145	0.532832	0.192776	0.548325	-0.119416	0.71164	-0.0342089	0.915945	0.56211	0.0571387	0.418647	0.17558	0.776395	0.00298235	-0.232262	0.467585	-0.133226	0.679775	-0.052657	0.870892	-0.203536	0.525767	-0.20223	0.528483	0.560116	0.0582198
circRNA659	greenyellow	-0.162938	0.61288	-0.162938	0.61288	-0.162938	0.61288	0.488813	0.106827	-0.276502	0.384308	0.396894	0.201445	-0.176412	0.583378	-0.332444	0.29106	0.265089	0.405018	0.59919	0.0394982	0.113772	0.72479	-0.303015	0.338371	0.0668285	0.836515	0.0287713	0.929274	0.405563	0.190873	-0.287457	0.364955	0.176293	0.583636
circRNA6824	greenyellow	-0.471405	0.121849	-0.31427	0.319813	-6.93889e-18	1	0.785674	0.00245383	-0.310259	0.326361	0.0734201	0.82061	-0.154878	0.630786	-0.207035	0.518519	0.372347	0.233288	0.841642	0.000597379	0.281624	0.375195	-0.257925	0.418298	-0.21961	0.492832	-0.234537	0.463111	0.26749	0.400616	-0.00871657	0.978551	0.228378	0.47527
circRNA6847	greenyellow	-0.298275	0.346356	-0.059655	0.853887	-0.298275	0.346356	0.656205	0.0204782	-0.179839	0.575966	0.263654	0.407662	-0.0392729	0.90355	-0.067444	0.835027	-0.0232355	0.94286	0.909986	3.99501e-05	0.34428	0.273151	-0.18037	0.574819	-0.0955953	0.767589	-0.145769	0.651243	-0.124155	0.700656	-0.158685	0.622305	0.412124	0.183105
circRNA6854	greenyellow	-0.249029	0.435084	0.124515	0.699824	-0.249029	0.435084	0.373544	0.23167	-0.143696	0.655931	0.505939	0.0933028	-0.0180089	0.955701	-0.142939	0.657644	-0.00128367	0.996841	0.775841	0.00301644	-0.110948	0.731396	-0.133312	0.679577	-0.117138	0.71694	-0.184323	0.566322	-0.0820819	0.799805	-0.14595	0.650834	0.346253	0.270229
circRNA6869	greenyellow	-0.588584	0.0440812	0.127953	0.691889	-0.230315	0.47143	0.690946	0.0128411	-0.35952	0.251048	0.333825	0.288936	0.33655	0.284773	0.167848	0.602064	0.378589	0.224923	0.634689	0.0266172	0.308292	0.329598	-0.321145	0.308758	-0.315423	0.317944	-0.201386	0.530241	-0.287595	0.364714	-0.182254	0.570763	0.398463	0.199506
circRNA6894	greenyellow	-0.243709	0.445276	-0.104447	0.746666	-0.104447	0.746666	0.452602	0.139561	-0.169531	0.598375	0.152505	0.636092	-0.0683508	0.832836	-0.152865	0.635287	0.0270465	0.933505	0.891915	9.66464e-05	-0.136579	0.672109	-0.129953	0.687287	-0.118358	0.714101	-0.206247	0.520146	-0.0791373	0.806865	0.0742462	0.818621	0.184523	0.565893
circRNA719	greenyellow	-0.346984	0.26915	-0.15772	0.62445	0.47316	0.120275	0.031544	0.922475	-0.217143	0.497825	0.140807	0.662482	-0.241204	0.450113	0.492062	0.104167	-0.0714167	0.825438	0.464166	0.128483	-0.406882	0.189295	-0.24765	0.437715	-0.148815	0.644377	-0.363445	0.245532	0.27538	0.38632	-0.0107994	0.973427	0.16535	0.607556
circRNA770	greenyellow	-0.0433963	0.893472	-0.216982	0.498154	-0.0433963	0.893472	0.303774	0.337101	-0.392461	0.206987	-0.0765729	0.813024	0.0892783	0.78261	-0.343765	0.273916	-0.134926	0.675885	0.628206	0.0287028	0.0248566	0.93888	0.495059	0.101753	-0.258407	0.417399	-0.200422	0.532254	0.188261	0.557908	0.0491661	0.879394	-0.0567646	0.860904
circRNA7915	greenyellow	-0.264887	0.40539	-0.153356	0.634188	0.0139414	0.9657	0.404301	0.19239	-0.179317	0.577091	-0.0627238	0.846447	0.101426	0.753789	-0.169308	0.598864	0.0266087	0.934579	0.861791	0.000313451	-0.143141	0.657187	-0.114377	0.723378	-0.132537	0.681355	-0.180767	0.573965	0.339042	0.280997	-0.145354	0.652181	-0.0298532	0.92662
circRNA7927	greenyellow	-0.328976	0.29643	0.0657952	0.839013	-0.328976	0.29643	0.592157	0.0424975	-0.187327	0.5599	-0.0867416	0.788661	0.504792	0.0941708	-0.0497651	0.877935	-0.044284	0.891304	0.740757	0.0058522	0.456512	0.135749	-0.160691	0.617853	-0.137527	0.669946	-0.0448312	0.889968	-0.182923	0.569326	-0.189155	0.556006	0.0758634	0.81473
circRNA7939	greenyellow	-0.316862	0.31562	-0.0633724	0.844877	-0.316862	0.31562	0.697097	0.0117484	-0.186814	0.560995	-0.102744	0.750678	0.303423	0.337688	-0.00984344	0.975779	-0.0485274	0.880951	0.777027	0.00294382	0.626595	0.0292388	-0.176299	0.583624	-0.102794	0.750561	-0.0463986	0.886143	-0.173483	0.589744	-0.17047	0.596319	0.194648	0.544371
circRNA7972	greenyellow	-0.475311	0.118365	-0.19708	0.539253	-0.141434	0.661058	0.813825	0.0012768	-0.30857	0.329141	-0.174793	0.586894	0.209224	0.514005	0.38613	0.215061	0.47739	0.116537	0.604487	0.0373412	0.491109	0.104943	-0.277156	0.383139	-0.228227	0.47557	-0.128856	0.68981	-0.222567	0.486877	-0.266697	0.402067	0.379239	0.224062
circRNA7974	greenyellow	-0.560382	0.0580749	-0.123474	0.702231	0.085482	0.79167	0.598374	0.0398383	-0.358074	0.253099	-0.204418	0.523935	0.437869	0.154545	0.147639	0.647024	0.424091	0.16945	0.497115	0.100118	0.286281	0.367006	-0.274213	0.388417	-0.307875	0.330287	-0.158382	0.622976	0.336687	0.284565	-0.309658	0.327348	-0.0122398	0.969885
circRNA8254	greenyellow	-0.348155	0.267428	-0.348155	0.267428	0	1	0.696311	0.0118841	-0.258909	0.416462	-0.181974	0.571366	-0.121325	0.70721	0.222278	0.487458	-0.0595749	0.854082	0.786436	0.00241386	0.569249	0.0533817	-0.233731	0.464693	-0.112258	0.728331	-0.157053	0.625934	-0.158201	0.62338	0.102556	0.751123	0.291797	0.357432
circRNA839	greenyellow	0.402015	0.195158	-0.502519	0.0959064	0	1	0.100504	0.755967	-0.311216	0.324792	-0.403036	0.193919	-0.218724	0.494624	0.238871	0.454641	-0.235028	0.462146	0.555351	0.0608617	-0.245618	0.441606	0.295216	0.351562	0.242201	0.448186	0.042893	0.894701	-0.24274	0.447143	0.0225966	0.944429	-0.00876428	0.978434
circRNA8648	greenyellow	-0.249029	0.435084	-0.249029	0.435084	0.124515	0.699824	0.373544	0.23167	-0.206616	0.519384	-0.113403	0.725653	-0.103277	0.749421	0.427255	0.16595	0.0450736	0.889377	0.774136	0.00312324	-0.187673	0.559162	-0.156933	0.626202	-0.122289	0.704976	-0.223768	0.484467	-0.0406978	0.900066	-0.130284	0.686525	0.270246	0.395592
circRNA869	greenyellow	-0.138539	0.667639	-0.534365	0.0734887	0.0197913	0.95132	0.653113	0.0212894	-0.367567	0.239816	-0.321599	0.308036	-0.104406	0.746761	0.0958826	0.766907	0.397751	0.200384	0.790225	0.00222237	0.0426782	0.895226	-0.369495	0.237169	0.151694	0.63791	-0.00898109	0.9779	0.0797789	0.805326	-0.100646	0.755631	0.0182175	0.955188
circRNA8696	greenyellow	-0.255094	0.423605	-0.255094	0.423605	0.18221	0.570858	0.327978	0.297985	-0.216891	0.498337	-0.13005	0.687062	-0.111167	0.730884	0.521554	0.0820216	0.037361	0.908228	0.707702	0.0100283	-0.201129	0.530777	-0.164806	0.608757	-0.128941	0.689614	-0.229427	0.473189	-0.0399292	0.901945	-0.130873	0.685173	0.27365	0.389432
circRNA8710	greenyellow	-0.233723	0.464709	-0.233723	0.464709	0.033389	0.917954	0.434057	0.158581	-0.185911	0.562924	-0.0852286	0.792276	-0.0887234	0.783933	0.272886	0.390811	0.0557571	0.863352	0.856793	0.000371105	-0.162569	0.613695	-0.141102	0.661812	-0.109162	0.735582	-0.209696	0.513035	-0.0408837	0.899612	-0.126223	0.695878	0.258489	0.417246
circRNA8743	greenyellow	-0.333333	0.289692	-0.333333	0.289692	0.555556	0.0607466	0.111111	0.731014	-0.311101	0.32498	-0.217148	0.497816	-0.20081	0.531443	0.451201	0.140944	-0.0464214	0.886087	0.422682	0.171024	-0.300597	0.342432	-0.212161	0.507978	-0.210418	0.511552	-0.308342	0.329516	-0.109225	0.735433	0.519629	0.0833593	-0.0226083	0.9444
circRNA878	greenyellow	-0.0493264	0.879004	-0.147979	0.646258	-0.246632	0.439662	0.443937	0.148254	0.0122491	0.969862	-0.0445067	0.890761	-0.104209	0.747226	-0.138437	0.667872	0.0187195	0.953954	0.873334	0.000206822	-0.114135	0.723943	-0.115453	0.720867	-0.0902185	0.78037	0.0976249	0.762778	-0.0691838	0.830825	-0.108567	0.736978	0.240402	0.451667
circRNA8799	greenyellow	-0.333333	0.289692	-0.333333	0.289692	-0.037037	0.909021	0.703704	0.0106531	-0.231201	0.469679	-0.165571	0.607071	-0.0899071	0.781112	-0.0200604	0.950659	-0.0819768	0.800057	0.726828	0.00740906	0.708546	0.00990006	-0.211364	0.50961	-0.0922836	0.775455	-0.111162	0.730895	0.0521509	0.872124	0.0749513	0.816924	0.184096	0.566809
circRNA89	greenyellow	0.174078	0.588449	-0.104447	0.746666	-0.382971	0.21916	0.31334	0.321325	0.127854	0.692116	-0.282082	0.374384	0.079153	0.806828	-0.0852581	0.792205	-0.233911	0.46434	0.703597	0.0106702	0.0846684	0.793615	-0.113456	0.725528	0.145752	0.651282	0.278555	0.380642	-0.308661	0.32899	-0.0967101	0.764946	0.0711782	0.826013
circRNA897	greenyellow	0.0855921	0.791407	-0.171184	0.594758	-0.599145	0.0395172	0.684737	0.0140188	0.0237402	0.941621	0.136062	0.673289	-0.154695	0.631194	-0.317511	0.314575	0.376191	0.228114	0.683735	0.0142161	0.299531	0.344231	-0.242217	0.448153	0.477252	0.116657	-0.0585323	0.856612	-0.197079	0.539255	-0.386498	0.214586	0.2828	0.373118
circRNA9110	greenyellow	-0.256307	0.421327	-0.256307	0.421327	0.0854358	0.791781	0.427179	0.166034	-0.190796	0.55252	-0.0742955	0.818502	-0.0793419	0.806374	-0.173632	0.589419	0.027993	0.931183	0.886198	0.000123823	-0.157119	0.625788	-0.124643	0.699528	-0.125066	0.69855	-0.2155	0.501164	0.269059	0.397751	0.0395894	0.902776	0.00248343	0.993888
circRNA9310	greenyellow	-0.256307	0.421327	-0.256307	0.421327	0.19935	0.534494	0.313264	0.321447	-0.216653	0.49882	-0.100527	0.755913	-0.138247	0.668304	-0.18663	0.561386	-0.0102703	0.974729	0.678745	0.0152291	-0.190558	0.553025	-0.139405	0.665669	-0.151759	0.637764	-0.238099	0.456144	-0.108562	0.736989	0.561952	0.0572236	-0.0968538	0.764605
circRNA9419	greenyellow	-0.256307	0.421327	-0.256307	0.421327	-0.142393	0.658882	0.655008	0.0207897	-0.172868	0.591084	-0.071717	0.824714	-0.0584482	0.856816	-0.0818867	0.800273	0.0248133	0.938986	0.98474	6.35204e-09	0.211693	0.508935	-0.144484	0.654147	-0.0820504	0.799881	-0.152085	0.637033	0.0839295	0.795382	-0.133271	0.679673	0.221025	0.489978
circRNA951	greenyellow	-0.16957	0.598289	-0.0188411	0.953655	-0.395663	0.202975	0.584075	0.046139	-0.164662	0.609074	0.423884	0.16968	-0.0601869	0.852597	-0.359574	0.250972	0.082581	0.79861	0.623335	0.0303452	0.46546	0.12728	-0.318664	0.312723	-0.0107985	0.97343	0.209262	0.513926	0.158618	0.622453	-0.282875	0.372986	0.31491	0.318774
circRNA9624	greenyellow	-0.256307	0.421327	-0.256307	0.421327	-0.0284786	0.929992	0.541093	0.0692611	-0.17513	0.586162	-0.0493455	0.878957	-0.0777352	0.810231	-0.165973	0.606187	0.205903	0.520857	0.906676	4.75812e-05	-0.116216	0.719088	-0.123206	0.702852	-0.121501	0.706801	-0.192568	0.548766	0.27371	0.389323	-0.14302	0.657462	0.115066	0.72177
circRNA972	greenyellow	0.162938	0.61288	-0.271563	0.393203	-0.162938	0.61288	0.271563	0.393203	-0.183127	0.568888	-0.439625	0.152707	0.15481	0.630937	0.208372	0.515759	-0.0155142	0.961833	0.505654	0.0935184	-0.0356977	0.912299	-0.18419	0.566608	0.0968038	0.764724	0.383759	0.218132	-0.397594	0.200579	0.0156543	0.961488	-0.0420999	0.896639
circRNA99	greenyellow	-0.12946	0.688421	-0.474685	0.118918	-0.12946	0.688421	0.733604	0.00661724	-0.264507	0.40609	-0.235082	0.462042	-0.225639	0.480726	-0.157394	0.625175	0.0955688	0.767652	0.717822	0.00856882	0.555447	0.0608077	-0.281757	0.37496	0.0941984	0.770904	0.0458116	0.887575	-0.241353	0.449824	0.312509	0.322679	0.109966	0.733696
ciRNA110	greenyellow	0.268996	0.397866	-0.355769	0.256388	-0.529315	0.076776	0.616088	0.0329126	0.0532023	0.869565	-0.214727	0.502737	-0.240676	0.451136	-0.168782	0.600015	0.328649	0.296939	0.741169	0.00581025	0.111497	0.730109	0.183485	0.568119	0.321636	0.307978	-0.040645	0.900195	-0.0879032	0.785889	-0.532426	0.0747397	0.333364	0.289644
ciRNA113	greenyellow	0.242142	0.448299	-0.441552	0.150706	-0.270629	0.394897	0.47004	0.123083	-0.427034	0.166193	-0.355836	0.256293	0.1517	0.637897	-0.190571	0.552997	-0.0165813	0.95921	0.566664	0.0547215	0.397374	0.200851	0.299998	0.343442	0.406189	0.190124	-0.129708	0.687849	0.114574	0.722918	-0.341557	0.277214	-0.182864	0.569454
ciRNA116	greenyellow	0.183597	0.56788	-0.183597	0.56788	-0.428393	0.164702	0.428393	0.164702	0.151254	0.638896	-0.169886	0.597597	-0.23007	0.471915	-0.151374	0.638627	-0.139308	0.66589	0.737721	0.00616826	0.147611	0.647087	0.346068	0.270502	-0.11319	0.72615	0.103463	0.748984	-0.19745	0.538477	-0.207316	0.517938	0.423976	0.169578
ciRNA1215	greenyellow	-0.174078	0.588449	-0.174078	0.588449	-0.174078	0.588449	0.522233	0.0815534	-0.119385	0.711713	-0.0129413	0.968159	-0.0465228	0.88584	-0.102085	0.752233	0.0735935	0.820193	0.948546	2.60462e-06	-0.0887422	0.783888	-0.0903504	0.780056	-0.067932	0.833848	-0.155421	0.629573	-0.0368551	0.909466	-0.103417	0.749091	0.204089	0.524618
ciRNA132	greenyellow	-0.0505057	0.87613	-0.209675	0.513078	0.237224	0.457852	0.0229571	0.943544	-0.244822	0.443134	-0.0866995	0.788762	-0.0272124	0.933098	-0.352411	0.261224	-0.182068	0.571164	0.440119	0.152192	-0.283662	0.371599	-0.20335	0.526152	-0.235246	0.461721	0.352533	0.261048	0.373378	0.231893	0.36158	0.248145	-0.312644	0.322459
ciRNA140	greenyellow	0.281718	0.375028	-0.281718	0.375028	-0.281718	0.375028	0.281718	0.375028	-0.25867	0.416908	-0.275535	0.386041	0.073805	0.819683	-0.25369	0.426249	-0.206683	0.519245	0.623597	0.0302554	0.0732576	0.821001	0.477356	0.116567	-0.129207	0.689002	0.270875	0.394451	0.0989294	0.75969	-0.22464	0.482723	0.0245668	0.939591
ciRNA141	greenyellow	0.0151567	0.962712	-0.712367	0.00933433	-0.0454702	0.888409	0.74268	0.00565838	-0.371443	0.234513	-0.35962	0.250908	-0.393726	0.205396	0.0766777	0.812773	0.566867	0.0546157	0.683985	0.0141666	0.139484	0.665489	-0.033566	0.91752	0.244639	0.443486	-0.20847	0.515557	-0.0318369	0.921757	-0.10658	0.741646	0.188418	0.557573
ciRNA390	greenyellow	-0.426401	0.16689	-2.77556e-17	1	-0.426401	0.16689	0.852803	0.000422781	-0.0215544	0.946989	0.308662	0.328988	-0.109683	0.734359	-0.0413343	0.89851	0.294253	0.353211	0.641314	0.0246017	0.730662	0.00695285	-0.267209	0.401129	-0.167339	0.603182	-0.128292	0.691108	-0.224657	0.482689	-0.236005	0.460233	0.65278	0.0213782
ciRNA7	greenyellow	0.157135	0.625752	-0.31427	0.319813	-0.31427	0.319813	0.471405	0.121849	-0.250293	0.43268	0.0378156	0.907115	-0.280295	0.377548	-0.311736	0.32394	0.311082	0.325011	0.668962	0.0173679	-0.188009	0.558445	0.261809	0.411073	-0.167597	0.602615	0.17	0.597348	-0.201755	0.529473	0.0141108	0.965283	0.310595	0.32581
ciRNA76	greenyellow	0.425685	0.16768	-0.520282	0.082904	-0.331089	0.293152	0.425685	0.16768	-0.232685	0.466752	-0.329274	0.295966	-0.274055	0.388703	-0.0794107	0.806209	-0.223284	0.485439	0.699055	0.0114154	0.290421	0.359807	0.309601	0.327443	0.19221	0.549523	0.295368	0.351302	-0.0854954	0.791638	-0.213669	0.504895	0.192022	0.54992

## Sheet: lightcyan
probes	moduleColor	GS.c(1, 1, 1, 0, 0, 0, 0, 0, 0, 0, 0, 0)	p.GS.c(1, 1, 1, 0, 0, 0, 0, 0, 0, 0, 0, 0)	GS.c(0, 0, 0, 1, 1, 1, 0, 0, 0, 0, 0, 0)	p.GS.c(0, 0, 0, 1, 1, 1, 0, 0, 0, 0, 0, 0)	GS.c(0, 0, 0, 0, 0, 0, 1, 1, 1, 0, 0, 0)	p.GS.c(0, 0, 0, 0, 0, 0, 1, 1, 1, 0, 0, 0)	GS.c(0, 0, 0, 0, 0, 0, 0, 0, 0, 1, 1, 1)	p.GS.c(0, 0, 0, 0, 0, 0, 0, 0, 0, 1, 1, 1)	MMblue	p.MMblue	MMmidnightblue	p.MMmidnightblue	MMturquoise	p.MMturquoise	MMblack	p.MMblack	MMgreen	p.MMgreen	MMgreenyellow	p.MMgreenyellow	MMlightcyan	p.MMlightcyan	MMred	p.MMred	MMbrown	p.MMbrown	MMpink	p.MMpink	MMgrey60	p.MMgrey60	MMtan	p.MMtan	MMgrey	p.MMgrey
circRNA10007	lightcyan	-0.305995	0.333402	-0.305995	0.333402	0.061199	0.850143	0.550791	0.0634665	-0.191617	0.550778	-0.163731	0.611127	-0.0870274	0.787979	-0.00253588	0.993759	0.209917	0.51258	0.130436	0.686176	0.816273	0.00120028	-0.187243	0.560079	-0.0945262	0.770126	-0.0185197	0.954445	0.377751	0.226034	-0.135892	0.673676	0.120374	0.709417
circRNA10342	lightcyan	-0.255094	0.423605	-0.255094	0.423605	-0.255094	0.423605	0.765283	0.00372458	-0.136871	0.671441	-0.0631264	0.845472	-0.13624	0.672883	-0.0118705	0.970793	0.754989	0.00452991	0.103269	0.749442	0.670826	0.0169444	-0.164766	0.608844	-0.10139	0.753874	0.0100715	0.975218	-0.157756	0.62437	-0.148598	0.644864	0.405002	0.191547
circRNA10921	lightcyan	-0.254	0.425664	-0.254	0.425664	-0.254	0.425664	0.762001	0.00396846	-0.135988	0.673458	-0.0604991	0.85184	-0.137695	0.669563	-0.015981	0.960685	0.770582	0.00335499	0.0990256	0.759462	0.652222	0.0215275	-0.163203	0.612293	-0.103225	0.749543	0.00855817	0.978941	-0.156421	0.627343	-0.149047	0.643854	0.403617	0.193216
circRNA1126	lightcyan	0.589506	0.0436683	-0.252646	0.428221	-0.421076	0.172828	0.0842152	0.794699	-0.142038	0.659688	-0.320361	0.310008	-0.00459441	0.988694	-0.112316	0.728193	-0.320387	0.309967	-0.0550802	0.864998	0.553011	0.0621887	0.566554	0.0547793	0.212093	0.508117	0.409315	0.186406	-0.261532	0.411586	-0.175527	0.585299	0.0383512	0.905805
circRNA1130	lightcyan	-0.214834	0.502519	0.214834	0.502519	-0.358057	0.253123	0.358057	0.253123	-0.157016	0.626016	-0.0833624	0.796739	0.673499	0.0163502	-0.108849	0.736317	0.470479	0.122685	-0.0918095	0.776583	0.390637	0.209293	-0.141354	0.661239	-0.202927	0.527032	0.263297	0.40832	-0.240935	0.450633	-0.204391	0.523992	-0.0548152	0.865642
circRNA1138	lightcyan	-0.0746047	0.817758	-0.0746047	0.817758	-0.373024	0.232372	0.522233	0.0815534	0.0551254	0.864888	-0.247015	0.43893	0.226106	0.479793	-0.107631	0.739175	-0.111556	0.729972	0.38271	0.2195	0.823502	0.000994792	-0.296385	0.349567	0.093355	0.772908	0.322569	0.306495	-0.0167856	0.958707	-0.255148	0.423504	0.0720456	0.823922
circRNA1141	lightcyan	0.493471	0.103027	-0.37871	0.224762	-0.332806	0.290502	0.218045	0.495997	-0.366188	0.24172	-0.400339	0.197203	0.0994484	0.758462	-0.0647536	0.841533	-0.215016	0.502149	0.112252	0.728343	0.543901	0.0675477	0.558374	0.0591762	0.292653	0.355958	0.189611	0.555036	-0.186912	0.560785	-0.206045	0.520564	-0.0826177	0.798522
circRNA1142	lightcyan	-0.175063	0.586307	-0.252869	0.4278	-0.213966	0.50429	0.641897	0.0244298	-0.0501683	0.876952	-0.130757	0.685438	-0.193294	0.54723	0.0176577	0.956563	-0.0532269	0.869505	0.422326	0.171422	0.888163	0.000113885	-0.0487472	0.880415	-0.190066	0.554069	0.145812	0.651146	-0.0316669	0.922174	-0.0870193	0.787998	0.424246	0.169277
circRNA1148	lightcyan	0.0769231	0.812183	-0.435897	0.156624	0.0769231	0.812183	0.282051	0.374439	-0.285936	0.367611	-0.37217	0.233527	-0.072673	0.82241	0.152548	0.635995	-0.275843	0.385489	0.238147	0.456051	0.633034	0.027139	-0.126153	0.696039	0.0160146	0.960603	0.438524	0.153858	0.368938	0.237932	-0.176126	0.583998	-0.0245958	0.93952
circRNA1164	lightcyan	-0.255094	0.423605	0.036442	0.910477	-0.255094	0.423605	0.473746	0.119752	-0.201645	0.529702	-0.107293	0.739969	0.418622	0.175608	-0.15012	0.641443	0.676481	0.0157058	-0.0972328	0.763707	0.385246	0.216203	-0.179255	0.577227	-0.230545	0.470975	0.211057	0.510239	-0.259253	0.415821	-0.00079654	0.99804	0.00388406	0.990442
circRNA1168	lightcyan	0.0940721	0.771204	-0.282216	0.374148	-0.282216	0.374148	0.47036	0.122792	-0.122727	0.70396	-0.186276	0.562144	-0.134036	0.677921	0.0243754	0.940061	-0.0015107	0.996282	0.0892306	0.782724	0.861702	0.000314422	-0.166147	0.605803	-0.0132627	0.967369	0.566557	0.0547773	-0.166329	0.605402	-0.0592691	0.854824	0.26889	0.398061
circRNA11779	lightcyan	-0.233723	0.464709	-0.233723	0.464709	-0.233723	0.464709	0.70117	0.0110639	-0.144725	0.653601	-0.120625	0.708833	-0.0426677	0.895252	0.0843571	0.79436	-0.0717499	0.824634	0.551342	0.0631478	0.901145	6.28507e-05	-0.169508	0.598424	-0.0207864	0.948876	-0.00664788	0.983641	-0.138163	0.668496	-0.102662	0.750871	0.33225	0.291358
circRNA1179	lightcyan	-0.0618984	0.848447	0.433289	0.159403	-0.309492	0.327621	-0.0618984	0.848447	0.713451	0.00917819	-0.155271	0.629908	0.256494	0.420977	-0.150313	0.641009	-0.123894	0.701259	-0.262452	0.409883	0.327428	0.298844	-0.279193	0.379505	0.0375528	0.907759	0.168431	0.600785	-0.350854	0.263484	0.0824443	0.798937	-0.0161933	0.960163
circRNA1190	lightcyan	-0.285939	0.367605	0.329929	0.294948	-0.549882	0.0639947	0.505892	0.0933388	0.297197	0.348187	0.517547	0.0848232	-0.0388027	0.9047	-0.459524	0.132858	0.179014	0.577747	0.220727	0.490578	0.63915	0.0252476	-0.168873	0.599817	-0.0665379	0.837217	-0.114371	0.723393	-0.206793	0.519018	-0.117104	0.717019	0.460549	0.131884
circRNA121	lightcyan	-0.0813573	0.801541	-0.471872	0.121429	-0.0162715	0.959971	0.569501	0.0532525	-0.300309	0.342917	-0.0469201	0.884871	-0.326534	0.300244	-0.128443	0.69076	0.106694	0.741378	0.405282	0.191211	0.632917	0.0271762	-0.433104	0.159602	0.0923967	0.775186	0.347289	0.268701	0.313639	0.320837	-0.0236273	0.941898	0.119348	0.7118
circRNA1240	lightcyan	-0.0657952	0.839013	-0.526361	0.0787447	0.0657952	0.839013	0.526361	0.0787447	-0.28072	0.376794	-0.309459	0.327675	-0.213712	0.504808	-0.0691426	0.830924	0.137111	0.670893	0.292064	0.35697	0.662983	0.018779	-0.0833492	0.796771	0.0365793	0.910141	0.12512	0.698424	0.539476	0.0702618	-0.221561	0.488899	0.0299628	0.926351
circRNA12564	lightcyan	-0.174078	0.588449	-0.174078	0.588449	-0.174078	0.588449	0.522233	0.0815534	-0.103154	0.749711	-0.120602	0.708886	-0.0258815	0.936364	0.128795	0.68995	-0.104253	0.747122	0.195479	0.54262	0.975142	7.16933e-08	-0.14061	0.662928	0.00549839	0.986469	0.0552365	0.864618	-0.129324	0.688734	-0.0656816	0.839288	0.26481	0.405532
circRNA12620	lightcyan	-0.174078	0.588449	-0.174078	0.588449	-0.174078	0.588449	0.522233	0.0815534	-0.103154	0.749711	-0.120602	0.708886	-0.0258815	0.936364	0.128795	0.68995	-0.104253	0.747122	0.195479	0.54262	0.975142	7.16933e-08	-0.14061	0.662928	0.00549839	0.986469	0.0552365	0.864618	-0.129324	0.688734	-0.0656816	0.839288	0.26481	0.405532
circRNA12669	lightcyan	-0.174078	0.588449	-0.174078	0.588449	-0.174078	0.588449	0.522233	0.0815534	-0.103154	0.749711	-0.120602	0.708886	-0.0258815	0.936364	0.128795	0.68995	-0.104253	0.747122	0.195479	0.54262	0.975142	7.16933e-08	-0.14061	0.662928	0.00549839	0.986469	0.0552365	0.864618	-0.129324	0.688734	-0.0656816	0.839288	0.26481	0.405532
circRNA12687	lightcyan	-0.174078	0.588449	-0.174078	0.588449	-0.174078	0.588449	0.522233	0.0815534	-0.103154	0.749711	-0.120602	0.708886	-0.0258815	0.936364	0.128795	0.68995	-0.104253	0.747122	0.195479	0.54262	0.975142	7.16933e-08	-0.14061	0.662928	0.00549839	0.986469	0.0552365	0.864618	-0.129324	0.688734	-0.0656816	0.839288	0.26481	0.405532
circRNA12695	lightcyan	-0.174078	0.588449	-0.174078	0.588449	-0.174078	0.588449	0.522233	0.0815534	-0.103154	0.749711	-0.120602	0.708886	-0.0258815	0.936364	0.128795	0.68995	-0.104253	0.747122	0.195479	0.54262	0.975142	7.16933e-08	-0.14061	0.662928	0.00549839	0.986469	0.0552365	0.864618	-0.129324	0.688734	-0.0656816	0.839288	0.26481	0.405532
circRNA1316	lightcyan	0.308607	0.329079	-0.308607	0.329079	-0.308607	0.329079	0.308607	0.329079	-0.0691033	0.831019	-0.234481	0.46322	-0.13086	0.685201	-0.0139619	0.96565	-0.21958	0.492892	0.0774496	0.810918	0.807746	0.00148302	-0.1921	0.549755	0.442087	0.150154	0.427414	0.165775	-0.178458	0.578948	-0.0936303	0.772254	0.0388723	0.90453
circRNA1329	lightcyan	-0.344881	0.272259	0.11496	0.722016	-0.1916	0.550814	0.421521	0.172327	-0.270987	0.394247	0.0394127	0.903208	0.442016	0.150228	-0.161011	0.617143	0.421475	0.172378	-0.116418	0.718618	0.551754	0.0629102	-0.242934	0.446769	-0.269156	0.397575	0.184623	0.56568	-0.3275	0.298732	0.208471	0.515555	-0.0219063	0.946124
circRNA1336	lightcyan	-0.273551	0.389611	-0.373024	0.232372	-0.0746047	0.817758	0.721179	0.00812177	-0.275256	0.386542	-0.238733	0.45491	-0.0973584	0.763409	0.355629	0.256589	0.537799	0.0713098	0.153298	0.634317	0.735061	0.00645566	-0.298723	0.345597	-0.0461674	0.886707	0.0445702	0.890605	-0.245877	0.441109	-0.0817031	0.800713	0.351554	0.262467
circRNA1376	lightcyan	-0.149478	0.642884	-0.149478	0.642884	-0.234895	0.462408	0.533852	0.0738186	0.134742	0.676306	-0.217802	0.496491	-0.0434754	0.893279	-0.0521329	0.872168	-0.206001	0.520654	0.495571	0.101344	0.794468	0.00202201	-0.144827	0.65337	-0.0281805	0.930723	0.0984355	0.760859	0.124107	0.700766	-0.220496	0.491045	0.240631	0.451223
circRNA1419	lightcyan	0.0955637	0.767664	0.0955637	0.767664	-0.573382	0.0512878	0.382255	0.220095	0.433077	0.15963	0.273269	0.390119	-0.335794	0.285925	-0.13014	0.686857	0.0554337	0.864138	0.275828	0.385515	0.43431	0.158311	-0.42671	0.166549	0.242275	0.448042	0.343905	0.273709	-0.37611	0.228222	-0.208895	0.514683	0.535195	0.0729581
circRNA143	lightcyan	-0.335578	0.286255	0.268462	0.39884	-0.134231	0.677474	0.201347	0.530323	0.0885144	0.784431	0.387632	0.213128	0.13674	0.671741	-0.0706	0.827407	0.201362	0.530292	-0.213671	0.504891	0.522108	0.0816392	-0.526318	0.0787742	0.282102	0.37435	-0.254125	0.42543	-0.117478	0.716149	-0.0131292	0.967697	0.0325151	0.920095
circRNA1432	lightcyan	-0.111111	0.731014	-1.38778e-17	1	-0.333333	0.289692	0.444444	0.147736	0.0618525	0.848559	-0.282637	0.373405	0.354578	0.258097	0.308349	0.329505	0.21338	0.505486	0.164481	0.609472	0.573332	0.051313	-0.374677	0.230143	0.336545	0.284781	-0.0157634	0.96122	-0.354056	0.258848	-0.375563	0.228955	0.0807439	0.803011
circRNA1463	lightcyan	-0.0899236	0.781072	-0.0899236	0.781072	-0.449618	0.142517	0.629465	0.0282887	0.0611294	0.850311	-0.291631	0.357717	0.224689	0.482624	0.017193	0.957706	0.057489	0.859145	0.421032	0.172877	0.796093	0.00194903	-0.202877	0.527136	0.248146	0.436768	-0.0182227	0.955175	-0.39131	0.208442	-0.195156	0.5433	0.146087	0.650524
circRNA1494	lightcyan	-0.0413449	0.898484	-0.372104	0.233616	-0.206725	0.519159	0.620174	0.0314468	-0.190609	0.552915	-0.178484	0.578892	-0.231542	0.469006	-0.0875884	0.78664	0.524344	0.080109	0.0147929	0.963606	0.676077	0.015792	-0.209286	0.513877	-0.116392	0.718677	0.437065	0.15539	-0.21508	0.502019	0.11672	0.717914	0.277617	0.382314
circRNA1497	lightcyan	0.0793052	0.806462	0.0793052	0.806462	-0.396526	0.201902	0.237915	0.456502	0.272589	0.391346	-0.26045	0.413593	0.230824	0.470424	0.147159	0.648106	-0.283224	0.372371	0.116916	0.717458	0.705707	0.0103366	-0.304801	0.335388	0.260288	0.413895	0.330413	0.294197	-0.309448	0.327693	-0.253161	0.427246	0.097588	0.762866
circRNA1499	lightcyan	0.0348155	0.914459	-0.382971	0.21916	-0.104447	0.746666	0.452602	0.139561	-0.207317	0.517937	-0.255614	0.422628	-0.21829	0.495501	0.365779	0.242285	0.19968	0.533805	0.000170884	0.999579	0.694882	0.0121337	-0.23139	0.469306	-0.0867596	0.788618	0.548878	0.0645821	-0.182863	0.569454	-0.106507	0.741818	0.368035	0.239172
circRNA1596	lightcyan	0.319173	0.311908	0.0151987	0.962608	-0.410365	0.185169	0.0759935	0.814417	-0.373244	0.232075	0.182042	0.57122	0.336926	0.284202	-0.0978055	0.762351	-0.316692	0.315894	0.224557	0.482889	0.298257	0.346388	-0.186076	0.562572	0.35994	0.250455	0.555883	0.0605625	-0.103614	0.748627	-0.332141	0.291527	-0.121493	0.70682
circRNA1601	lightcyan	-0.28	0.378072	0.333333	0.289692	-0.306667	0.332287	0.253333	0.426922	0.490212	0.105676	-0.161301	0.616501	0.396108	0.202421	-0.156736	0.626641	-0.225446	0.481111	0.369066	0.237758	0.396879	0.201464	-0.309028	0.328385	0.0588817	0.855764	-0.152544	0.636004	-0.187664	0.559182	-0.062957	0.845883	-0.0329435	0.919045
circRNA1681	lightcyan	-0.0282054	0.930662	-0.141027	0.661981	-0.0282054	0.930662	0.197438	0.538502	-0.0525871	0.871062	-0.411643	0.183668	0.302244	0.339663	-0.165867	0.606419	-0.369519	0.237137	0.36356	0.245371	0.422857	0.170828	-0.400073	0.197527	0.140654	0.662828	0.352236	0.261478	0.0852879	0.792134	0.16056	0.618143	-0.388892	0.211516
circRNA1684	lightcyan	-0.220755	0.490522	-0.220755	0.490522	-0.220755	0.490522	0.662266	0.0189537	-0.214096	0.504024	-0.15672	0.626677	0.0407162	0.900021	-0.0803016	0.804072	0.581151	0.0475089	0.0156153	0.961584	0.722554	0.00794381	-0.21834	0.495401	-0.166274	0.605523	0.240184	0.452091	-0.250577	0.43214	0.0808675	0.802715	0.204057	0.524685
circRNA169	lightcyan	-0.12	0.710285	-0.0133333	0.967195	-0.44	0.152317	0.573333	0.0513122	-0.0180402	0.955624	-0.190379	0.553405	0.319879	0.310777	-0.129892	0.687427	0.59897	0.0395899	0.0730759	0.821439	0.512027	0.088788	-0.279559	0.378856	-0.125651	0.697198	0.454586	0.137618	-0.172343	0.59223	-0.291963	0.357144	0.14999	0.641734
circRNA1711	lightcyan	-0.24777	0.437485	-0.382918	0.219229	0.0225246	0.944606	0.608164	0.0358944	0.0781423	0.809254	-0.429242	0.163776	-0.205404	0.521891	0.344865	0.272282	0.163599	0.611419	0.353224	0.260048	0.721449	0.00808652	-0.30843	0.329371	0.143581	0.656189	-0.176044	0.584177	0.113567	0.72527	-0.24355	0.445581	0.253385	0.426825
circRNA1723	lightcyan	-0.0348155	0.914459	-0.0348155	0.914459	-0.31334	0.321325	0.382971	0.21916	-0.217071	0.497973	-0.202345	0.528244	0.443974	0.148217	-0.14095	0.662156	-0.171246	0.594622	0.489898	0.105934	0.443748	0.148448	-0.189557	0.555151	-0.14813	0.645918	0.541806	0.0688235	-0.0247248	0.939203	-0.166536	0.604948	-0.0644314	0.842313
circRNA1725	lightcyan	0	1	-0.226455	0.479097	-0.566139	0.0549967	0.792594	0.00210873	0.139898	0.664547	-0.301533	0.340857	-0.0972638	0.763634	0.087077	0.787861	0.514599	0.0869253	0.461634	0.130858	0.564488	0.0558672	0.087145	0.787698	0.00806836	0.980146	0.0345788	0.915039	-0.409756	0.185886	-0.436999	0.15546	0.567198	0.0544431
circRNA1730	lightcyan	0.197438	0.538502	0.0846162	0.79374	-0.479492	0.114708	0.197438	0.538502	0.266001	0.403344	0.146924	0.648636	-0.142007	0.659757	-0.0228268	0.943864	-0.102469	0.751328	-0.167898	0.601954	0.738492	0.00608681	-0.234648	0.462891	0.398864	0.199012	0.263409	0.408114	-0.398735	0.199171	-0.166381	0.605287	0.295426	0.351203
circRNA1745	lightcyan	-0.147979	0.646258	-0.147979	0.646258	-0.246632	0.439662	0.54259	0.0683439	0.106907	0.740876	-0.163952	0.610639	-0.132157	0.682225	0.0396729	0.902572	-0.162228	0.614448	0.350161	0.264493	0.879448	0.00016323	-0.218839	0.494391	-0.0825903	0.798588	0.216482	0.499168	-0.203437	0.525973	0.0214825	0.947165	0.350328	0.264251
circRNA1764	lightcyan	-0.586487	0.0450297	0.262908	0.409039	-0.424698	0.168775	0.748277	0.00512177	0.114846	0.722283	0.421419	0.172441	0.100277	0.756503	0.0318891	0.921629	0.639596	0.0251132	0.336722	0.284512	0.527289	0.0781227	-0.389335	0.21095	-0.326313	0.300591	-0.113981	0.724301	-0.184415	0.566125	-0.403493	0.193366	0.677017	0.0155918
circRNA1781	lightcyan	-0.269771	0.396456	-0.149873	0.641998	-0.0299745	0.926323	0.449618	0.142517	-0.384286	0.217447	-0.0584041	0.856923	0.271516	0.393289	0.309554	0.327519	0.0140016	0.965552	0.216668	0.498789	0.741693	0.00575727	-0.409762	0.185879	0.0478514	0.8826	0.158799	0.62205	0.172004	0.592968	-0.345495	0.271349	0.0630236	0.845721
circRNA1789	lightcyan	-0.0269484	0.933746	0.404226	0.192481	-0.565916	0.0551133	0.188639	0.557104	0.122208	0.705164	0.555375	0.0608482	0.173169	0.590427	-0.140563	0.663037	-0.312134	0.323291	0.149976	0.641765	0.594141	0.0416356	-0.303323	0.337855	0.104858	0.745698	0.317632	0.314381	-0.314246	0.319851	-0.257903	0.41834	0.343882	0.273742
circRNA182	lightcyan	-0.0267166	0.934315	0.0801498	0.804436	-0.454182	0.138013	0.400749	0.196701	0.117213	0.716765	0.277036	0.383352	-0.146845	0.648813	-0.073091	0.821403	-0.221263	0.4895	0.378723	0.224745	0.623718	0.0302137	-0.250584	0.432127	-0.124962	0.69879	0.477347	0.116575	-0.229074	0.473889	-0.156926	0.626217	0.520058	0.0830599
circRNA1821	lightcyan	0.0290496	0.928591	-0.319546	0.31131	-0.319546	0.31131	0.610043	0.0351706	-0.159097	0.621388	-0.18156	0.572257	-0.123551	0.702053	-0.0100401	0.975295	-0.128064	0.691634	0.561422	0.0575099	0.742218	0.00570445	-0.183915	0.567198	-0.0254018	0.937541	0.451959	0.140194	-0.157287	0.625414	-0.0852883	0.792133	0.303706	0.337215
circRNA1825	lightcyan	-0.0115309	0.971628	0.495828	0.10114	-0.288272	0.363535	-0.196025	0.541472	0.664548	0.018402	0.334857	0.287355	0.0137063	0.966278	-0.136195	0.672985	0.0885367	0.784378	0.0258857	0.936354	-0.44964	0.142495	-0.0681426	0.833339	-0.0312069	0.923301	-0.0354376	0.912936	0.216587	0.498954	-0.557602	0.0596036	0.264678	0.405774
circRNA1865	lightcyan	0.355533	0.256726	0.108206	0.737826	-0.510113	0.0901911	0.0463739	0.886203	0.333303	0.289739	-0.253915	0.425824	0.210762	0.510845	-0.106237	0.742453	-0.329443	0.295704	-0.119832	0.710676	0.630335	0.0280052	-0.0700261	0.828792	0.382715	0.219493	0.440838	0.151446	-0.311822	0.3238	-0.230763	0.470545	-0.0345984	0.914991
circRNA1874	lightcyan	-0.319546	0.31131	0.261447	0.411744	0.145248	0.652419	-0.0871489	0.787689	0.35448	0.258239	0.238288	0.455776	-0.245737	0.441378	0.400321	0.197224	-0.305282	0.334586	-0.244686	0.443395	0.361	0.248961	-0.343114	0.274886	-0.295671	0.350785	0.0493109	0.879042	-0.291278	0.358326	0.294726	0.3524	0.427553	0.165623
circRNA1877	lightcyan	-0.0229114	0.943656	-0.0229114	0.943656	-0.297849	0.347079	0.343672	0.274055	0.27953	0.378907	-0.14066	0.662815	-0.123637	0.701854	0.067373	0.835199	-0.185832	0.563092	0.0526648	0.870873	0.846901	0.000509281	-0.184735	0.56544	-0.0617759	0.848744	0.37106	0.235035	-0.185698	0.56338	-0.0940325	0.771298	0.365182	0.243113
circRNA1881	lightcyan	-0.14834	0.645444	0.313163	0.321612	-0.543915	0.0675389	0.379092	0.224256	0.305551	0.334139	0.536821	0.0719256	-0.0824488	0.798927	-0.456555	0.135708	0.274702	0.387538	-0.0262946	0.93535	0.57792	0.0490559	-0.290335	0.359955	0.0365587	0.910192	0.133573	0.678981	-0.126169	0.696003	-0.185873	0.563004	0.398135	0.19991
circRNA1906	lightcyan	0.138539	0.667639	-0.0197913	0.95132	-0.336452	0.284922	0.217704	0.496688	-0.136159	0.673068	-0.251359	0.430656	0.490097	0.105771	-0.0483635	0.881351	0.0753726	0.815911	-0.0801715	0.804384	0.554119	0.0615578	-0.249685	0.433835	0.497919	0.0994843	0.190313	0.553545	-0.176656	0.58285	-0.266246	0.402895	-0.308164	0.32981
circRNA1908	lightcyan	0.199502	0.534177	-0.199502	0.534177	-0.299253	0.344701	0.299253	0.344701	-0.236361	0.459538	-0.185874	0.563004	0.0717326	0.824676	-0.0927424	0.774364	-0.317995	0.313796	0.129778	0.68769	0.794802	0.00200684	0.344238	0.273213	0.0464261	0.886076	0.192926	0.548008	-0.159381	0.620757	-0.0740189	0.819168	0.0860198	0.790385
circRNA1927	lightcyan	0.458123	0.134198	-0.0808452	0.802769	-0.404226	0.192481	0.0269484	0.933746	0.420192	0.173826	-0.218615	0.494844	-0.211207	0.509932	-0.0979897	0.761914	-0.275553	0.386009	-0.0917039	0.776834	0.48918	0.106524	-0.226425	0.479157	0.531916	0.0750705	0.490853	0.105152	-0.218839	0.494392	-0.14932	0.64324	0.0509165	0.87513
circRNA1928	lightcyan	0.218992	0.494082	-0.170327	0.596633	-0.559645	0.0584772	0.510981	0.0895529	-0.255107	0.42358	0.277602	0.382341	-0.257682	0.418754	-0.192203	0.549538	0.119264	0.711993	0.309504	0.327602	0.534815	0.0732007	0.302574	0.339109	-0.127096	0.693863	0.385701	0.215614	-0.293887	0.353837	-0.242306	0.447981	0.585401	0.045527
circRNA1931	lightcyan	-0.264628	0.405867	-0.264628	0.405867	0.264628	0.405867	0.264628	0.405867	-0.354981	0.257519	-0.358944	0.251864	0.258406	0.4174	0.449734	0.142402	-0.218765	0.494541	0.332889	0.290374	0.451475	0.140673	-0.310606	0.325791	-0.0810243	0.802339	0.119494	0.711461	0.382771	0.219421	-0.243114	0.446423	-0.108203	0.737832
circRNA195	lightcyan	-0.145248	0.652419	-0.145248	0.652419	-0.0290496	0.928591	0.319546	0.31131	-0.210065	0.512276	-0.0747615	0.817381	0.0578817	0.858191	-0.0197053	0.951532	-0.234343	0.463491	0.0507966	0.875422	0.868518	0.000247152	-0.211776	0.508767	-0.095198	0.768532	0.311614	0.324141	0.121906	0.705863	0.0540175	0.867582	0.0340579	0.916315
circRNA1961	lightcyan	0.183726	0.567603	0.367452	0.239974	-0.459315	0.133058	-0.091863	0.776455	0.720579	0.00820033	-0.143437	0.656517	0.190087	0.554024	-0.0967722	0.764798	-0.27118	0.393897	-0.185995	0.562743	0.373288	0.232015	-0.234615	0.462958	0.319734	0.31101	0.258256	0.417681	-0.277667	0.382225	-0.234771	0.462652	0.0258125	0.936533
circRNA1963	lightcyan	-0.11152	0.730057	-0.260213	0.414034	-0.260213	0.414034	0.631946	0.0274859	-0.305594	0.334068	-0.0487671	0.880367	-0.00561081	0.986193	0.103723	0.748369	0.0600801	0.852856	0.292079	0.356945	0.938167	6.41305e-06	-0.0479269	0.882415	0.0372813	0.908423	0.0828611	0.797939	-0.0309124	0.924023	-0.2903	0.360016	0.311317	0.324626
circRNA1967	lightcyan	0.0871489	0.787689	0.0871489	0.787689	-0.493844	0.102727	0.319546	0.31131	0.51061	0.0898249	0.146537	0.649508	-0.387672	0.213077	0.27385	0.389071	-0.0638995	0.8436	0.211402	0.509533	0.488941	0.106722	-0.138675	0.667329	0.167231	0.60342	0.0941544	0.771009	-0.409306	0.186418	-0.421063	0.172843	0.747866	0.00515983
circRNA1978	lightcyan	0	1	-0.308607	0.329079	-0.308607	0.329079	0.617213	0.0325041	-0.156086	0.62809	-0.17855	0.57875	-0.113201	0.726124	0.0101391	0.975052	-0.128774	0.689997	0.525898	0.0790567	0.801137	0.00173531	-0.18359	0.567894	-0.0216756	0.946691	0.408273	0.18764	-0.158349	0.623051	-0.0852079	0.792325	0.307988	0.330101
circRNA1987	lightcyan	-0.0584705	0.856762	-0.350823	0.263529	-0.233882	0.464396	0.643176	0.0240557	-0.179608	0.576463	-0.186736	0.561161	-0.191241	0.551576	0.149684	0.642422	0.416553	0.177974	0.0631021	0.845531	0.803287	0.00164987	-0.213496	0.505248	-0.0848766	0.793117	0.408194	0.187734	-0.190686	0.552754	-0.124493	0.699874	0.401108	0.196262
circRNA1988	lightcyan	-0.0141407	0.96521	0.0989851	0.759558	-0.466644	0.126186	0.381799	0.220692	-0.275563	0.385991	0.220733	0.490568	0.31329	0.321405	-0.18572	0.563331	-0.266537	0.402361	0.497959	0.0994525	0.517621	0.0847706	-0.0119424	0.970616	-0.178722	0.578377	0.435828	0.156697	-0.135126	0.675427	-0.242565	0.447482	0.211138	0.510075
circRNA2005	lightcyan	0.167957	0.601825	-0.119969	0.710356	-0.31192	0.32364	0.263932	0.407148	0.423058	0.170603	-0.226007	0.479992	-0.233474	0.465198	-0.103763	0.748277	-0.0148505	0.963465	-0.0538585	0.867969	0.68634	0.0137074	-0.289535	0.361342	0.386123	0.21507	0.259935	0.414551	0.011792	0.970986	-0.22712	0.477773	0.138792	0.667063
circRNA2017	lightcyan	-0.252327	0.428824	0.0261028	0.935821	-0.0435046	0.893208	0.269728	0.396533	-0.180671	0.574171	0.0571125	0.860059	0.124659	0.699491	0.0211225	0.94805	0.361562	0.24817	-0.30697	0.331784	0.481819	0.112706	-0.300036	0.343377	-0.0853146	0.79207	0.0734321	0.820581	-0.492098	0.104138	0.416219	0.178358	0.034481	0.915279
circRNA2028	lightcyan	0.116785	0.717761	-0.350356	0.264209	0.116785	0.717761	0.116785	0.717761	-0.133473	0.679211	-0.0872194	0.787521	-0.343773	0.273905	0.084324	0.794439	-0.168628	0.600354	0.0596054	0.854007	0.40314	0.193793	0.270374	0.395361	0.119168	0.712216	-0.113382	0.725702	0.596178	0.0407635	-0.395311	0.203414	0.13013	0.686879
circRNA2037	lightcyan	0.0267941	0.934124	-0.138093	0.668656	-0.459622	0.132765	0.57092	0.0525279	-0.154948	0.630628	0.0132735	0.967342	0.0513371	0.874105	-0.0904863	0.779732	0.329669	0.295352	0.0217851	0.946422	0.847489	0.000500092	-0.261176	0.412246	0.233158	0.465819	0.309993	0.326799	-0.274805	0.387352	-0.217541	0.497019	0.21606	0.500025
circRNA2053	lightcyan	-0.0290496	0.928591	-0.377645	0.226175	-0.145248	0.652419	0.551943	0.0628012	-0.203836	0.525142	-0.221452	0.48912	-0.132352	0.681779	-0.0586413	0.856347	-0.155225	0.630009	0.540419	0.0696768	0.700887	0.0111104	-0.203889	0.525033	-0.0604276	0.852013	0.416054	0.178547	0.174067	0.588473	-0.106234	0.742458	0.169163	0.59918
circRNA2057	lightcyan	-0.196589	0.540285	0.294884	0.352131	-0.196589	0.540285	0.0982946	0.761192	-0.00212006	0.994783	0.422189	0.171576	0.123119	0.703052	0.161648	0.615732	-0.328522	0.297137	-0.0299557	0.926369	0.613224	0.0339691	-0.315755	0.317407	-0.231153	0.469773	0.412446	0.18273	-0.00889189	0.97812	-0.226905	0.478202	0.362866	0.246342
circRNA2087	lightcyan	-0.0793052	0.806462	0.0793052	0.806462	-0.396526	0.201902	0.396526	0.201902	-0.164411	0.609628	-0.122745	0.703918	0.487226	0.108143	-0.132426	0.681608	0.501969	0.0963296	-0.10151	0.753591	0.432076	0.160705	-0.161167	0.616798	-0.187024	0.560545	0.495048	0.101761	-0.248051	0.436949	-0.187036	0.560522	0.0222839	0.945197
circRNA2124	lightcyan	0.0558146	0.863213	-0.167444	0.602952	-0.390702	0.209212	0.502331	0.0960508	0.191308	0.551434	-0.188761	0.556843	-0.148538	0.645	-0.000659179	0.998378	-0.191686	0.550631	0.36839	0.238685	0.844026	0.000556088	-0.244161	0.444404	0.242953	0.446732	0.227301	0.477411	-0.216618	0.498892	-0.162808	0.613167	0.289329	0.361698
circRNA2128	lightcyan	-0.134231	0.677474	-0.268462	0.39884	2.77556e-17	1	0.402694	0.194334	-0.184547	0.565843	-0.202066	0.528825	-0.117328	0.716499	0.0409865	0.89936	-0.173954	0.588718	0.112454	0.727871	0.844328	0.00055102	0.0174496	0.957075	-0.0498766	0.877663	-0.0356896	0.912319	-0.192909	0.548043	0.294413	0.352937	0.115754	0.720166
circRNA2162	lightcyan	-0.203348	0.526158	0.0290496	0.928591	-0.0871489	0.787689	0.261447	0.411744	0.0505554	0.876009	0.269606	0.396755	-0.203118	0.526635	-0.17215	0.59265	0.197089	0.539234	-0.0959124	0.766837	0.480403	0.113921	0.236556	0.459157	-0.236986	0.458316	-0.204975	0.522781	0.39186	0.207746	-0.302624	0.339026	0.36	0.25037
circRNA2217	lightcyan	-0.284881	0.369459	0.184335	0.566298	-0.351911	0.261948	0.452457	0.139704	-0.0348163	0.914458	-0.0421834	0.896435	0.466956	0.125899	-0.224071	0.483861	0.445275	0.14689	-0.0739466	0.819342	0.580749	0.0476996	0.069721	0.829528	-0.162751	0.613292	-0.138367	0.668031	-0.236388	0.459484	-0.1121	0.7287	0.0514712	0.873779
circRNA2236	lightcyan	1.38778e-17	1	0.178174	0.579562	-0.534522	0.073388	0.356348	0.255559	0.343328	0.274567	-0.183923	0.56718	0.31958	0.311255	-0.102951	0.75019	-0.22552	0.480964	0.412717	0.182413	0.565173	0.055505	-0.017094	0.957949	0.300841	0.342021	-0.167982	0.601771	-0.317922	0.313914	-0.328574	0.297056	0.0932244	0.773218
circRNA2245	lightcyan	-0.102062	0.752288	-0.102062	0.752288	-0.408248	0.18767	0.612372	0.0342877	-0.180183	0.575224	-0.15432	0.632031	0.242821	0.446986	-0.0791629	0.806804	0.542191	0.0685875	0.0208901	0.948621	0.692599	0.0125404	0.0954656	0.767897	-0.0112904	0.97222	-0.00126646	0.996883	-0.27076	0.394659	-0.252518	0.428461	0.190859	0.552385
circRNA230	lightcyan	0	1	0.124515	0.699824	-0.498058	0.0993744	0.373544	0.23167	0.334316	0.288184	0.285607	0.368186	-0.216192	0.499758	0.0501138	0.877085	-0.130261	0.686579	0.233199	0.465739	0.684951	0.0139769	-0.378397	0.225177	0.31397	0.3203	0.116939	0.717403	-0.320348	0.310029	-0.303546	0.337482	0.509124	0.0909217
circRNA2394	lightcyan	-0.0413449	0.898484	-0.206725	0.519159	0.124035	0.700934	0.124035	0.700934	0.0256033	0.937047	-0.234441	0.463298	-0.142115	0.659513	-0.0665241	0.83725	-0.228035	0.475952	0.00797422	0.980378	0.524129	0.0802549	0.306156	0.333135	-0.109281	0.735302	-0.132207	0.682111	0.535543	0.0727362	-0.178967	0.577849	0.0228343	0.943845
circRNA246	lightcyan	-0.402694	0.194334	0.134231	0.677474	-0.134231	0.677474	0.402694	0.194334	0.45762	0.134681	-0.197552	0.538262	0.137266	0.670541	-0.180314	0.57494	-0.0551588	0.864807	0.397938	0.200154	0.50415	0.0946585	-0.345026	0.272043	-0.155491	0.629417	-0.0748695	0.817121	0.246731	0.439473	-0.144799	0.653434	0.0923428	0.775314
circRNA2497	lightcyan	0.233723	0.464709	0.100167	0.756763	-0.434057	0.158581	0.100167	0.756763	0.0234212	0.942404	0.131455	0.683836	0.0170168	0.958139	-0.0721823	0.823592	-0.307858	0.330315	-0.050391	0.87641	0.583006	0.0466363	0.573062	0.051448	0.0933031	0.773031	-0.121113	0.707702	-0.286041	0.367427	-0.25387	0.425909	0.29537	0.3513
circRNA2498	lightcyan	-0.358057	0.253123	0.0716115	0.824968	-0.0716115	0.824968	0.358057	0.253123	-0.0896025	0.781837	0.39318	0.206082	-0.203455	0.525935	0.524799	0.0797998	0.390423	0.209566	-0.116839	0.717636	0.44024	0.152067	-0.106693	0.74138	-0.244412	0.443921	-0.190848	0.552408	-0.247117	0.438733	-0.275627	0.385876	0.716761	0.00871395
circRNA2510	lightcyan	-0.264628	0.405867	0.0529256	0.870239	-0.476331	0.117466	0.688033	0.0133842	-0.296675	0.349075	0.357196	0.254349	0.235909	0.460422	-0.0923293	0.775346	0.486877	0.108434	0.337349	0.283559	0.590619	0.0431741	-0.216788	0.498546	0.156291	0.627632	-0.179546	0.576597	-0.212185	0.507929	-0.408857	0.186949	0.305122	0.334853
circRNA2569	lightcyan	-0.104447	0.746666	0.31334	0.321325	0.0348155	0.914459	-0.243709	0.445276	-0.18659	0.561473	0.452936	0.139233	0.232263	0.467582	-0.0803389	0.803983	0.383229	0.218823	-0.475821	0.117914	-0.350728	0.263667	0.247461	0.438076	-0.0648564	0.841284	-0.37076	0.235443	-0.0123762	0.969549	-0.0651362	0.840607	-0.0691541	0.830897
circRNA2623	lightcyan	0.0880451	0.78555	-0.146742	0.649047	-0.146742	0.649047	0.205439	0.52182	0.0754835	0.815644	0.0341141	0.916178	-0.270908	0.39439	-0.230028	0.471999	0.147987	0.64624	-0.111907	0.729152	0.447569	0.144569	0.386098	0.215102	0.109535	0.734708	-0.251268	0.43083	0.364313	0.244322	-0.350503	0.263995	0.19024	0.5537
circRNA2687	lightcyan	-0.258199	0.417787	0.0860663	0.790274	-0.258199	0.417787	0.430331	0.162591	-0.358687	0.252229	0.175861	0.584574	0.442606	0.14962	-0.339147	0.280838	0.373068	0.232312	0.0373985	0.908136	0.495883	0.101095	-0.132104	0.682348	0.112712	0.727268	-0.203115	0.526642	-0.207769	0.517002	0.0675853	0.834686	-0.167618	0.60257
circRNA2693	lightcyan	-0.0793052	0.806462	-0.0793052	0.806462	0.0793052	0.806462	0.0793052	0.806462	-0.117132	0.716954	0.186259	0.56218	-0.34193	0.276655	0.403027	0.19393	0.448825	0.143309	-0.0942947	0.770676	-0.288335	0.363425	0.409584	0.186089	-0.295899	0.350396	-0.359525	0.251042	-0.252248	0.428973	-0.0909914	0.778529	0.535581	0.0727119
circRNA2737	lightcyan	0.160623	0.618002	-0.224872	0.482257	-0.353371	0.259836	0.41762	0.176751	0.110957	0.731374	-0.308116	0.329889	-0.132805	0.680741	-0.154183	0.632337	0.0335658	0.917521	0.121726	0.706279	0.688125	0.0133667	0.443526	0.148675	0.172192	0.592558	-0.215169	0.501837	-0.179586	0.576511	-0.161338	0.616419	0.203878	0.525056
circRNA275	lightcyan	-0.178965	0.577852	0.139195	0.666146	-0.019885	0.95109	0.059655	0.853887	0.389577	0.210642	-0.0877879	0.786164	-0.0505959	0.875911	0.337589	0.283195	-0.34208	0.27643	-0.0967983	0.764737	0.600615	0.0389097	-0.509402	0.0907162	0.039041	0.904117	0.197955	0.537417	-0.22702	0.477971	0.0787773	0.807729	0.205195	0.522324
circRNA2777	lightcyan	-0.396526	0.201902	0.15861	0.62247	-0.317221	0.315042	0.555136	0.0609827	-0.236891	0.458501	0.341262	0.277656	0.201818	0.529342	-0.198946	0.535341	0.385346	0.216074	0.089144	0.78293	0.610754	0.0348993	0.0218625	0.946232	-0.312779	0.322238	-0.16307	0.612587	-0.397643	0.200519	0.114912	0.72213	0.326574	0.300181
circRNA2779	lightcyan	-0.283654	0.371613	-0.445742	0.146415	0.20261	0.527691	0.526787	0.0784592	-0.297348	0.34793	-0.232977	0.466177	-0.241968	0.448636	-0.155622	0.629125	0.484834	0.110146	-0.00077471	0.998093	0.556616	0.0601522	-0.00509277	0.987467	-0.199082	0.535057	-0.139429	0.665615	0.225648	0.480708	0.267348	0.400877	0.0278767	0.931468
circRNA2782	lightcyan	-0.308257	0.329656	0.0440368	0.891908	-0.13211	0.682333	0.396331	0.202144	-0.222525	0.486961	-0.0259431	0.936213	0.328449	0.29725	0.0816395	0.800865	-0.256783	0.420436	0.278721	0.380347	0.764005	0.00381814	-0.134047	0.677894	-0.0535821	0.868641	-0.13181	0.683022	-0.334532	0.287853	0.160613	0.618025	0.0428107	0.894903
circRNA2866	lightcyan	-0.29277	0.355756	-0.19518	0.54325	0.09759	0.762861	0.39036	0.209646	-0.13154	0.683641	-0.0796701	0.805587	-0.173581	0.58953	-0.0601408	0.852709	-0.193311	0.547194	0.269937	0.396154	0.630866	0.0278332	-0.101765	0.752989	-0.155924	0.628451	-0.166683	0.604625	-0.246889	0.43917	0.559442	0.0585887	0.100231	0.756612
circRNA2872	lightcyan	-0.29687	0.348743	-0.138539	0.667639	-0.29687	0.348743	0.732279	0.00676689	0.0218184	0.94634	-0.0356749	0.912355	-0.135414	0.674768	0.157149	0.62572	0.190483	0.553184	0.327118	0.299329	0.938969	6.01602e-06	-0.131934	0.682738	-0.116957	0.717361	-0.0656307	0.839411	-0.221222	0.489582	-0.196458	0.540561	0.555922	0.0605407
circRNA2947	lightcyan	0	1	-0.163299	0.612081	-0.326599	0.300143	0.489898	0.105934	0.0752116	0.816298	-0.172151	0.592648	-0.161448	0.616174	0.0409916	0.899348	0.037426	0.908069	0.0925314	0.774866	0.849713	0.000466509	0.290021	0.3605	-0.0621452	0.847849	-0.0487955	0.880298	-0.221458	0.489108	-0.178029	0.579876	0.435119	0.15745
circRNA298	lightcyan	-0.195123	0.54337	-0.0278747	0.931473	-0.418121	0.176179	0.641119	0.0246594	0.0455722	0.88816	0.0761118	0.814133	-0.0659467	0.838647	0.0121573	0.970088	0.113379	0.725709	0.217945	0.4962	0.962638	5.38455e-07	-0.169378	0.598709	-0.123153	0.702973	0.1937	0.546373	-0.252963	0.427622	-0.190369	0.553426	0.520996	0.0824082
circRNA3140	lightcyan	0.0793052	0.806462	0.0793052	0.806462	-0.396526	0.201902	0.237915	0.456502	0.351846	0.262043	0.0413334	0.898512	-0.135875	0.673717	-0.00108418	0.997332	-0.253723	0.426186	0.0191064	0.953003	0.775761	0.0030214	-0.0182057	0.955217	0.347812	0.267932	-0.118629	0.71347	-0.250857	0.431609	-0.223798	0.484408	0.303522	0.337523
circRNA3190	lightcyan	-0.154997	0.630519	-0.154997	0.630519	-0.309994	0.326797	0.619987	0.0315126	0.127016	0.69405	-0.185471	0.563864	-0.125099	0.698472	0.187131	0.560318	0.454797	0.137413	0.0183036	0.954976	0.792038	0.00213501	-0.0558604	0.863101	0.0385436	0.905334	-0.101547	0.753504	-0.274868	0.38724	-0.270852	0.394492	0.461806	0.130696
circRNA3235	lightcyan	0.258199	0.417787	-0.258199	0.417787	-0.258199	0.417787	0.258199	0.417787	-0.13424	0.677453	-0.215737	0.500683	-0.147495	0.647349	0.00935722	0.976975	-0.200227	0.532662	0.0729391	0.821769	0.622841	0.0305155	0.632709	0.0272422	0.0098385	0.975791	-0.0496391	0.878242	-0.180765	0.57397	-0.137994	0.668882	0.257681	0.418754
circRNA3258	lightcyan	-0.0441511	0.891629	-0.0441511	0.891629	-0.0441511	0.891629	0.132453	0.681546	-0.246951	0.43905	-0.282117	0.374323	0.330468	0.294112	0.488554	0.107041	-0.219505	0.493045	-0.0483986	0.881265	0.544729	0.0670475	0.313757	0.320646	-0.129967	0.687254	-0.0631448	0.845428	-0.236902	0.458479	-0.212781	0.506709	0.121921	0.705828
circRNA3261	lightcyan	-0.241355	0.44982	-0.241355	0.44982	-0.160904	0.617381	0.643614	0.0239284	-0.221323	0.489379	-0.155702	0.628946	0.043114	0.894162	-0.0962179	0.766112	0.637035	0.0258904	0.0369229	0.9093	0.646305	0.0231582	0.0324029	0.92037	-0.168427	0.600795	-0.0341566	0.916073	0.120793	0.708445	-0.228845	0.474344	0.200337	0.532432
circRNA3337	lightcyan	0.106	0.74301	-0.0353333	0.913192	-0.317999	0.31379	0.247333	0.438321	-0.158795	0.622059	-0.20776	0.517021	0.270775	0.394632	0.00116274	0.997139	-0.214782	0.502627	0.0371978	0.908627	0.688375	0.0133195	0.481884	0.11265	-0.0547414	0.865822	5.47411e-05	0.999865	-0.233201	0.465736	-0.179435	0.576838	0.101679	0.753192
circRNA3346	lightcyan	0.216295	0.499547	-0.324443	0.303532	-0.324443	0.303532	0.43259	0.160152	-0.180173	0.575245	-0.213204	0.505846	-0.172104	0.592749	-0.0577716	0.858458	-0.159182	0.621201	0.487987	0.107511	0.459395	0.132981	0.642272	0.0243197	-0.0222044	0.945392	-0.132976	0.680349	-0.186371	0.56194	-0.182484	0.57027	0.323792	0.304559
circRNA3366	lightcyan	0.30529	0.334574	-0.256831	0.420345	-0.256831	0.420345	0.208372	0.515759	-0.131768	0.683117	-0.218052	0.495983	-0.156952	0.626159	-0.00774087	0.980952	-0.203444	0.525957	0.0521891	0.872031	0.542262	0.0685443	0.708301	0.00993706	0.00994431	0.975531	-0.0617225	0.848874	-0.17877	0.578274	-0.14107	0.661884	0.243639	0.44541
circRNA3397	lightcyan	0.0657952	0.839013	-0.328976	0.29643	0.0657952	0.839013	0.197386	0.538612	-0.225214	0.481575	-0.265639	0.404008	-0.204451	0.523867	-0.0578531	0.858261	-0.233822	0.464515	0.00853178	0.979006	0.558224	0.0592592	0.400367	0.197168	-0.0747779	0.817341	-0.123649	0.701827	-0.230566	0.470933	0.442248	0.149989	0.0184877	0.954524
circRNA3409	lightcyan	-0.0558146	0.863213	-0.390702	0.209212	-0.0558146	0.863213	0.502331	0.0960508	-0.248991	0.435156	-0.237432	0.457445	-0.2465	0.439914	-0.0817048	0.800709	0.256166	0.421591	0.027377	0.932694	0.663422	0.0186728	0.273179	0.390281	-0.12277	0.703861	-0.110176	0.733203	-0.260283	0.413905	0.302977	0.338434	0.19523	0.543146
circRNA3413	lightcyan	-0.152277	0.636602	0.0761387	0.814068	-0.304555	0.335798	0.380693	0.222144	-0.342574	0.275692	0.13035	0.686373	0.297639	0.347435	0.288237	0.363596	0.145167	0.652602	0.0799463	0.804924	0.526423	0.0787035	0.36752	0.23988	-0.242588	0.447437	-0.150983	0.639504	-0.347292	0.268697	-0.353497	0.259654	0.410915	0.184522
circRNA346	lightcyan	0.033389	0.917954	-0.233723	0.464709	-0.367279	0.240212	0.567613	0.0542268	-0.133527	0.679085	-0.0174955	0.956962	-0.0975042	0.763064	-0.0195752	0.951851	-0.175953	0.584374	0.471899	0.121405	0.851179	0.000445341	-0.238498	0.455367	0.335935	0.285709	0.11939	0.711702	-0.199122	0.534972	-0.16059	0.618075	0.228725	0.474581
circRNA3522	lightcyan	0.090167	0.780493	0.270501	0.395129	-0.270501	0.395129	-0.090167	0.780493	0.4279	0.165242	-0.189307	0.555683	0.346914	0.269254	0.155216	0.63003	-0.240459	0.451557	-0.151167	0.639092	0.329066	0.29629	-0.256589	0.420799	0.55993	0.0583216	-0.142188	0.659346	-0.264595	0.405927	-0.280763	0.376719	-0.163373	0.611918
circRNA3600	lightcyan	0	1	-0.308607	0.329079	-0.308607	0.329079	0.617213	0.0325041	-0.09552	0.767768	-0.161892	0.615191	-0.124725	0.699338	-0.00427516	0.989479	0.283653	0.371616	0.134903	0.675936	0.862563	0.000305212	-0.213659	0.504916	0.383038	0.219072	-0.0138105	0.966022	-0.191586	0.550845	-0.169295	0.598892	0.182401	0.570449
circRNA3617	lightcyan	0.120386	0.709389	0.240772	0.450951	-0.240772	0.450951	-0.120386	0.709389	0.238534	0.455296	-0.0639913	0.843378	0.35411	0.25877	0.208334	0.515839	-0.264691	0.405751	-0.162687	0.613433	0.30872	0.328893	-0.278819	0.380172	0.647834	0.0227283	-0.153523	0.633813	-0.270686	0.394794	-0.293028	0.355312	-0.191298	0.551455
circRNA3669	lightcyan	-0.162938	0.61288	0.162938	0.61288	-0.380188	0.22281	0.380188	0.22281	-0.139351	0.665792	0.139948	0.664432	0.398032	0.200038	-0.0132477	0.967406	-0.0583971	0.85694	0.0456657	0.887931	0.858052	0.000355865	-0.221049	0.48993	0.184385	0.566191	0.0198416	0.951197	-0.257013	0.420005	-0.21165	0.509024	0.0731486	0.821264
circRNA367	lightcyan	0.534522	0.073388	-0.534522	0.073388	-0.178174	0.579562	0.178174	0.579562	-0.218874	0.494319	-0.415037	0.17972	-0.285151	0.368984	0.0796217	0.805703	-0.326151	0.300845	0.195316	0.542963	0.487051	0.108288	0.513178	0.0879506	0.439385	0.152957	0.0306507	0.924665	-0.00408245	0.989954	-0.255167	0.423468	0.0414331	0.898269
circRNA3674	lightcyan	-0.342594	0.275662	0.479632	0.114587	-0.479632	0.114587	0.342594	0.275662	0.617731	0.0323174	-0.0514941	0.873723	0.423542	0.170062	-0.062083	0.848	0.0354296	0.912956	0.247339	0.438308	0.449295	0.142839	-0.247755	0.437514	-0.0881407	0.785322	-0.135619	0.674301	-0.294208	0.353288	-0.305907	0.333548	0.247634	0.437745
circRNA380	lightcyan	0.318511	0.312968	-0.409514	0.186171	-0.409514	0.186171	0.500517	0.0974523	-0.29757	0.347552	0.0860054	0.79042	-0.312971	0.321925	-0.177216	0.581636	-0.00721281	0.982251	0.393094	0.20619	0.637836	0.0256456	-0.00913753	0.977516	0.455957	0.136286	0.234541	0.463102	0.035188	0.913547	-0.355325	0.257025	0.232342	0.467427
circRNA3808	lightcyan	-0.157135	0.625752	-2.77556e-17	1	-0.31427	0.319813	0.471405	0.121849	0.297219	0.348149	-0.161906	0.615161	0.0446529	0.890404	-0.0541372	0.867291	0.221868	0.488282	0.0118617	0.970814	0.80426	0.00161229	-0.279958	0.378147	0.250815	0.431689	-0.0919656	0.776211	-0.0517815	0.873023	-0.273424	0.38984	0.159865	0.619684
circRNA395	lightcyan	0.281718	0.375028	-0.169031	0.59947	0.281718	0.375028	-0.394405	0.204545	0.094943	0.769137	-0.0338139	0.916913	-0.372147	0.233558	0.227568	0.47688	-0.603066	0.0379115	0.0621869	0.847748	-0.217438	0.497227	0.232769	0.466586	0.309974	0.326829	-0.225116	0.481771	0.486061	0.109116	-0.240926	0.450651	-0.0507714	0.875483
circRNA4019	lightcyan	-0.237915	0.456502	-0.0793052	0.806462	0.0793052	0.806462	0.237915	0.456502	0.265269	0.404688	-0.19368	0.546413	-0.133699	0.678693	-0.0192802	0.952576	-0.219186	0.49369	0.0238416	0.941372	0.739337	0.0059985	-0.247375	0.43824	0.0658172	0.83896	-0.133611	0.678892	0.239797	0.452841	0.0506864	0.87569	0.0315048	0.922571
circRNA4036	lightcyan	-0.036442	0.910477	0.255094	0.423605	-0.18221	0.570858	-0.036442	0.910477	-0.144226	0.654731	0.181219	0.57299	0.551263	0.0631931	-0.169199	0.599102	-0.279566	0.378843	-0.0962086	0.766134	0.457126	0.135156	-0.237203	0.457892	0.431085	0.161775	-0.0704471	0.827776	0.153919	0.632928	-0.267839	0.399979	-0.380991	0.221752
circRNA42	lightcyan	0.163299	0.612081	-0.326599	0.300143	-0.163299	0.612081	0.326599	0.300143	-0.133807	0.678444	-0.247753	0.437517	-0.154142	0.632429	-0.0150404	0.962998	-0.226846	0.478318	0.0619903	0.848225	0.829875	0.000837146	-0.201081	0.530877	0.203919	0.524971	0.438885	0.15348	-0.197681	0.537992	0.161332	0.616433	0.0411385	0.898989
circRNA4457	lightcyan	-0.0793052	0.806462	0.396526	0.201902	-0.396526	0.201902	0.0793052	0.806462	0.362246	0.24721	-0.12249	0.70451	0.567931	0.0540619	-0.0370035	0.909103	-0.212929	0.506407	-0.0776037	0.810547	0.562609	0.0568701	-0.205512	0.521668	0.261111	0.412367	-0.0342934	0.915738	-0.273003	0.390599	-0.247586	0.437837	-0.12064	0.708798
circRNA4563	lightcyan	-0.0243324	0.940167	-0.316321	0.316492	-0.316321	0.316492	0.656975	0.0202797	-0.10241	0.751467	-0.151069	0.639312	-0.138037	0.668782	-0.0195286	0.951966	0.405335	0.191147	0.124384	0.700125	0.825866	0.000933862	-0.214917	0.502351	0.344911	0.272213	-0.0171764	0.957747	-0.194045	0.545643	-0.178098	0.579727	0.212423	0.507442
circRNA459	lightcyan	0.0178771	0.956024	-0.12514	0.698379	-0.482682	0.111969	0.589945	0.0434732	-0.175722	0.584876	0.214086	0.504045	-0.146329	0.649979	-0.0622052	0.847704	0.195561	0.542447	0.258608	0.417023	0.726785	0.00741432	0.290624	0.359457	0.115173	0.72152	-0.200941	0.53117	-0.245974	0.440921	-0.361613	0.248098	0.507004	0.0925025
circRNA4604	lightcyan	0.0161186	0.960347	-0.370727	0.235488	-0.177304	0.581445	0.531912	0.0750733	-0.134826	0.676114	-0.223558	0.484888	-0.167827	0.60211	0.237618	0.457083	0.283068	0.372645	0.0786623	0.808005	0.747814	0.00516467	-0.259744	0.414907	0.458341	0.133989	-0.0738463	0.819584	-0.199781	0.533594	-0.201682	0.529625	0.174137	0.588319
circRNA4644	lightcyan	-0.036442	0.910477	-0.18221	0.570858	-0.18221	0.570858	0.400862	0.196563	-0.177358	0.581328	0.170757	0.595692	-0.190215	0.553752	0.277424	0.382659	0.398885	0.198986	-0.0457216	0.887795	0.500646	0.0973524	-0.314883	0.318818	0.447267	0.144874	-0.155851	0.628614	-0.234652	0.462884	-0.269903	0.396215	0.28848	0.363173
circRNA4660	lightcyan	-0.300965	0.341813	0.180579	0.57437	-0.180579	0.57437	0.300965	0.341813	0.0770399	0.811902	0.346711	0.269552	0.0426829	0.895215	-0.140238	0.663774	0.0283859	0.930219	0.0934436	0.772697	0.527919	0.0777024	-0.490367	0.105549	0.357661	0.253687	-0.354937	0.257581	-0.290715	0.359299	0.16264	0.613538	0.0449084	0.88978
circRNA4673	lightcyan	0.106	0.74301	-0.0353333	0.913192	-0.317999	0.31379	0.247333	0.438321	-0.0645771	0.84196	-0.188788	0.556787	0.323528	0.304977	-0.0233685	0.942534	-0.19381	0.54614	0.0578024	0.858384	0.725808	0.00753414	-0.189944	0.554328	0.536334	0.0722341	0.00610498	0.984977	-0.213598	0.50504	-0.180672	0.57417	-0.194115	0.545497
circRNA4679	lightcyan	-0.227508	0.477001	-0.0455016	0.888332	-0.318511	0.312968	0.59152	0.0427764	-0.229338	0.473367	0.428813	0.164244	-0.117254	0.716669	0.147044	0.648365	0.0695387	0.829968	0.494208	0.102435	0.616282	0.032842	-0.325404	0.302019	0.221015	0.49	-0.186201	0.562304	-0.240427	0.451619	-0.270653	0.394854	0.473061	0.120363
circRNA4693	lightcyan	-0.0353333	0.913192	0.106	0.74301	-0.317999	0.31379	0.247333	0.438321	-0.0944883	0.770216	0.433012	0.1597	-0.0293004	0.927976	-0.0175913	0.956727	-0.214085	0.504046	0.0510008	0.874925	0.725872	0.00752629	-0.218258	0.495565	0.33765	0.283103	-0.0522031	0.871997	-0.194143	0.545437	-0.163732	0.611126	0.237251	0.457798
circRNA5002	lightcyan	-0.219476	0.493104	-0.0438951	0.892254	-0.219476	0.493104	0.482846	0.111829	0.0103139	0.974622	-0.114237	0.723704	0.0851823	0.792387	0.120108	0.710034	-0.123273	0.702695	0.156386	0.627421	0.967406	2.7428e-07	-0.156886	0.626307	-0.0366666	0.909927	0.0453302	0.88875	-0.162079	0.614778	-0.0987119	0.760205	0.259866	0.41468
circRNA5249	lightcyan	-0.233285	0.465571	-0.116642	0.718094	-0.233285	0.465571	0.583212	0.0465403	0.0396688	0.902582	-0.111007	0.731257	-0.0498215	0.877797	0.112808	0.727043	-0.104473	0.746603	0.326922	0.299636	0.95242	1.7726e-06	-0.172728	0.59139	-0.0355558	0.912647	0.00347207	0.991456	-0.15404	0.632657	-0.104684	0.746106	0.358267	0.252825
circRNA5260	lightcyan	-0.382336	0.219989	-0.292375	0.356436	-0.0224904	0.94469	0.697202	0.0117304	-0.122088	0.705441	-0.190039	0.554127	-0.145972	0.650783	0.143816	0.655657	0.111839	0.729311	0.354881	0.257662	0.904422	5.34027e-05	-0.256752	0.420493	-0.133495	0.679158	-0.0888662	0.783592	-0.0851617	0.792436	0.0938852	0.771648	0.309658	0.327349
circRNA533	lightcyan	-0.0695048	0.83005	0.0695048	0.83005	-0.208514	0.515466	0.208514	0.515466	-0.290049	0.36045	0.247562	0.437882	0.214496	0.50321	0.0440802	0.891802	-0.17374	0.589184	-0.0972649	0.763631	0.778368	0.00286335	-0.118903	0.712834	-0.0100709	0.975219	0.292184	0.356764	0.0698398	0.829241	-0.273424	0.389839	0.135364	0.674884
circRNA5401	lightcyan	-0.538053	0.0711503	0.401994	0.195184	-0.241196	0.450128	0.377255	0.226694	0.298449	0.346061	0.379266	0.224026	0.0749367	0.816959	0.333431	0.289541	0.531837	0.0751221	-0.172222	0.592493	0.432789	0.159939	-0.318824	0.312467	-0.337047	0.284018	-0.167526	0.602771	-0.295079	0.351797	-0.322018	0.30737	0.666768	0.0178763
circRNA546	lightcyan	-0.52839	0.0773892	-0.02781	0.931632	0.19467	0.544325	0.36153	0.248215	-0.494212	0.102432	0.144307	0.654546	0.298783	0.345495	0.215323	0.501524	-0.0347381	0.914649	0.18276	0.569676	0.604704	0.0372549	-0.422586	0.171131	-0.374525	0.230348	0.162145	0.614633	0.264833	0.405489	-0.0149179	0.963299	0.0482331	0.881669
circRNA553	lightcyan	-0.13479	0.676196	-0.0577671	0.858469	-0.288836	0.362555	0.481393	0.113071	-0.127955	0.691884	-0.141937	0.659917	0.316934	0.315505	-0.176902	0.582316	0.363895	0.244904	-0.0540927	0.867399	0.751061	0.00486961	-0.193165	0.547502	0.18701	0.560576	0.0324067	0.920361	-0.0164576	0.959514	-0.214582	0.503034	-0.0792939	0.806489
circRNA5615	lightcyan	-0.372104	0.233616	-0.0413449	0.898484	0.124035	0.700934	0.289414	0.361551	0.26583	0.403658	-0.139073	0.666423	-0.0936929	0.772105	-0.0349338	0.91417	-0.14887	0.644253	0.239066	0.454263	0.549148	0.0644236	-0.210417	0.511552	-0.171219	0.594683	-0.147966	0.646287	0.555783	0.0606186	-0.176605	0.58296	0.114172	0.723857
circRNA5626	lightcyan	-0.421076	0.172828	0.0842152	0.794699	-0.252646	0.428221	0.589506	0.0436683	0.285328	0.368674	0.163592	0.611435	-0.164755	0.608869	-0.0441169	0.891712	0.55072	0.063508	-0.00500137	0.987692	0.67702	0.0155912	-0.253436	0.426728	-0.223463	0.485079	-0.102844	0.750443	0.00617312	0.984809	-0.24163	0.449289	0.542629	0.0683199
circRNA5688	lightcyan	-0.421718	0.172105	-0.0248069	0.939002	-0.0248069	0.939002	0.471332	0.121915	0.0755538	0.815475	0.0444004	0.89102	-0.16441	0.609629	0.305511	0.334207	0.0799997	0.804796	0.0182967	0.954993	0.84425	0.00055233	-0.290818	0.359121	-0.188724	0.556923	-0.118377	0.714056	-0.250575	0.432144	0.0933988	0.772804	0.464618	0.128062
circRNA5704	lightcyan	-0.317999	0.31379	-0.0353333	0.913192	-0.317999	0.31379	0.671332	0.0168307	0.263141	0.408609	-0.0312128	0.923287	-0.170905	0.595369	-0.0103986	0.974413	0.702894	0.0107831	0.0311884	0.923347	0.619351	0.0317383	-0.199174	0.534864	-0.170285	0.596724	-0.0532669	0.869408	-0.196297	0.540899	-0.195802	0.541941	0.533045	0.0743389
circRNA5706	lightcyan	-0.460566	0.131868	0.197386	0.538612	-0.197386	0.538612	0.460566	0.131868	0.334515	0.28788	0.297565	0.34756	-0.218442	0.495194	-0.105129	0.745058	0.552917	0.0622428	-0.110076	0.733439	0.471792	0.121501	-0.278637	0.380496	-0.287351	0.365139	-0.174991	0.586464	-0.282848	0.373034	0.129369	0.68863	0.524669	0.0798882
circRNA5770	lightcyan	-0.308607	0.329079	-2.77556e-17	1	-0.308607	0.329079	0.617213	0.0325041	0.287827	0.36431	-0.0798928	0.805052	-0.0859323	0.790594	0.0701331	0.828534	-0.0915901	0.777105	0.518407	0.0842165	0.791124	0.0021787	-0.207719	0.517105	-0.103819	0.748143	-0.0887376	0.783899	-0.178286	0.579321	-0.160527	0.618216	0.478428	0.115631
circRNA5859	lightcyan	-0.256307	0.421327	0.19935	0.534494	-0.256307	0.421327	0.313264	0.321447	0.553727	0.0617805	-0.0503024	0.876626	-0.0837325	0.795854	0.107143	0.740322	-0.132225	0.682069	0.0487709	0.880358	0.747575	0.00518688	-0.178563	0.578721	-0.111534	0.730024	-0.0564249	0.86173	-0.17565	0.585031	-0.137107	0.670904	0.442879	0.14934
circRNA5908	lightcyan	-0.304604	0.335716	0.101535	0.753533	-0.304604	0.335716	0.507673	0.0920015	-0.163511	0.611613	0.252412	0.428663	0.173093	0.590593	0.0522647	0.871847	-0.149658	0.642481	0.292205	0.356728	0.897761	7.39371e-05	-0.196678	0.540098	-0.0793645	0.80632	0.00477614	0.988247	-0.196527	0.540415	-0.148013	0.646182	0.337442	0.283418
circRNA595	lightcyan	0.0383201	0.905881	-0.421521	0.172327	0.1916	0.550814	0.1916	0.550814	-0.218483	0.495112	-0.288592	0.362979	-0.142237	0.659236	-0.154851	0.630845	-0.223954	0.484095	0.213513	0.505214	0.457493	0.134803	0.0198052	0.951286	0.115138	0.721602	0.0686157	0.832196	0.723786	0.00778675	-0.165492	0.607245	-0.214237	0.503738
circRNA6053	lightcyan	-0.308607	0.329079	0	1	-0.308607	0.329079	0.617213	0.0325041	-0.16012	0.619118	0.327321	0.299013	-0.0669601	0.836197	0.0223868	0.944944	0.28642	0.366764	0.103259	0.749464	0.869175	0.000241309	-0.208503	0.515489	-0.0972125	0.763755	-0.00154375	0.996201	-0.195731	0.54209	-0.159224	0.621107	0.496369	0.100709
circRNA620	lightcyan	0.1916	0.550814	-0.421521	0.172327	-0.421521	0.172327	0.651441	0.0217378	-0.208278	0.515953	-0.249025	0.435092	-0.220159	0.491724	-0.0654616	0.83982	0.0147995	0.96359	0.474523	0.119062	0.751611	0.00482095	0.235042	0.46212	-0.0456735	0.887912	0.345308	0.271626	-0.227794	0.476431	-0.165866	0.606421	0.405082	0.191452
circRNA6268	lightcyan	-0.361478	0.248287	0.258199	0.417787	-0.361478	0.248287	0.464758	0.127932	-0.178283	0.579326	0.319656	0.311135	0.389333	0.210952	0.00310424	0.992361	0.110205	0.733136	0.0387619	0.9048	0.839336	0.000639538	-0.20574	0.521196	-0.149111	0.643709	0.0352567	0.913379	-0.247113	0.438741	-0.198721	0.535812	0.276695	0.383963
circRNA6307	lightcyan	-0.39736	0.200869	0.309058	0.328336	-0.39736	0.200869	0.485662	0.10945	-0.187303	0.55995	0.431945	0.160847	0.396389	0.202071	-0.108619	0.736857	0.592692	0.0422638	-0.0648135	0.841388	0.491659	0.104495	-0.20181	0.529359	-0.225698	0.480607	-0.000255072	0.999372	-0.254739	0.424273	-0.24741	0.438173	0.301593	0.340755
circRNA6412	lightcyan	-0.445742	0.146415	-0.283654	0.371613	0.040522	0.900496	0.688875	0.0132255	-0.284692	0.369789	0.0286239	0.929635	-0.13932	0.665861	-0.0823083	0.799263	0.284154	0.370734	0.296769	0.348914	0.806464	0.00152961	-0.268423	0.398912	-0.176533	0.583116	-0.107677	0.739069	0.241452	0.449634	0.0326507	0.919763	0.216339	0.499459
circRNA6555	lightcyan	-0.333333	0.289692	0.259259	0.415809	-0.333333	0.289692	0.407407	0.188669	-0.164557	0.609306	0.513083	0.08802	0.183692	0.567675	0.00745287	0.98166	0.0246094	0.939487	0.0427498	0.895051	0.79615	0.00194652	-0.206349	0.519936	-0.122574	0.704316	0.00229654	0.994348	-0.218638	0.494797	-0.174482	0.587569	0.395107	0.203668
circRNA6823	lightcyan	-0.473746	0.119752	-0.036442	0.910477	0.109326	0.735197	0.400862	0.196563	-0.322797	0.306135	0.377132	0.226859	-0.107232	0.740112	0.110504	0.732435	-0.205232	0.522247	0.372049	0.233691	0.598731	0.0396893	-0.30122	0.341382	-0.197398	0.538586	-0.198537	0.536198	-0.0265953	0.934612	0.22486	0.482282	0.280006	0.378062
circRNA6880	lightcyan	-0.39736	0.200869	0.309058	0.328336	-0.39736	0.200869	0.485662	0.10945	-0.191632	0.550747	0.397535	0.200651	0.426167	0.167148	-0.0478574	0.882585	0.317744	0.314201	-0.00932862	0.977046	0.721292	0.00810698	-0.214314	0.503579	-0.192548	0.548807	0.0212111	0.947832	-0.264357	0.406366	-0.231554	0.468981	0.29646	0.349441
circRNA6882	lightcyan	-0.317999	0.31379	0.247333	0.438321	-0.317999	0.31379	0.388666	0.211804	-0.167203	0.603481	0.704525	0.0105226	0.00105198	0.997411	-0.041206	0.898824	-0.135133	0.675411	0.394738	0.204129	0.509932	0.0903244	-0.201798	0.529382	-0.109586	0.734587	-0.0981091	0.761632	-0.168064	0.601592	-0.162922	0.612915	0.491962	0.104248
circRNA6912	lightcyan	-0.324617	0.303257	0.0463739	0.886203	-0.324617	0.303257	0.602861	0.0379944	-0.165008	0.608312	0.425616	0.167757	-0.0736012	0.820174	-0.00739848	0.981794	0.372092	0.233633	0.0720574	0.823893	0.785102	0.00248416	-0.213194	0.505866	-0.118329	0.714169	-0.0165707	0.959236	-0.200846	0.531367	-0.173913	0.588807	0.526165	0.078877
circRNA6923	lightcyan	-0.310259	0.32636	0.141027	0.661981	-0.310259	0.32636	0.479492	0.114708	-0.15611	0.628035	0.532393	0.0747608	-0.0389044	0.904452	0.00602819	0.985166	0.152007	0.637209	0.0635257	0.844505	0.774423	0.00310505	-0.206965	0.518663	-0.104257	0.747113	-0.0195798	0.95184	-0.193744	0.54628	-0.159369	0.620784	0.504766	0.0941902
circRNA7097	lightcyan	-0.293882	0.353846	-0.0801498	0.804436	-0.293882	0.353846	0.667915	0.0176093	-0.170855	0.595479	-0.121663	0.706427	0.25503	0.423725	0.0469016	0.884916	-0.0842116	0.794708	0.569583	0.0532103	0.84126	0.0006042	-0.177942	0.580064	-0.0745581	0.81787	0.00168661	0.995849	-0.180314	0.574942	-0.148023	0.646159	0.214081	0.504055
circRNA737	lightcyan	-0.486864	0.108444	0.243432	0.445808	-0.121716	0.706303	0.365148	0.24316	-0.0580001	0.857904	0.198937	0.535359	0.287591	0.36472	0.395795	0.20281	-0.14847	0.645153	0.159285	0.62097	0.741289	0.00579811	-0.409354	0.186361	-0.340982	0.278076	0.144488	0.654138	-0.202031	0.528897	-0.152851	0.635317	0.399797	0.197867
circRNA74	lightcyan	-0.206725	0.519159	0.454794	0.137416	-0.372104	0.233616	0.124035	0.700934	0.334327	0.288168	0.601197	0.0386709	-0.069846	0.829227	-0.00705171	0.982647	-0.234429	0.463323	-0.0736726	0.820002	0.603678	0.0376652	-0.226219	0.479568	-0.153312	0.634285	0.134818	0.676131	-0.222789	0.486432	-0.168262	0.601156	0.561244	0.0576067
circRNA746	lightcyan	-0.252646	0.428221	-0.252646	0.428221	0.421076	0.172828	0.0842152	0.794699	-0.0422006	0.896393	-0.26318	0.408537	-0.203778	0.525263	-0.122764	0.703874	-0.248171	0.43672	-0.074392	0.81827	0.485346	0.109715	-0.237433	0.457443	-0.194398	0.5449	0.0611239	0.850325	0.258726	0.416804	0.618414	0.0320723	-0.221132	0.489764
circRNA747	lightcyan	-0.158397	0.622944	0.203653	0.525523	-0.24891	0.435311	0.203653	0.525523	-0.178587	0.578669	0.394019	0.205029	0.20482	0.523102	-0.108371	0.737437	-0.148331	0.645465	0.268787	0.398248	0.294585	0.352642	-0.277765	0.38205	-0.378301	0.225304	0.602991	0.0379418	0.119873	0.710579	-0.221228	0.489571	0.253234	0.427109
circRNA760	lightcyan	-0.03253	0.920059	0.22771	0.476598	-0.16265	0.613515	-0.03253	0.920059	0.678689	0.0152406	-0.259404	0.41554	0.0397623	0.902353	-0.195021	0.543586	-0.197639	0.53808	-0.252287	0.428899	0.464454	0.128215	-0.152216	0.63674	0.0321594	0.920967	0.110693	0.731992	-0.0163272	0.959834	0.052734	0.870705	-0.0274217	0.932584
circRNA774	lightcyan	0.174078	0.588449	-0.174078	0.588449	-0.348155	0.267428	0.348155	0.267428	0.116705	0.717948	-0.186753	0.561124	-0.172791	0.591252	-0.0277122	0.931872	-0.194459	0.54477	0.226602	0.478804	0.64959	0.0222422	-0.18432	0.566328	-0.051166	0.874522	0.688357	0.0133229	-0.179234	0.577272	-0.0750755	0.816625	0.306977	0.331773
circRNA7876	lightcyan	-0.236492	0.459281	0.0472984	0.883948	-0.236492	0.459281	0.425685	0.16768	-0.125844	0.696752	-0.120861	0.708286	0.374098	0.230922	0.0896894	0.78163	-0.128479	0.690677	0.123281	0.702678	0.906307	4.84985e-05	-0.142828	0.657896	-0.058961	0.855571	0.0822469	0.79941	-0.181748	0.571853	-0.115472	0.720822	0.0875328	0.786773
circRNA8131	lightcyan	-0.421076	0.172828	-0.421076	0.172828	0.421076	0.172828	0.421076	0.172828	-0.302797	0.338735	-0.246125	0.440632	-0.172084	0.592794	0.129886	0.68744	0.303906	0.336881	0.0156623	0.961469	0.559058	0.0587993	-0.248186	0.436692	-0.196046	0.541427	-0.131464	0.683815	0.549905	0.0639814	0.0667145	0.83679	-0.0203996	0.949826
circRNA834	lightcyan	-0.190885	0.55233	0.233304	0.465532	-0.445399	0.146764	0.40298	0.193986	0.0524966	0.871283	0.335599	0.286222	0.12531	0.697986	-0.298163	0.346546	-0.0196127	0.951759	0.0447715	0.890114	0.829913	0.000836288	-0.100763	0.755355	-0.218839	0.494392	0.267331	0.400906	-0.0985638	0.760555	-0.137249	0.67058	0.343398	0.274463
circRNA8457	lightcyan	-0.333333	0.289692	-0.333333	0.289692	-0.037037	0.909021	0.703704	0.0106531	-0.207236	0.518102	-0.129974	0.687239	-0.168537	0.600552	0.162603	0.613619	0.741781	0.00574838	0.0622326	0.847637	0.612468	0.0342518	-0.210391	0.511607	-0.149785	0.642196	-0.0462871	0.886415	0.0478269	0.882659	-0.179376	0.576965	0.360656	0.249444
circRNA87	lightcyan	0.11496	0.722016	0.268241	0.399245	-0.498161	0.0992935	0.11496	0.722016	0.247407	0.438179	-0.00842541	0.979268	0.230156	0.471746	-0.0515515	0.873583	-0.324092	0.304087	-0.110016	0.733579	0.705946	0.0102993	0.22077	0.490493	-0.158752	0.622155	0.365335	0.242902	-0.322091	0.307254	-0.227422	0.477171	0.294436	0.352897
circRNA8723	lightcyan	-0.324443	0.303532	-0.324443	0.303532	0	1	0.648886	0.0224363	-0.220335	0.491369	-0.172744	0.591355	-0.162691	0.613424	0.481571	0.112918	0.509752	0.0904574	0.073099	0.821383	0.706516	0.0102107	-0.232061	0.467981	-0.126975	0.694144	-0.0490283	0.87973	-0.163941	0.610664	-0.163497	0.611643	0.458968	0.133389
circRNA873	lightcyan	3.46945e-17	1	0.163299	0.612081	-0.326599	0.300143	0.163299	0.612081	-0.120887	0.708225	-0.0698065	0.829322	0.513769	0.0875231	-0.196751	0.539944	0.565707	0.0552233	-0.196199	0.541106	-0.0125325	0.969165	-0.0999794	0.757207	-0.195132	0.543351	0.483775	0.11104	-0.194726	0.544208	-0.161757	0.61549	-0.101264	0.754171
circRNA910	lightcyan	-0.284747	0.369693	0.537856	0.0712737	-0.284747	0.369693	0.0316386	0.922243	0.203445	0.525956	0.696096	0.0119213	0.138509	0.667708	0.0170131	0.958148	0.20261	0.527692	-0.310137	0.326561	0.246189	0.440509	-0.562919	0.0567041	0.0748841	0.817086	0.0334545	0.917793	-0.362758	0.246493	-0.0675297	0.83482	0.289695	0.361065
circRNA9317	lightcyan	-0.258199	0.417787	-0.258199	0.417787	0.258199	0.417787	0.258199	0.417787	-0.211362	0.509615	-0.191372	0.551299	-0.132742	0.680883	-0.0213565	0.947475	-0.157178	0.625656	0.0348687	0.914329	0.589492	0.0436749	-0.17851	0.578835	-0.104937	0.745512	-0.0847951	0.793312	-0.184777	0.56535	0.684022	0.0141594	-0.102572	0.751084
circRNA98	lightcyan	-0.174078	0.588449	-0.435194	0.15737	0.261116	0.412356	0.348155	0.267428	-0.306802	0.332062	-0.300649	0.342344	-0.20275	0.527401	-0.111551	0.729984	-0.231534	0.469022	0.248397	0.436289	0.631387	0.0276652	0.0124834	0.969285	-0.140452	0.663287	-0.046625	0.885591	0.138708	0.667254	0.485868	0.109277	-0.104575	0.746364
ciRNA1018	lightcyan	-0.326599	0.300143	-0.326599	0.300143	0.163299	0.612081	0.489898	0.105934	-0.222884	0.486242	-0.175013	0.586415	-0.0585829	0.856489	-0.0597189	0.853732	-0.0960875	0.766421	0.538165	0.0710802	0.557322	0.059759	-0.183412	0.568276	-0.101829	0.752837	-0.109726	0.73426	0.590226	0.0433483	-0.138873	0.666879	-0.00158225	0.996106
ciRNA119	lightcyan	-0.568812	0.0536066	0.173117	0.590542	0.173117	0.590542	0.222579	0.486854	0.0736656	0.820019	0.0726459	0.822475	0.199924	0.533294	-0.0157383	0.961282	0.568146	0.0539508	0.238195	0.455958	-0.41362	0.181362	-0.460592	0.131843	-0.248678	0.435754	-0.358031	0.253161	-0.0697507	0.829457	0.225994	0.480018	-0.0472061	0.884173
ciRNA122	lightcyan	-0.241778	0.449002	-0.499675	0.0981078	0.145067	0.652829	0.596386	0.0406751	-0.330322	0.294338	-0.275894	0.385398	-0.277489	0.382543	-0.161786	0.615426	0.319175	0.311904	0.165612	0.606981	0.648659	0.0224991	-0.0900058	0.780876	-0.19906	0.535102	0.0174135	0.957164	0.000108575	0.999733	0.46343	0.129171	0.0516946	0.873235
ciRNA131	lightcyan	-0.03253	0.920059	-0.03253	0.920059	-0.29277	0.355756	0.35783	0.253446	-0.131724	0.683218	-0.173925	0.588781	0.282715	0.373267	0.0407005	0.90006	-0.182481	0.570275	0.0680752	0.833502	0.871682	0.000220023	-0.15568	0.628996	-0.050725	0.875596	0.439948	0.152371	-0.197811	0.537719	-0.0940873	0.771168	0.0822651	0.799366
ciRNA144	lightcyan	0.174078	0.588449	-0.174078	0.588449	-0.174078	0.588449	0.174078	0.588449	0.0614798	0.849462	-0.247159	0.438654	-0.201807	0.529364	0.25179	0.429839	-0.230084	0.471888	-0.00315884	0.992226	0.560265	0.0581386	0.580094	0.0480111	-0.0630621	0.845628	-0.128539	0.69054	-0.213108	0.506042	-0.189031	0.556269	0.387938	0.212736
ciRNA246	lightcyan	-0.0883745	0.784765	-0.441873	0.150376	0.265124	0.404955	0.265124	0.404955	-0.349417	0.26558	-0.389641	0.21056	-0.000571394	0.998594	0.032955	0.919017	0.280507	0.377172	-0.110459	0.732542	0.436203	0.1563	0.0845604	0.793874	0.13016	0.686811	-0.221614	0.488792	0.506318	0.0930177	-0.13483	0.676105	-0.250549	0.432193
ciRNA247	lightcyan	-0.171184	0.594758	-0.171184	0.594758	0.0855921	0.791407	0.256776	0.420448	-0.207025	0.518539	-0.222822	0.486365	0.159497	0.6205	-0.0270188	0.933573	-0.198164	0.536978	0.0678757	0.833984	0.717004	0.00868053	0.0810421	0.802297	-0.096579	0.765256	-0.0306998	0.924544	0.435336	0.15722	-0.156662	0.626806	-0.0986897	0.760257
ciRNA617	lightcyan	-0.226455	0.479097	0	1	-0.226455	0.479097	0.452911	0.139258	-0.123046	0.703221	0.196065	0.541386	-0.0109523	0.973051	0.0943399	0.770568	-0.142384	0.658902	0.146918	0.648649	0.932254	1.00231e-05	-0.169034	0.599464	-0.028827	0.929137	0.0263928	0.935109	-0.155961	0.628369	-0.0965073	0.765426	0.357653	0.253699
ciRNA904	lightcyan	-0.297133	0.348294	-0.297133	0.348294	-0.127343	0.693295	0.72161	0.00806566	-0.180697	0.574116	-0.0941769	0.770956	-0.175401	0.585573	-0.0544519	0.866526	0.746403	0.00529692	0.0630914	0.845557	0.610025	0.0351775	-0.18805	0.558357	-0.139348	0.665799	-0.0327682	0.919475	-0.186063	0.562599	0.0914718	0.777386	0.306409	0.332715

## Sheet:  red
probes	moduleColor	GS.c(1, 1, 1, 0, 0, 0, 0, 0, 0, 0, 0, 0)	p.GS.c(1, 1, 1, 0, 0, 0, 0, 0, 0, 0, 0, 0)	GS.c(0, 0, 0, 1, 1, 1, 0, 0, 0, 0, 0, 0)	p.GS.c(0, 0, 0, 1, 1, 1, 0, 0, 0, 0, 0, 0)	GS.c(0, 0, 0, 0, 0, 0, 1, 1, 1, 0, 0, 0)	p.GS.c(0, 0, 0, 0, 0, 0, 1, 1, 1, 0, 0, 0)	GS.c(0, 0, 0, 0, 0, 0, 0, 0, 0, 1, 1, 1)	p.GS.c(0, 0, 0, 0, 0, 0, 0, 0, 0, 1, 1, 1)	MMblue	p.MMblue	MMmidnightblue	p.MMmidnightblue	MMturquoise	p.MMturquoise	MMblack	p.MMblack	MMgreen	p.MMgreen	MMgreenyellow	p.MMgreenyellow	MMlightcyan	p.MMlightcyan	MMred	p.MMred	MMbrown	p.MMbrown	MMpink	p.MMpink	MMgrey60	p.MMgrey60	MMtan	p.MMtan	MMgrey	p.MMgrey
circRNA1063	red	0.83887	0.000648315	-0.39736	0.200869	-0.0441511	0.891629	-0.39736	0.200869	-0.125921	0.696576	-0.345312	0.27162	-0.332815	0.290489	-0.314982	0.318658	-0.326278	0.300645	-0.258885	0.416507	-0.259204	0.415913	0.628148	0.0287218	0.431749	0.161058	0.254173	0.425338	-0.220894	0.490242	0.369049	0.237781	-0.365762	0.242309
circRNA1191	red	0.560991	0.0577435	-0.12946	0.688421	-0.302072	0.339951	-0.12946	0.688421	-0.211992	0.508323	0.173855	0.588933	-0.27962	0.378747	-0.265228	0.404764	-0.335297	0.286684	-0.00593838	0.985387	0.00510582	0.987435	0.5767	0.0496488	-0.0922932	0.775432	0.518854	0.0839022	-0.247344	0.438299	0.0956707	0.76741	0.200281	0.532548
circRNA1291	red	0.016169	0.960223	0.210198	0.512004	-0.436564	0.155919	0.210198	0.512004	-0.0539513	0.867743	0.205623	0.521438	0.201054	0.530934	-0.24488	0.443023	-0.203702	0.525422	0.386603	0.214452	0.174834	0.586804	0.603339	0.0378014	-0.430808	0.162074	0.0253983	0.93755	-0.156045	0.62818	-0.2378	0.456726	0.353909	0.25906
circRNA1352	red	-0.433609	0.15906	0.224281	0.483441	-0.433609	0.15906	0.642938	0.024125	-0.232316	0.467479	0.384809	0.216769	0.430731	0.162158	-0.0339664	0.916539	0.277197	0.383064	0.452404	0.139756	0.597315	0.0402828	-0.43711	0.155343	-0.138894	0.666831	0.11362	0.725145	-0.0767391	0.812625	-0.440988	0.15129	0.31771	0.314255
circRNA1356	red	0.500517	0.0974523	0.0455016	0.888332	-0.136505	0.672278	-0.409514	0.186171	0.542774	0.0682315	-0.1078	0.738779	-0.279263	0.379381	-0.296898	0.348695	-0.192153	0.549643	-0.289329	0.361699	-0.257039	0.419955	0.452747	0.139418	0.444681	0.147495	-0.199505	0.53417	0.288753	0.362698	-0.298966	0.345185	-0.122123	0.70536
circRNA1460	red	0.297133	0.348294	0.297133	0.348294	-0.466924	0.125928	-0.127343	0.693295	0.114924	0.722102	-0.138465	0.667807	0.614357	0.0335482	-0.426575	0.166698	0.138333	0.668108	-0.0727502	0.822224	-0.265036	0.405116	0.376197	0.228107	0.0109527	0.97305	0.24913	0.434892	-0.0157275	0.961308	-0.406352	0.189928	-0.279264	0.37938
circRNA1510	red	0.574801	0.0505823	-0.1916	0.550814	0.11496	0.722016	-0.498161	0.0992935	-0.23289	0.466348	0.0366825	0.909888	-0.323617	0.304836	0.113386	0.725693	-0.357472	0.253955	-0.332411	0.291111	-0.357722	0.2536	0.667733	0.0176515	0.277871	0.381861	-0.125792	0.696872	-0.249985	0.433265	0.209515	0.513406	-0.0842837	0.794535
circRNA1556	red	0.567613	0.0542268	0.033389	0.917954	-0.233723	0.464709	-0.367279	0.240212	0.240321	0.451825	-0.0434046	0.893452	-0.276484	0.384341	0.00567614	0.986032	-0.277565	0.382407	-0.269232	0.397436	-0.229836	0.472379	0.853411	0.000414563	-0.0996614	0.757959	0.147353	0.647669	-0.194722	0.544215	-0.180666	0.574183	0.286958	0.365824
circRNA1661	red	0.314627	0.319234	-0.40452	0.192127	0.40452	0.192127	-0.314627	0.319234	0.0195831	0.951832	-0.410324	0.185217	-0.463278	0.129312	-0.180808	0.573876	0.00531417	0.986923	-0.267981	0.399718	-0.417782	0.176566	0.634221	0.026764	-0.0564553	0.861656	-0.201234	0.530558	0.337684	0.283051	0.337275	0.283671	-0.246929	0.439094
circRNA1678	red	0.67722	0.015549	-0.274549	0.387814	-0.201336	0.530347	-0.201336	0.530347	-0.0169566	0.958287	-0.152845	0.63533	-0.365285	0.242971	-0.33017	0.294575	-0.179207	0.577329	-0.187148	0.560281	-0.0560603	0.862616	0.653518	0.021182	-0.035137	0.913672	0.573688	0.0511352	0.156093	0.628075	-0.100281	0.756493	0.0565731	0.86137
circRNA1801	red	0.0623783	0.847285	0.22872	0.474591	-0.270306	0.395483	-0.0207928	0.94886	-0.193643	0.546493	-0.176512	0.583161	0.719495	0.00834383	-0.107834	0.738699	0.255962	0.421974	-0.241015	0.450479	-0.0250712	0.938353	0.345924	0.270714	-0.119381	0.711721	0.0667145	0.83679	-0.284799	0.369603	-0.150851	0.639801	-0.259288	0.415756
circRNA1815	red	0.42796	0.165176	-0.342368	0.275999	0.0855921	0.791407	-0.171184	0.594758	-0.181249	0.572926	-0.286204	0.367142	-0.210059	0.512289	-0.190408	0.553344	-0.256518	0.420931	-0.111788	0.72943	0.0339395	0.916605	0.773242	0.0031803	-0.0544907	0.866431	0.0798576	0.805137	0.464754	0.127936	-0.147855	0.646538	-0.121081	0.707774
circRNA1901	red	0.492665	0.103679	0.0328443	0.919288	-0.361287	0.248556	-0.164222	0.610045	-0.342862	0.275262	-0.00524631	0.98709	0.439036	0.153322	-0.51209	0.0887416	-0.139526	0.665392	-0.123371	0.702468	-0.00860906	0.978816	0.614236	0.033593	0.317687	0.314292	0.0642577	0.842733	-0.0105085	0.974143	-0.188236	0.557962	-0.440122	0.152189
circRNA1915	red	0.0643268	0.842566	0.407403	0.188675	-0.493172	0.103269	0.0214423	0.947264	0.19417	0.545381	0.237396	0.457514	0.478422	0.115637	-0.0637985	0.843845	-0.204952	0.522828	0.0361284	0.911245	0.331914	0.291877	-0.529314	0.0767771	0.443271	0.148937	0.313126	0.321673	-0.219613	0.492826	-0.397252	0.201002	-0.0770789	0.811808
circRNA1918	red	0.765283	0.00372458	-0.255094	0.423605	-0.255094	0.423605	-0.255094	0.423605	-0.0710717	0.82627	-0.231482	0.469123	-0.240227	0.452007	-0.184023	0.566966	-0.234416	0.463347	-0.189049	0.556231	-0.130137	0.686863	0.588382	0.0441718	0.0116014	0.971455	0.732292	0.0067654	-0.123593	0.701956	-0.0399981	0.901777	0.0194203	0.952232
circRNA1939	red	0.621706	0.0309094	0.0248682	0.938851	-0.273551	0.389611	-0.373024	0.232372	-0.0160712	0.960463	0.138727	0.667213	-0.157564	0.624797	-0.311535	0.32427	-0.0794175	0.806193	-0.435192	0.157373	-0.226197	0.479611	0.855204	0.000391063	0.134675	0.676459	0.0480087	0.882216	-0.126802	0.694542	-0.112401	0.727994	0.016144	0.960284
circRNA196	red	0.54663	0.0659098	0.109326	0.735197	-0.327978	0.297985	-0.327978	0.297985	0.248991	0.435156	-0.0628203	0.846214	-0.0955544	0.767686	-0.224013	0.483978	-0.349196	0.265902	-0.268545	0.398689	-0.0571462	0.859977	0.892089	9.59016e-05	0.0558055	0.863235	-0.0405008	0.900548	-0.296127	0.350008	-0.0511017	0.874679	0.0893335	0.782478
circRNA200	red	0.166243	0.605591	0.213741	0.504748	-0.261239	0.412129	-0.118745	0.7132	0.0324222	0.920323	-0.367441	0.23999	0.590831	0.0430802	-0.0666778	0.836879	-0.134882	0.675985	-0.151722	0.637848	0.04033	0.900965	0.464143	0.128505	-0.302975	0.338437	0.295495	0.351087	-0.313694	0.320749	-0.0416075	0.897843	-0.163609	0.611397
circRNA2004	red	0.617213	0.0325041	-2.08167e-17	1	-0.308607	0.329079	-0.308607	0.329079	-0.110921	0.731458	-0.223573	0.484858	0.210587	0.511204	-0.197422	0.538536	-0.24779	0.437447	-0.22196	0.488098	-0.16671	0.604565	0.852053	0.000433088	-0.0593593	0.854605	0.352219	0.261502	-0.192706	0.548474	-0.145512	0.651823	-0.122597	0.704261
circRNA2040	red	0.515561	0.0862354	-0.199911	0.533321	-0.031565	0.922424	-0.284085	0.370857	-0.139022	0.666541	-0.334901	0.287288	-0.0927689	0.774301	0.00101278	0.997508	-0.0205825	0.949376	-0.337374	0.283522	-0.287098	0.365581	0.815121	0.00123584	-0.183458	0.568178	0.234126	0.463916	-0.272448	0.391601	0.147688	0.646914	-0.0294627	0.927578
circRNA2044	red	0.085947	0.790559	0.472709	0.120679	-0.515682	0.0861489	-0.0429735	0.894505	0.300334	0.342875	0.53134	0.0754465	0.210686	0.511001	-0.229523	0.472999	0.288207	0.363647	-0.063273	0.845117	-0.228583	0.474863	-0.358669	0.252254	0.408209	0.187716	0.0461842	0.886666	-0.230759	0.470553	-0.421646	0.172186	0.0920204	0.776081
circRNA2096	red	0.522976	0.0810427	-0.392232	0.207276	-0.130744	0.685468	0	1	-0.191799	0.550393	-0.274474	0.387948	-0.342339	0.276043	0.138616	0.667465	0.325266	0.302236	-0.223979	0.484044	-0.168544	0.600537	0.617604	0.0323633	-0.103258	0.749467	0.376541	0.227647	-0.177646	0.580704	-0.165152	0.607993	0.262231	0.410291
circRNA2109	red	0.727607	0.00731462	-0.242536	0.447538	-0.242536	0.447538	-0.242536	0.447538	-0.0846143	0.793744	-0.227245	0.477523	-0.233665	0.464823	-0.169506	0.598429	-0.226223	0.47956	-0.161235	0.616647	-0.150723	0.640088	0.903225	5.67139e-05	0.0109437	0.973072	0.335217	0.286805	-0.13497	0.675784	-0.0920725	0.775957	0.0587499	0.856084
circRNA217	red	0.16265	0.613515	-0.35783	0.253446	0.16265	0.613515	0.03253	0.920059	-0.0826419	0.798464	-0.270394	0.395323	-0.310031	0.326736	-0.287443	0.364978	0.282479	0.373684	-0.184218	0.566548	-0.0304417	0.925177	0.575792	0.0500938	-0.200905	0.531246	-0.0580551	0.85777	0.527281	0.0781281	-0.0522749	0.871822	-0.0482244	0.88169
circRNA2212	red	0.486534	0.10872	-0.208514	0.515466	-0.0695048	0.83005	-0.208514	0.515466	-0.114881	0.722202	-0.207883	0.516767	-0.195641	0.54228	0.076997	0.812005	-0.173145	0.590479	-0.124476	0.699914	-0.175371	0.585638	0.963614	4.72486e-07	-0.0151515	0.962725	-0.153508	0.633847	-0.117094	0.717042	-0.134245	0.677443	0.11516	0.72155
circRNA2274	red	0.388379	0.212172	-0.12946	0.688421	-0.12946	0.688421	-0.12946	0.688421	-0.161568	0.615909	-0.215938	0.500273	0.00694446	0.982911	0.0770041	0.811988	0.0511302	0.874609	-0.174345	0.587867	-0.179725	0.576211	0.922027	1.98923e-05	-0.0908203	0.778937	-0.149543	0.64274	-0.175436	0.585497	-0.200874	0.53131	0.0932414	0.773178
circRNA2276	red	0.404226	0.192481	0.0808452	0.802769	-0.242536	0.447538	-0.242536	0.447538	-0.104306	0.746997	0.289836	0.36082	-0.14027	0.663701	-0.152637	0.635795	-0.212014	0.508278	-0.152769	0.635501	-0.153035	0.634906	0.877564	0.000175812	-0.0416109	0.897834	-0.152746	0.635552	-0.148809	0.644389	-0.158124	0.62355	0.218549	0.494976
circRNA2317	red	-1.38778e-17	1	0.534522	0.073388	-0.356348	0.255559	-0.178174	0.579562	0.278136	0.381389	0.0775489	0.810679	0.555223	0.0609338	-0.204618	0.52352	-0.279864	0.378313	-0.0372363	0.908533	-0.00259236	0.99362	0.59653	0.0406143	-0.275413	0.38626	-0.192072	0.549816	-0.0650686	0.840771	-0.342309	0.276087	0.0258957	0.936329
circRNA2324	red	-6.93889e-18	1	0.374634	0.230201	-0.374634	0.230201	0	1	0.119172	0.712208	-0.0758616	0.814734	0.593623	0.0418592	-0.186303	0.562085	0.360601	0.249522	-0.234459	0.463264	-0.0975052	0.763062	0.441377	0.150887	-0.23799	0.456356	-0.0644719	0.842215	-0.255819	0.422242	-0.272992	0.390619	-0.0344844	0.915271
circRNA2336	red	0.326599	0.300143	-0.326599	0.300143	0	1	-6.93889e-18	1	-0.18029	0.574993	-0.240564	0.451353	-0.214331	0.503545	-0.173059	0.590667	0.0116923	0.971231	-0.0802474	0.804202	0.0600381	0.852958	0.849764	0.000465753	-0.07001	0.828831	-0.159006	0.621591	0.306567	0.332452	-0.18784	0.558805	0.0174048	0.957185
circRNA2348	red	0.1448	0.653432	0.1448	0.653432	-0.351657	0.262317	0.0620572	0.848063	-0.159154	0.621261	-0.12659	0.695031	0.500515	0.0974541	-0.204982	0.522766	0.304981	0.335087	-0.077141	0.811659	-0.110656	0.73208	0.638455	0.0254575	-0.174339	0.587881	-0.0675598	0.834747	-0.232203	0.467701	-0.251794	0.429832	-0.0687474	0.831879
circRNA2353	red	0.522233	0.0815534	-0.174078	0.588449	-0.174078	0.588449	-0.174078	0.588449	-0.0778552	0.809943	-0.170297	0.596699	-0.173001	0.590795	-0.116178	0.719177	-0.165733	0.606715	-0.097128	0.763955	-0.135303	0.675022	0.993755	7.40535e-11	0.00776783	0.980885	-0.12217	0.705251	-0.114419	0.723279	-0.120389	0.709381	0.0826476	0.79845
circRNA2358	red	0.364698	0.243786	0.20261	0.527691	-0.283654	0.371613	-0.283654	0.371613	0.365638	0.242481	-0.127694	0.692485	0.0221311	0.945572	-0.125632	0.697243	-0.204475	0.523817	-0.205263	0.522182	-0.173625	0.589435	0.874897	0.000194902	-0.11198	0.728981	-0.16907	0.599384	-0.189807	0.554619	-0.201695	0.529597	0.144095	0.655027
circRNA2427	red	0.402694	0.194334	-6.93889e-18	1	-0.268462	0.39884	-0.134231	0.677474	-0.118196	0.714478	0.21069	0.510994	-0.177421	0.581192	-0.170466	0.596328	-0.0190763	0.953077	-0.150038	0.641627	-0.139682	0.665037	0.9025	5.87974e-05	-0.0571832	0.859887	-0.156025	0.628226	-0.163215	0.612268	-0.179192	0.577363	0.252317	0.428842
circRNA2450	red	0	1	-0.226455	0.479097	0.679366	0.0151001	-0.452911	0.139258	0.000471118	0.998841	-0.315616	0.317632	-0.297753	0.347242	0.0424516	0.89578	-0.266676	0.402106	-0.300741	0.342189	-0.376373	0.227871	0.464603	0.128076	-0.2538	0.426042	-0.361648	0.248049	0.453979	0.138211	0.459156	0.13321	-0.304992	0.335069
circRNA2516	red	-0.0678844	0.833963	0.294166	0.35336	-0.158397	0.622944	-0.0678844	0.833963	0.0853799	0.791914	0.24792	0.4372	0.189457	0.555364	-0.225212	0.481579	-0.338296	0.282124	0.0354186	0.912983	0.217346	0.497414	0.542065	0.0686647	-0.262181	0.410384	-0.252971	0.427605	0.333725	0.289091	-0.347971	0.267698	0.129577	0.688151
circRNA2519	red	0.301511	0.340893	-0.100504	0.755967	0.100504	0.755967	-0.301511	0.340893	-0.192066	0.549827	-0.231205	0.469672	0.0441856	0.891545	-0.214825	0.502537	-0.226481	0.479046	-0.21418	0.503852	-0.236154	0.459942	0.796375	0.00193658	-0.123606	0.701926	-0.182657	0.569898	-0.209896	0.512624	0.428625	0.164449	-0.277535	0.38246
circRNA2521	red	0.35783	0.253446	-0.03253	0.920059	-0.03253	0.920059	-0.29277	0.355756	0.222118	0.487779	-0.202448	0.528029	-0.240347	0.451775	0.25372	0.426193	-0.196106	0.541301	-0.205748	0.521179	-0.230492	0.471081	0.839172	0.000642612	-0.101892	0.752689	-0.231264	0.469555	-0.152206	0.636761	-0.186454	0.561763	0.267598	0.400418
circRNA2652	red	0.522233	0.0815534	-0.174078	0.588449	-0.174078	0.588449	-0.174078	0.588449	-0.0778552	0.809943	-0.170297	0.596699	-0.173001	0.590795	-0.116178	0.719177	-0.165733	0.606715	-0.097128	0.763955	-0.135303	0.675022	0.993755	7.40535e-11	0.00776783	0.980885	-0.12217	0.705251	-0.114419	0.723279	-0.120389	0.709381	0.0826476	0.79845
circRNA2706	red	0.233723	0.464709	-0.300501	0.342593	-0.300501	0.342593	0.367279	0.240212	-0.0417333	0.897535	-0.231006	0.470064	-0.289045	0.362193	0.042254	0.896263	0.183989	0.567039	0.277763	0.382054	0.183621	0.567829	0.783559	0.00256744	-0.120547	0.709015	-0.226977	0.478057	-0.231789	0.468518	-0.267463	0.400666	0.466186	0.126609
circRNA2843	red	0.142134	0.65947	-1.38778e-17	1	-0.426401	0.16689	0.284268	0.370535	-0.210691	0.510992	0.427943	0.165195	-0.197102	0.539207	-0.214443	0.503317	0.196871	0.539693	0.255853	0.422179	0.0447467	0.890175	0.648571	0.0225235	-0.135764	0.67397	-0.215709	0.500739	-0.228263	0.475499	-0.267313	0.40094	0.508177	0.0916256
circRNA2845	red	0.526787	0.0784592	-0.283654	0.371613	-0.121566	0.70665	-0.121566	0.70665	-0.162976	0.612794	-0.0539384	0.867775	-0.24752	0.437962	-0.320783	0.309336	-0.037229	0.908551	0.0348289	0.914427	-0.236145	0.459959	0.781364	0.00268956	0.344477	0.272858	-0.278799	0.380208	0.266218	0.402946	-0.275434	0.386223	-0.11347	0.725496
circRNA2853	red	0.316862	0.31562	-0.316862	0.31562	-0.0633724	0.844877	0.0633724	0.844877	-0.185474	0.563858	-0.277155	0.38314	-0.197312	0.538765	0.114029	0.724191	-0.229612	0.472823	-0.0182024	0.955225	0.350057	0.264646	0.790918	0.00218865	-0.0299145	0.92647	-0.129383	0.688597	0.00333077	0.991803	-0.169691	0.598025	0.176227	0.583779
circRNA292	red	0.294355	0.353035	0.409226	0.186512	-0.739478	0.00598385	0.035897	0.911811	-0.00137554	0.996615	0.242555	0.447502	0.562349	0.0570101	-0.303467	0.337614	-0.1586	0.622493	-0.0895838	0.781882	0.393568	0.205595	0.341111	0.277881	0.238802	0.454776	0.142801	0.657956	-0.468414	0.124562	-0.393722	0.205401	0.0207994	0.948844
circRNA3018	red	0.09759	0.762861	-0.09759	0.762861	0.29277	0.355756	-0.29277	0.355756	-0.315857	0.317241	0.235234	0.461742	-0.2238	0.484404	-0.0351753	0.913578	-0.275482	0.386137	-0.00684114	0.983165	-0.348239	0.267306	0.654049	0.0210416	-0.203646	0.525538	-0.345859	0.270811	0.361052	0.248887	0.0358849	0.911841	0.00472788	0.988365
circRNA3034	red	0.592157	0.0424975	-0.328976	0.29643	-0.328976	0.29643	0.0657952	0.839013	-0.0829546	0.797715	-0.214954	0.502276	-0.206117	0.520414	-0.234406	0.463368	-0.157994	0.623839	0.428471	0.164617	-0.194449	0.54479	0.637874	0.025634	0.522092	0.0816507	-0.244098	0.444526	-0.154006	0.632732	-0.219044	0.493976	-0.0503631	0.876478
circRNA3115	red	0.353103	0.260223	-0.252217	0.429032	0.15133	0.638726	-0.252217	0.429032	-0.17307	0.590643	-0.227698	0.476622	-0.239127	0.454143	-0.192329	0.549271	-0.206485	0.519654	-0.170477	0.596304	-0.222099	0.487817	0.805886	0.00155096	-0.0784381	0.808544	-0.204482	0.523802	-0.168915	0.599724	0.467947	0.124989	-0.161779	0.615441
circRNA3128	red	0.324617	0.303257	0.324617	0.303257	-0.417365	0.177043	-0.231869	0.468359	0.34819	0.267376	0.0355116	0.912755	0.19075	0.552617	-0.0448042	0.890034	0.19945	0.534285	-0.368695	0.238266	-0.248063	0.436926	0.559636	0.0584825	0.22386	0.484283	-0.281616	0.375209	-0.345898	0.270752	-0.412267	0.182938	0.0975045	0.763063
circRNA3148	red	0.488206	0.107329	-0.221912	0.488194	-0.162735	0.613327	-0.103559	0.748757	-0.154797	0.630965	-0.275564	0.38599	0.113929	0.724423	-0.323226	0.305455	-0.226395	0.479217	0.292768	0.355759	-0.262828	0.409187	0.615822	0.0330098	0.455253	0.136969	-0.26039	0.413705	0.217631	0.496836	-0.288528	0.36309	-0.380866	0.221917
circRNA3206	red	0.12946	0.688421	0.302072	0.339951	-0.0431532	0.894066	-0.388379	0.212172	-0.262007	0.410706	0.412559	0.182597	0.319662	0.311124	-0.0373594	0.908232	-0.360256	0.250009	-0.281178	0.375983	-0.058045	0.857795	0.528265	0.0774721	0.012951	0.968136	-0.224244	0.483516	0.211518	0.509295	-0.323383	0.305206	-0.104949	0.745483
circRNA3233	red	0.522233	0.0815534	-0.174078	0.588449	-0.174078	0.588449	-0.174078	0.588449	-0.0778552	0.809943	-0.170297	0.596699	-0.173001	0.590795	-0.116178	0.719177	-0.165733	0.606715	-0.097128	0.763955	-0.135303	0.675022	0.993755	7.40535e-11	0.00776783	0.980885	-0.12217	0.705251	-0.114419	0.723279	-0.120389	0.709381	0.0826476	0.79845
circRNA3241	red	0.522233	0.0815534	-0.174078	0.588449	-0.174078	0.588449	-0.174078	0.588449	-0.0778552	0.809943	-0.170297	0.596699	-0.173001	0.590795	-0.116178	0.719177	-0.165733	0.606715	-0.097128	0.763955	-0.135303	0.675022	0.993755	7.40535e-11	0.00776783	0.980885	-0.12217	0.705251	-0.114419	0.723279	-0.120389	0.709381	0.0826476	0.79845
circRNA3252	red	0.522233	0.0815534	-0.174078	0.588449	-0.174078	0.588449	-0.174078	0.588449	-0.0778552	0.809943	-0.170297	0.596699	-0.173001	0.590795	-0.116178	0.719177	-0.165733	0.606715	-0.097128	0.763955	-0.135303	0.675022	0.993755	7.40535e-11	0.00776783	0.980885	-0.12217	0.705251	-0.114419	0.723279	-0.120389	0.709381	0.0826476	0.79845
circRNA3254	red	0.116785	0.717761	0.490499	0.105441	-0.443785	0.14841	-0.1635	0.611638	0.370997	0.23512	0.159366	0.62079	0.288584	0.362993	-0.205677	0.521325	0.15028	0.641082	-0.29731	0.347994	-0.165429	0.607384	0.672883	0.0164857	-0.252052	0.429344	-0.177079	0.581933	-0.288166	0.363719	-0.31347	0.321113	0.232424	0.467266
circRNA3255	red	0.404226	0.192481	-0.242536	0.447538	-0.242536	0.447538	0.0808452	0.802769	-0.12776	0.692334	-0.164189	0.610118	-0.182296	0.570674	-0.155321	0.629796	-0.119761	0.71084	0.350307	0.26428	-0.166889	0.604171	0.881079	0.000152919	-0.0243339	0.940163	-0.185657	0.563467	-0.123394	0.702417	-0.159852	0.619714	0.17155	0.59396
circRNA3259	red	0.327978	0.297985	-0.255094	0.423605	0.18221	0.570858	-0.255094	0.423605	-0.182115	0.571063	-0.261816	0.41106	-0.217076	0.497962	0.509753	0.0904564	-0.163045	0.612643	-0.167918	0.601911	-0.240118	0.452218	0.742996	0.00562704	-0.065552	0.839601	-0.201584	0.52983	-0.104879	0.745646	-0.145084	0.652789	0.171958	0.593068
circRNA3260	red	0.522233	0.0815534	-0.174078	0.588449	-0.174078	0.588449	-0.174078	0.588449	-0.0778552	0.809943	-0.170297	0.596699	-0.173001	0.590795	-0.116178	0.719177	-0.165733	0.606715	-0.097128	0.763955	-0.135303	0.675022	0.993755	7.40535e-11	0.00776783	0.980885	-0.12217	0.705251	-0.114419	0.723279	-0.120389	0.709381	0.0826476	0.79845
circRNA3289	red	0.522233	0.0815534	-0.174078	0.588449	-0.174078	0.588449	-0.174078	0.588449	-0.0778552	0.809943	-0.170297	0.596699	-0.173001	0.590795	-0.116178	0.719177	-0.165733	0.606715	-0.097128	0.763955	-0.135303	0.675022	0.993755	7.40535e-11	0.00776783	0.980885	-0.12217	0.705251	-0.114419	0.723279	-0.120389	0.709381	0.0826476	0.79845
circRNA3290	red	0.313264	0.321447	0.19935	0.534494	-0.256307	0.421327	-0.256307	0.421327	-0.108235	0.737758	-0.149208	0.643493	0.498664	0.0988987	-0.147683	0.646924	-0.182671	0.569868	-0.179986	0.575649	-0.144448	0.654229	0.798248	0.00185538	-0.0967101	0.764946	-0.0522173	0.871962	-0.187945	0.558583	-0.18359	0.567894	-0.196191	0.541122
circRNA3295	red	0.662884	0.0188032	-0.32075	0.309387	-0.32075	0.309387	-0.0213833	0.947409	-0.0662757	0.837851	-0.226994	0.478023	-0.211179	0.50999	-0.23275	0.466623	-0.181327	0.572759	0.291387	0.358138	-0.191531	0.55096	0.68733	0.0135177	0.577955	0.0490389	-0.2333	0.465541	-0.157706	0.62448	-0.215777	0.500601	-0.0938566	0.771716
circRNA3310	red	0.0899236	0.781072	-0.389669	0.210525	-0.389669	0.210525	0.689414	0.0131246	-0.207318	0.517934	-0.173674	0.589328	-0.247239	0.438501	-0.124939	0.698843	0.532192	0.0748912	0.344704	0.272521	0.428019	0.165112	0.517821	0.0846293	-0.10144	0.753755	-0.129386	0.68859	-0.221258	0.489509	-0.240761	0.450972	0.460334	0.132088
circRNA3314	red	0.404226	0.192481	-0.242536	0.447538	0.0808452	0.802769	-0.242536	0.447538	-0.156768	0.626569	-0.22201	0.487997	-0.231797	0.468503	-0.1811	0.573248	-0.203951	0.524904	-0.159165	0.621237	-0.209397	0.513649	0.876555	0.000182858	-0.0610523	0.850498	-0.19223	0.54948	-0.161929	0.615111	0.347033	0.269079	-0.11045	0.732563
circRNA3321	red	0.0793052	0.806462	-0.396526	0.201902	-0.0793052	0.806462	0.396526	0.201902	-0.227489	0.477037	-0.166426	0.605189	-0.249346	0.434479	-0.267936	0.399801	0.552756	0.0623349	0.321178	0.308706	-0.141642	0.660585	0.54827	0.064939	-0.15901	0.621583	-0.223393	0.48522	0.294856	0.352179	-0.245579	0.44168	0.160598	0.618059
circRNA3324	red	0.425685	0.16768	0.0472984	0.883948	-0.236492	0.459281	-0.236492	0.459281	-0.101785	0.752941	-0.168119	0.601469	0.234191	0.463789	-0.143275	0.656883	-0.186945	0.560714	-0.154982	0.630552	-0.149704	0.642377	0.93593	7.63104e-06	-0.0568028	0.860812	-0.086463	0.789327	-0.167574	0.602667	-0.167498	0.602834	-0.0856997	0.79115
circRNA3325	red	0.522233	0.0815534	-0.174078	0.588449	-0.174078	0.588449	-0.174078	0.588449	-0.0778552	0.809943	-0.170297	0.596699	-0.173001	0.590795	-0.116178	0.719177	-0.165733	0.606715	-0.097128	0.763955	-0.135303	0.675022	0.993755	7.40535e-11	0.00776783	0.980885	-0.12217	0.705251	-0.114419	0.723279	-0.120389	0.709381	0.0826476	0.79845
circRNA3329	red	0.0729972	0.821629	0.559645	0.0584772	-0.316321	0.316492	-0.316321	0.316492	0.308277	0.329623	-0.0769312	0.812163	0.683642	0.0142344	-0.131289	0.684218	-0.183118	0.568909	-0.254367	0.424973	-0.151022	0.639417	0.496156	0.100879	-0.202099	0.528755	-0.0722647	0.823394	-0.229666	0.472715	-0.229825	0.4724	-0.146881	0.648734
circRNA3330	red	0.522233	0.0815534	-0.174078	0.588449	-0.174078	0.588449	-0.174078	0.588449	-0.0778552	0.809943	-0.170297	0.596699	-0.173001	0.590795	-0.116178	0.719177	-0.165733	0.606715	-0.097128	0.763955	-0.135303	0.675022	0.993755	7.40535e-11	0.00776783	0.980885	-0.12217	0.705251	-0.114419	0.723279	-0.120389	0.709381	0.0826476	0.79845
circRNA3332	red	0.327978	0.297985	0.18221	0.570858	-0.255094	0.423605	-0.255094	0.423605	-0.10795	0.738427	-0.15211	0.636976	0.469524	0.12355	-0.147815	0.646627	-0.183987	0.567043	-0.17782	0.580329	-0.145711	0.651374	0.818105	0.00114536	-0.0924082	0.775159	-0.056508	0.861528	-0.186363	0.561958	-0.182496	0.570243	-0.183963	0.567094
circRNA3334	red	0.522233	0.0815534	-0.174078	0.588449	-0.174078	0.588449	-0.174078	0.588449	-0.0778552	0.809943	-0.170297	0.596699	-0.173001	0.590795	-0.116178	0.719177	-0.165733	0.606715	-0.097128	0.763955	-0.135303	0.675022	0.993755	7.40535e-11	0.00776783	0.980885	-0.12217	0.705251	-0.114419	0.723279	-0.120389	0.709381	0.0826476	0.79845
circRNA3343	red	0.70117	0.0110639	-0.233723	0.464709	-0.233723	0.464709	-0.233723	0.464709	-0.0451756	0.889128	-0.216694	0.498737	-0.199043	0.535136	-0.171439	0.594202	-0.209307	0.513834	-0.117427	0.716267	-0.158082	0.623646	0.911012	3.77906e-05	0.382797	0.219387	-0.160218	0.6189	-0.141275	0.66142	-0.162418	0.614027	-0.0753791	0.815895
circRNA3353	red	0.489898	0.105934	0.163299	0.612081	-0.326599	0.300143	-0.326599	0.300143	-0.0671825	0.835659	0.493632	0.102898	-0.131292	0.684211	-0.222884	0.486241	-0.266164	0.403044	-0.192784	0.548308	-0.171271	0.594569	0.578892	0.0485869	0.390435	0.209551	-0.198087	0.53714	-0.183502	0.568083	-0.212266	0.507764	0.0838593	0.79555
circRNA3354	red	0.036442	0.910477	-0.109326	0.735197	0.036442	0.910477	0.036442	0.910477	0.221122	0.489783	-0.14162	0.660636	-0.255227	0.423355	-0.232839	0.466448	0.430113	0.162828	-0.186246	0.562208	-0.150983	0.639504	0.488521	0.107069	-0.213901	0.504423	-0.227764	0.476491	0.449549	0.142586	-0.248882	0.435365	0.122525	0.704429
circRNA3377	red	0.270306	0.395483	-0.311891	0.323687	-0.311891	0.323687	0.353477	0.259683	-0.15929	0.620961	-0.138028	0.668805	-0.246895	0.439159	-0.199875	0.533396	0.472965	0.12045	0.244781	0.443212	-0.103272	0.749433	0.743988	0.00552932	-0.0926232	0.774647	-0.1754	0.585575	-0.163462	0.611722	-0.21428	0.503649	0.312475	0.322734
circRNA3379	red	0.592157	0.0424975	0.0657952	0.839013	-0.328976	0.29643	-0.328976	0.29643	0.537571	0.0714532	-0.165728	0.606724	-0.233944	0.464275	-0.174978	0.586492	-0.240393	0.451686	-0.205583	0.521521	-0.187523	0.559482	0.634043	0.02682	0.460079	0.132331	-0.244013	0.44469	-0.193641	0.546496	-0.23265	0.46682	0.0299628	0.926351
circRNA3381	red	0.373544	0.23167	-0.249029	0.435084	0.124515	0.699824	-0.249029	0.435084	-0.141522	0.660857	-0.216382	0.49937	-0.168826	0.599919	-0.181994	0.571323	-0.191841	0.550305	-0.120601	0.708889	-0.187409	0.559724	0.856413	0.000375808	-0.0493534	0.878938	-0.166945	0.604049	0.430298	0.162627	-0.141308	0.661343	-0.142362	0.658953
circRNA3386	red	0.522233	0.0815534	-0.174078	0.588449	-0.174078	0.588449	-0.174078	0.588449	-0.0778552	0.809943	-0.170297	0.596699	-0.173001	0.590795	-0.116178	0.719177	-0.165733	0.606715	-0.097128	0.763955	-0.135303	0.675022	0.993755	7.40535e-11	0.00776783	0.980885	-0.12217	0.705251	-0.114419	0.723279	-0.120389	0.709381	0.0826476	0.79845
circRNA3391	red	0.243432	0.445808	-0.365148	0.24316	-1.73472e-17	1	0.121716	0.706303	-0.237508	0.457296	-0.247641	0.437732	-0.277857	0.381886	0.33092	0.293413	0.203159	0.52655	0.166284	0.605501	-0.230789	0.470492	0.730602	0.00695982	-0.120899	0.708198	-0.254291	0.425115	-0.152413	0.636297	-0.223162	0.485683	0.329036	0.296336
circRNA3396	red	0.522233	0.0815534	-0.174078	0.588449	-0.174078	0.588449	-0.174078	0.588449	-0.0778552	0.809943	-0.170297	0.596699	-0.173001	0.590795	-0.116178	0.719177	-0.165733	0.606715	-0.097128	0.763955	-0.135303	0.675022	0.993755	7.40535e-11	0.00776783	0.980885	-0.12217	0.705251	-0.114419	0.723279	-0.120389	0.709381	0.0826476	0.79845
circRNA3398	red	0.231869	0.468359	0.0463739	0.886203	-0.324617	0.303257	0.0463739	0.886203	0.39371	0.205417	-0.10363	0.74859	-0.213985	0.504251	-0.145781	0.651215	-0.131467	0.683809	0.337277	0.283668	-0.196187	0.54113	0.694325	0.012232	-0.124457	0.699956	-0.263173	0.40855	-0.167963	0.601812	-0.219202	0.493658	0.359014	0.251765
circRNA3412	red	0.0431532	0.894066	-0.12946	0.688421	-0.12946	0.688421	0.215766	0.500623	-0.284081	0.370863	0.284541	0.370056	-0.276876	0.383639	-0.317814	0.314087	0.283625	0.371665	0.24612	0.440643	-0.228625	0.474781	0.550806	0.0634576	-0.214982	0.502218	-0.308485	0.32928	-0.253497	0.426614	0.236057	0.460132	0.255473	0.422892
circRNA376	red	-0.0348155	0.914459	0.243709	0.445276	-0.452602	0.139561	0.243709	0.445276	0.0891878	0.782826	0.273218	0.39021	0.230584	0.470899	0.218823	0.494424	0.434192	0.158437	0.00353905	0.991291	0.111644	0.729767	-0.466314	0.12649	0.363497	0.245459	0.0691313	0.830952	-0.422914	0.170764	-0.482246	0.112341	0.255364	0.423097
circRNA535	red	0.589506	0.0436683	-0.252646	0.428221	-0.16843	0.600787	-0.16843	0.600787	-0.365447	0.242747	-0.0103611	0.974506	-0.067826	0.834104	-0.531077	0.0756178	-0.135665	0.674195	-0.0473889	0.883727	-0.14855	0.644973	0.66776	0.0176451	0.0798956	0.805046	0.354933	0.257587	0.331649	0.292285	-0.131944	0.682715	-0.241531	0.44948
circRNA606	red	0.489898	0.105934	0.163299	0.612081	-0.326599	0.300143	-0.326599	0.300143	-0.12752	0.692886	0.254292	0.425114	0.0509109	0.875143	-0.20413	0.524533	-0.267507	0.400585	-0.226182	0.479642	-0.179309	0.57711	0.871048	0.000225264	-0.0770784	0.811809	0.0894138	0.782287	-0.198593	0.53608	-0.180228	0.575127	0.117087	0.71706
circRNA634	red	0.0446767	0.890346	0.491444	0.10467	-0.580797	0.0476765	0.0446767	0.890346	0.393681	0.205453	0.252459	0.428573	0.42315	0.170499	-0.14959	0.642634	0.14672	0.649096	0.058561	0.856542	-0.0405938	0.90032	-0.423218	0.170424	0.446979	0.145165	0.0412101	0.898814	-0.442276	0.14996	-0.353717	0.259336	0.000432885	0.998935
circRNA695	red	0.111111	0.731014	1.38778e-17	1	-0.222222	0.48757	0.111111	0.731014	-0.363652	0.245244	-0.0110201	0.972885	0.341055	0.277967	-0.0336839	0.917231	-0.107629	0.73918	0.452853	0.139315	-0.184941	0.564998	0.560243	0.0581508	-0.268731	0.39835	0.025752	0.936682	0.0153476	0.962242	-0.353296	0.259945	0.0678249	0.834107
circRNA721	red	0.19245	0.549014	-0.3849	0.216651	-0.19245	0.549014	0.3849	0.216651	-0.0185527	0.954364	-0.260112	0.414221	-0.339948	0.279631	-0.294788	0.352294	0.308223	0.329712	0.360965	0.24901	0.0423184	0.896105	0.612987	0.0340573	-0.203598	0.525638	-0.0235504	0.942087	0.300699	0.342261	-0.304158	0.33646	0.274111	0.388601
circRNA802	red	0.320408	0.309932	0.39161	0.208061	-0.462812	0.129749	-0.249207	0.434746	-0.0214642	0.94721	0.208257	0.515996	0.462325	0.130207	-0.177851	0.580262	-0.462573	0.129974	-0.0192379	0.95268	-0.00917461	0.977424	0.587461	0.0445872	0.167225	0.603433	-0.137419	0.670192	-0.474549	0.119039	-0.151836	0.637591	-0.0727839	0.822143
circRNA819	red	0.826811	0.000910332	-0.0751646	0.816411	-0.375823	0.228607	-0.375823	0.228607	0.064552	0.842021	0.0965553	0.765313	-0.333216	0.289871	-0.350845	0.263498	-0.377464	0.226417	-0.132335	0.681818	-0.283692	0.371547	0.678885	0.0151999	0.304317	0.336195	0.331588	0.29238	-0.27075	0.394677	-0.00885939	0.9782	0.0356862	0.912327
circRNA82	red	0.450835	0.141307	-0.090167	0.780493	-0.270501	0.395129	-0.090167	0.780493	-0.219524	0.493007	-0.273049	0.390515	0.237042	0.458205	-0.00318692	0.992157	-0.218556	0.494963	0.221363	0.489298	-0.258054	0.418057	0.654863	0.0208275	-0.136286	0.672777	0.321833	0.307664	-0.218411	0.495257	-0.210705	0.510963	-0.0165994	0.959165
circRNA844	red	0.353553	0.259573	-0.117851	0.71528	-0.235702	0.460826	-1.38778e-17	1	0.355119	0.25732	-0.348929	0.266294	-0.247119	0.438729	0.0497884	0.877878	-0.176678	0.582801	0.173805	0.589043	-0.0421357	0.896552	0.729419	0.00709841	-0.098671	0.760302	-0.06392	0.843551	0.00551275	0.986434	-0.378404	0.225168	0.328865	0.296603
circRNA905	red	0.572637	0.0516609	-0.468521	0.124464	0.156174	0.627894	-0.26029	0.413892	-0.229372	0.473298	-0.352307	0.261374	-0.370335	0.236022	-0.361612	0.2481	-0.0302291	0.925699	-0.266373	0.402661	-0.283591	0.371725	0.740958	0.00583168	0.145234	0.652451	0.0033689	0.991709	0.0521772	0.87206	0.401928	0.195264	-0.334419	0.288026
circRNA938	red	0.684843	0.0139981	-0.110458	0.732543	-0.287192	0.365416	-0.287192	0.365416	0.0979869	0.761921	-0.314761	0.319015	0.0720655	0.823874	-0.360396	0.249811	-0.318622	0.312789	0.0703223	0.828077	-0.300738	0.342194	0.712117	0.00937054	0.45902	0.133339	-0.0463057	0.88637	0.112457	0.727865	-0.318961	0.312247	-0.333708	0.289117
circRNA947	red	0.300473	0.34264	0.441873	0.150376	-0.406523	0.189724	-0.335823	0.285881	0.289883	0.360738	-0.0460484	0.886997	0.416254	0.178317	-0.102217	0.751923	-0.357422	0.254027	-0.333288	0.289761	0.0389247	0.904402	0.637399	0.0257789	-0.238635	0.4551	0.232534	0.46705	-0.346333	0.270111	-0.18474	0.565429	0.0587412	0.856105
circRNA988	red	-0.475383	0.118301	0.190153	0.553884	-0.0950765	0.76882	0.380306	0.222654	0.46543	0.127308	0.0931272	0.773449	-0.0582344	0.857335	0.0975816	0.762881	0.584191	0.0460852	0.191767	0.550461	0.0166872	0.958949	-0.538477	0.0708844	-0.257396	0.419288	-0.0242946	0.94026	0.231842	0.468413	-0.403853	0.192931	0.413629	0.181351
ciRNA102	red	0.209083	0.514295	-0.104542	0.746442	0.104542	0.746442	-0.209083	0.514295	-0.290147	0.360281	-0.364685	0.243805	0.348434	0.267019	0.0854386	0.791774	-0.321808	0.307704	-0.202238	0.528466	0.155451	0.629505	0.577862	0.0490838	-0.181341	0.572728	0.154988	0.630539	0.342609	0.27564	-0.244157	0.444413	-0.265388	0.404468
ciRNA104	red	0.584307	0.0460315	0.0449467	0.889686	-0.224733	0.482536	-0.40452	0.192127	0.106763	0.741215	-0.248341	0.436396	0.109911	0.733825	-0.241532	0.449477	-0.297561	0.347568	-0.286339	0.366906	-0.221845	0.488328	0.826837	0.000909679	-0.122711	0.703997	0.348879	0.266366	0.0376287	0.907573	-0.186313	0.562065	-0.116279	0.718942
ciRNA105	red	0.973329	1.01644e-07	-0.324443	0.303532	-0.324443	0.303532	-0.324443	0.303532	-0.0410944	0.899097	-0.289471	0.361453	-0.27221	0.392032	-0.245522	0.44179	-0.286574	0.366495	-0.199919	0.533304	-0.172981	0.590838	0.694175	0.0122586	0.466928	0.125924	0.453054	0.139117	-0.165551	0.607115	-0.124113	0.700752	-0.14775	0.646774
ciRNA137	red	0.529999	0.0763252	-0.317999	0.31379	0.106	0.74301	-0.317999	0.31379	-0.184691	0.565534	-0.282326	0.373954	-0.297477	0.347711	-0.244126	0.444472	-0.263313	0.40829	-0.231337	0.469411	-0.241518	0.449505	0.728558	0.00720056	-0.0799426	0.804933	0.189755	0.55473	-0.190944	0.552206	0.521145	0.0823048	-0.194115	0.545497
ciRNA238	red	-0.278944	0.379949	-0.526894	0.0783869	0.712857	0.00926349	0.0929814	0.773796	-0.404746	0.191856	-0.370295	0.236076	-0.295215	0.351564	0.116226	0.719065	0.0857894	0.790936	-0.138108	0.668621	0.209029	0.514406	0.0817952	0.800492	-0.259164	0.415986	-0.278146	0.381371	0.474209	0.119341	0.510247	0.0900921	-0.243549	0.445583
ciRNA255	red	0.522233	0.0815534	-0.174078	0.588449	-0.174078	0.588449	-0.174078	0.588449	-0.0778552	0.809943	-0.170297	0.596699	-0.173001	0.590795	-0.116178	0.719177	-0.165733	0.606715	-0.097128	0.763955	-0.135303	0.675022	0.993755	7.40535e-11	0.00776783	0.980885	-0.12217	0.705251	-0.114419	0.723279	-0.120389	0.709381	0.0826476	0.79845
ciRNA257	red	0.522233	0.0815534	-0.174078	0.588449	-0.174078	0.588449	-0.174078	0.588449	-0.0778552	0.809943	-0.170297	0.596699	-0.173001	0.590795	-0.116178	0.719177	-0.165733	0.606715	-0.097128	0.763955	-0.135303	0.675022	0.993755	7.40535e-11	0.00776783	0.980885	-0.12217	0.705251	-0.114419	0.723279	-0.120389	0.709381	0.0826476	0.79845

## Sheet: brown
probes	moduleColor	GS.c(1, 1, 1, 0, 0, 0, 0, 0, 0, 0, 0, 0)	p.GS.c(1, 1, 1, 0, 0, 0, 0, 0, 0, 0, 0, 0)	GS.c(0, 0, 0, 1, 1, 1, 0, 0, 0, 0, 0, 0)	p.GS.c(0, 0, 0, 1, 1, 1, 0, 0, 0, 0, 0, 0)	GS.c(0, 0, 0, 0, 0, 0, 1, 1, 1, 0, 0, 0)	p.GS.c(0, 0, 0, 0, 0, 0, 1, 1, 1, 0, 0, 0)	GS.c(0, 0, 0, 0, 0, 0, 0, 0, 0, 1, 1, 1)	p.GS.c(0, 0, 0, 0, 0, 0, 0, 0, 0, 1, 1, 1)	MMblue	p.MMblue	MMmidnightblue	p.MMmidnightblue	MMturquoise	p.MMturquoise	MMblack	p.MMblack	MMgreen	p.MMgreen	MMgreenyellow	p.MMgreenyellow	MMlightcyan	p.MMlightcyan	MMred	p.MMred	MMbrown	p.MMbrown	MMpink	p.MMpink	MMgrey60	p.MMgrey60	MMtan	p.MMtan	MMgrey	p.MMgrey
[truncated: 179 more rows]

[truncated: 3 more sheets: pink, grey60, grey]
