# Supplementary material for: CircGLIS3 Inhibits Intramuscular Adipogenesis and Alleviates Skeletal Muscle Fat Infiltration
Source: J Cachexia Sarcopenia Muscle. 2025 Jul 30;16(4):e70009. doi: 10.1002/jcsm.70009 (PMC12308225; doi:10.1002/jcsm.70009)
Supplement: Supplementary file 6 — Additional file 4. Homology analysis. [file JCSM-16-e70009-s008.txt]

Query: bta_circ_GLIS3 Query ID: lcl|Query_4042003 Length: 1334


>mmu_circ_0000943
Sequence ID: Query_4042005 Length: 1114
Range 1: 1 to 1111

Score:795 bits(430), Expect:0.0, 
Identities:900/1129(80%),  Gaps:24/1129(2%), Strand: Plus/Plus

Query  209   GTCCCTTATTTCACGAGAGTCTTTGGCCTCCTCAAATTTGAGTCTGACAGAAAGTCAGTC  268
             |||| ||||||  | ||||||| |||  ||| | | ||||||||||||||| ||||| ||
Sbjct  1     GTCCGTTATTTTGCAAGAGTCTCTGGTGTCCACGACTTTGAGTCTGACAGAGAGTCAATC  60

Query  269   GACCTTGAACGTGAAACAAGAGTGGTCGCACGGCTATAGGGCTCTCCCTTCGCTCTCCTC  328
               ||||||  ||||| ||||||||||| ||  |||| |||||| ||||||| || || ||
Sbjct  61    AGCCTTGAGTGTGAAGCAAGAGTGGTCTCAGAGCTACAGGGCTTTCCCTTCACTTTCATC  120

Query  329   GAACCACAACTCTCAGAATGGCACTGATCTAGGGGACCTAATTAGCCTTCCTCCTGGGAC  388
              | |||||  || ||||||||||| || |||||||||||  ||||| | ||||| || ||
Sbjct  121   CAGCCACAGTTCCCAGAATGGCACGGACCTAGGGGACCTTCTTAGCTTGCCTCCAGGCAC  180

Query  389   ATCCA-TGTCCAGCAACAGTGTCTCTAACTCATTGCCACCCTACCTTTTCGGTATGGAAA  447
               ||| ||||  ||||||| ||||| ||||| |||||||||||||||||||| |||||||
Sbjct  181   -GCCAGTGTCTGGCAACAGCGTCTCCAACTCGTTGCCACCCTACCTTTTCGGCATGGAAA  239

Query  448   ATAGCCACTCTCCTTACCCCAGTCCCCGACACTCTTCAGCCAGGTCCCACTCGGCCCGCT  507
             ||||||||||||||||||| || || || |||||  || ||||| |||||||  ||||||
Sbjct  240   ATAGCCACTCTCCTTACCCTAGCCCTCGGCACTCAGCAACCAGGGCCCACTCCACCCGCT  299

Query  508   CCAAGAAGAGAGCACTGTCCTTGTCCCCGTTGTCCGATGGCATCGGGATAGACTTCAATA  567
             | |||||||||||| |||||||||| ||  |||| |||||||||||||| |||||||| |
Sbjct  300   CTAAGAAGAGAGCATTGTCCTTGTCGCCACTGTCAGATGGCATCGGGATCGACTTCAACA  359

Query  568   CCATCATCCGCACCTCGCCCACATCCTTGGTCGCCTACATCAACGGTTCGAGGGCTTCCC  627
             | |||||||| || || |||||||||||||||||||||||||||||  | || || ||||
Sbjct  360   CTATCATCCGTACTTCACCCACATCCTTGGTCGCCTACATCAACGGACCAAGAGCCTCCC  419

Query  628   CCGCCAACATGTCTCCACAGCCTGAGGTCTACGGGCATTTCCTGGGAGTGCGAGGCAGCT  687
             | |||||| |||| |||||| | |||||||| |||||||||||||| || || |||||||
Sbjct  420   CAGCCAACCTGTCCCCACAGTCAGAGGTCTATGGGCATTTCCTGGGTGTTCGTGGCAGCT  479

Query  688   GTATTCCCCAGCCATGCTCAATGCCAAGCAGCCA-AAAGGG-TGTGCGGGTGGCCAGCGG  745
             | || |||||| | ||  || || | ||| | || |||||  | |  || | ||||| ||
Sbjct  480   GCATCCCCCAGTCTTGTGCAGTGGCCAGCGGGCAGAAAGGCATATT-GGTT-GCCAGTGG  537

Query  746   CGGCCTGGCTCTCCCGGCCTACGATGAGGACGGTGCACTGGAGTATGAGCGCATGCAGCA  805
              || |   | || |||| ||| |  ||||||||| ||||||||||||| |||||||||||
Sbjct  538   AGGGCATACGCTGCCGGGCTATGGAGAGGACGGTACACTGGAGTATGAACGCATGCAGCA  597

Query  806   GCTGGAGCACGGCGGCCTCCAACCCGG-CCTGGTCAACAACATGGTGGTGCAGCACGGCC  864
             ||| ||||| || ||||| |||||||| ||| || |||||||||||| ||||||  ||||
Sbjct  598   GCTTGAGCATGGTGGCCTGCAACCCGGACCT-GTAAACAACATGGTGTTGCAGCCTGGCC  656

Query  865   TGCCGGACCCTGCCGGCCACGCGGCCGGCCTGCTGAAGACGGAGCGCCTGGATGACTTCC  924
             | |||| ||  |  |||||  | |||  | |||| || || ||||||||||| || ||||
Sbjct  657   TACCGGGCCAGGATGGCCAGACAGCCAACATGCTCAAAACAGAGCGCCTGGAGGAGTTCC  716

Query  925   CTGGTAGCGTCCTGGAcctgccccccgcaccctctctgcctcctctgccaccgccgcccc  984
             | |  || | | ||||||||||| | ||    |||  ||||| ||  || |  || ||  
Sbjct  717   CCGCCAGTGCCTTGGACCTGCCCTCTGC----TCT--GCCTC-TC--CCTCTTCCTCC--  765

Query  985   agccccaaggccccccgccaccctatcatgcccacccgcATCTGCATCACCCAGAGCTGG  1044
              ||| || || ||||| || || || |||||||| || || || ||||||||||||||  
Sbjct  766   -GCCTCAGGGTCCCCCACCCCCATACCATGCCCATCCACACCTTCATCACCCAGAGCTCC  824

Query  1045  T-CCAC-CAGGCCCAGCCGCTGGCCCTGCCTCAGGCCGCCCTGGAGGAGGATGGGGAGAT  1102
             | || | ||  ||||  ||||| ||||| | ||| | | |||||| ||||||||||||||
Sbjct  825   TGCCTCACA--CCCAATCGCTGTCCCTGGCCCAGACTGGCCTGGAAGAGGATGGGGAGAT  882

Query  1103  GGATGACGTTGGGGGCAAGCACTGCTGTCGCTGGATCGACTGCAGTGCCTTGTATGACCA  1162
             ||| |||   ||||| ||||||||||| || ||||| |||||||||||| | ||||||||
Sbjct  883   GGAAGACTCAGGGGGGAAGCACTGCTGCCGTTGGATAGACTGCAGTGCCCTTTATGACCA  942

Query  1163  GCAGGAGGAACTTGTGCGGCACATCGAGAAGGTTCATATAGACCAGCGCAAAGGCGAAGA  1222
             |||||||||||| ||| |||||||||||||||| || |||||||| ||||| || |||||
Sbjct  943   GCAGGAGGAACTGGTGAGGCACATCGAGAAGGTCCACATAGACCAACGCAAGGGGGAAGA  1002

Query  1223  CTTCACTTGTTTCTGGGCCGGTTGTCCTCGAAGGTACAAGCCATTTAATGCCCGCTATAA  1282
             |||||| || |||||| | || || ||| |||| |||||||| || || || || |||||
Sbjct  1003  CTTCACGTGCTTCTGGACTGGCTGCCCTAGAAGATACAAGCCTTTCAACGCACGGTATAA  1062

Query  1283  ACTGTTGATCCACATGAGAGTTCACTCGGGGGAAAAGCCCAACAAGTGT  1331
             |||| ||||||||||||| || ||||| ||||| |||||||||||||||
Sbjct  1063  ACTGCTGATCCACATGAGGGTCCACTCTGGGGAGAAGCCCAACAAGTGT  1111
