# Supplementary material for: CircGLIS3 Inhibits Intramuscular Adipogenesis and Alleviates Skeletal Muscle Fat Infiltration
Source: J Cachexia Sarcopenia Muscle. 2025 Jul 30;16(4):e70009. doi: 10.1002/jcsm.70009 (PMC12308225; doi:10.1002/jcsm.70009)
Supplement: Supplementary file 7 — Additional file 5. Homology analysis. [file JCSM-16-e70009-s002.txt]

Query: bta_circ_GLIS3 Query ID: lcl|Query_2592471 Length: 1334


>mmu_circ_0007672
Sequence ID: Query_2592473 Length: 1322
Range 1: 1 to 1319

Score:1151 bits(623), Expect:0.0, 
Identities:1103/1337(82%),  Gaps:24/1337(1%), Strand: Plus/Plus

Query  1     GGGCTCTTGGCTTTGGGCCTCAGTGCAAGTCCATTGGAAAAGGCAGCTGCAACAATCTAG  60
             ||||||||||||||||||||||||||||||||||||||||||||||||||||||||||||
Sbjct  1     GGGCTCTTGGCTTTGGGCCTCAGTGCAAGTCCATTGGAAAAGGCAGCTGCAACAATCTAG  60

Query  61    TGGTCACCAGCAGTCCCATGATGGTTCAGCGACTGGGACCCATTTCACCTCCAGCAAGCC  120
             ||||||||||||||||||||||||||||||||||||||||||||||||||||||||||||
Sbjct  61    TGGTCACCAGCAGTCCCATGATGGTTCAGCGACTGGGACCCATTTCACCTCCAGCAAGCC  120

Query  121   AGGTCTCTACAGCATGCAACCAGATCAGTCCTAGCTTACAGAGGGCAATGAATGCAGCCA  180
             ||||||| ||||||||||| ||||||||||||||||||| ||||||| ||||||||||||
Sbjct  121   AGGTCTCCACAGCATGCAAGCAGATCAGTCCTAGCTTACCGAGGGCAGTGAATGCAGCCA  180

Query  181   ACCTGAATATACCTCCTTCAGATACCAGGTCCCTTATTTCACGAGAGTCTTTGGCCTCCT  240
             ||||||||| |||||||||||||||||||||| ||||||  | ||||||| |||  ||| 
Sbjct  181   ACCTGAATAGACCTCCTTCAGATACCAGGTCCGTTATTTTGCAAGAGTCTCTGGTGTCCA  240

Query  241   CAAATTTGAGTCTGACAGAAAGTCAGTCGACCTTGAACGTGAAACAAGAGTGGTCGCACG  300
             | | ||||||||||||||| ||||| ||  ||||||  ||||| ||||||||||| ||  
Sbjct  241   CGACTTTGAGTCTGACAGAGAGTCAATCAGCCTTGAGTGTGAAGCAAGAGTGGTCTCAGA  300

Query  301   GCTATAGGGCTCTCCCTTCGCTCTCCTCGAACCACAACTCTCAGAATGGCACTGATCTAG  360
             |||| |||||| ||||||| || || || | |||||  || ||||||||||| || ||||
Sbjct  301   GCTACAGGGCTTTCCCTTCACTTTCATCCAGCCACAGTTCCCAGAATGGCACGGACCTAG  360

Query  361   GGGACCTAATTAGCCTTCCTCCTGGGACATCCA-TGTCCAGCAACAGTGTCTCTAACTCA  419
             |||||||  ||||| | ||||| || ||  ||| ||||  ||||||| ||||| ||||| 
Sbjct  361   GGGACCTTCTTAGCTTGCCTCCAGGCACG-CCAGTGTCTGGCAACAGCGTCTCCAACTCG  419

Query  420   TTGCCACCCTACCTTTTCGGTATGGAAAATAGCCACTCTCCTTACCCCAGTCCCCGACAC  479
             |||||||||||||||||||| |||||||||||||||||||||||||| || || || |||
Sbjct  420   TTGCCACCCTACCTTTTCGGCATGGAAAATAGCCACTCTCCTTACCCTAGCCCTCGGCAC  479

Query  480   TCTTCAGCCAGGTCCCACTCGGCCCGCTCCAAGAAGAGAGCACTGTCCTTGTCCCCGTTG  539
             ||  || ||||| |||||||  ||||||| |||||||||||| |||||||||| ||  ||
Sbjct  480   TCAGCAACCAGGGCCCACTCCACCCGCTCTAAGAAGAGAGCATTGTCCTTGTCGCCACTG  539

Query  540   TCCGATGGCATCGGGATAGACTTCAATACCATCATCCGCACCTCGCCCACATCCTTGGTC  599
             || |||||||||||||| |||||||| || |||||||| || || |||||||||||||||
Sbjct  540   TCAGATGGCATCGGGATCGACTTCAACACTATCATCCGTACTTCACCCACATCCTTGGTC  599

Query  600   GCCTACATCAACGGTTCGAGGGCTTCCCCCGCCAACATGTCTCCACAGCCTGAGGTCTAC  659
             ||||||||||||||  | || || ||||| |||||| |||| |||||| | |||||||| 
Sbjct  600   GCCTACATCAACGGACCAAGAGCCTCCCCAGCCAACCTGTCCCCACAGTCAGAGGTCTAT  659

Query  660   GGGCATTTCCTGGGAGTGCGAGGCAGCTGTATTCCCCAGCCATGCTCAATGCCAAGCAGC  719
             |||||||||||||| || || |||||||| || |||||| | ||  || || | ||| | 
Sbjct  660   GGGCATTTCCTGGGTGTTCGTGGCAGCTGCATCCCCCAGTCTTGTGCAGTGGCCAGCGGG  719

Query  720   CA-AAAGGG-TGTGCGGGTGGCCAGCGGCGGCCTGGCTCTCCCGGCCTACGATGAGGACG  777
             || |||||  | |  || | ||||| || || |   | || |||| ||| |  |||||||
Sbjct  720   CAGAAAGGCATATT-GGTT-GCCAGTGGAGGGCATACGCTGCCGGGCTATGGAGAGGACG  777

Query  778   GTGCACTGGAGTATGAGCGCATGCAGCAGCTGGAGCACGGCGGCCTCCAACCCGG-CCTG  836
             || ||||||||||||| |||||||||||||| ||||| || ||||| |||||||| ||| 
Sbjct  778   GTACACTGGAGTATGAACGCATGCAGCAGCTTGAGCATGGTGGCCTGCAACCCGGACCT-  836

Query  837   GTCAACAACATGGTGGTGCAGCACGGCCTGCCGGACCCTGCCGGCCACGCGGCCGGCCTG  896
             || |||||||||||| ||||||  ||||| |||| ||  |  |||||  | |||  | ||
Sbjct  837   GTAAACAACATGGTGTTGCAGCCTGGCCTACCGGGCCAGGATGGCCAGACAGCCAACATG  896

Query  897   CTGAAGACGGAGCGCCTGGATGACTTCCCTGGTAGCGTCCTGGAcctgccccccgcaccc  956
             || || || ||||||||||| || ||||| |  || | | ||||||||||| | ||    
Sbjct  897   CTCAAAACAGAGCGCCTGGAGGAGTTCCCCGCCAGTGCCTTGGACCTGCCCTCTGC----  952

Query  957   tctctgcctcctctgccaccgccgccccagccccaaggccccccgccaccctatcatgcc  1016
             |||  ||||| ||  || |  || ||   ||| || || ||||| || || || ||||||
Sbjct  953   TCT--GCCTC-TC--CCTCTTCCTCC---GCCTCAGGGTCCCCCACCCCCATACCATGCC  1004

Query  1017  cacccgcATCTGCATCACCCAGAGCTGGT-CCAC-CAGGCCCAGCCGCTGGCCCTGCCTC  1074
             || || || || ||||||||||||||  | || | ||  ||||  ||||| ||||| | |
Sbjct  1005  CATCCACACCTTCATCACCCAGAGCTCCTGCCTCACA--CCCAATCGCTGTCCCTGGCCC  1062

Query  1075  AGGCCGCCCTGGAGGAGGATGGGGAGATGGATGACGTTGGGGGCAAGCACTGCTGTCGCT  1134
             || | | |||||| ||||||||||||||||| |||   ||||| ||||||||||| || |
Sbjct  1063  AGACTGGCCTGGAAGAGGATGGGGAGATGGAAGACTCAGGGGGGAAGCACTGCTGCCGTT  1122

Query  1135  GGATCGACTGCAGTGCCTTGTATGACCAGCAGGAGGAACTTGTGCGGCACATCGAGAAGG  1194
             |||| |||||||||||| | |||||||||||||||||||| ||| |||||||||||||||
Sbjct  1123  GGATAGACTGCAGTGCCCTTTATGACCAGCAGGAGGAACTGGTGAGGCACATCGAGAAGG  1182

Query  1195  TTCATATAGACCAGCGCAAAGGCGAAGACTTCACTTGTTTCTGGGCCGGTTGTCCTCGAA  1254
             | || |||||||| ||||| || ||||||||||| || |||||| | || || ||| |||
Sbjct  1183  TCCACATAGACCAACGCAAGGGGGAAGACTTCACGTGCTTCTGGACTGGCTGCCCTAGAA  1242

Query  1255  GGTACAAGCCATTTAATGCCCGCTATAAACTGTTGATCCACATGAGAGTTCACTCGGGGG  1314
             | |||||||| || || || || ||||||||| ||||||||||||| || ||||| ||||
Sbjct  1243  GATACAAGCCTTTCAACGCACGGTATAAACTGCTGATCCACATGAGGGTCCACTCTGGGG  1302

Query  1315  AAAAGCCCAACAAGTGT  1331
             | |||||||||||||||
Sbjct  1303  AGAAGCCCAACAAGTGT  1319
