# Supplementary material for: CircGLIS3 Inhibits Intramuscular Adipogenesis and Alleviates Skeletal Muscle Fat Infiltration
Source: J Cachexia Sarcopenia Muscle. 2025 Jul 30;16(4):e70009. doi: 10.1002/jcsm.70009 (PMC12308225; doi:10.1002/jcsm.70009)
Supplement: Supplementary file 8 — Additional file 6. Homology analysis. [file JCSM-16-e70009-s016.txt]

Query: bta_circ_GLIS3 Query ID: lcl|Query_2555335 Length: 1334


>hsa_circ_0006370
Sequence ID: Query_2555337 Length: 1114
Range 1: 1 to 1111

Score:1144 bits(619), Expect:0.0, 
Identities:958/1124(85%),  Gaps:14/1124(1%), Strand: Plus/Plus

Query  209   GTCCCTTATTTCACGAGAGTCTTTGGCCTCCTCAAATTTGAGTCTGACAGAAAGTCAGTC  268
             |||||||||||| || ||||||||||| ||| | |  ||||||||||| |||||||||||
Sbjct  1     GTCCCTTATTTCGCGTGAGTCTTTGGCGTCCACGACCTTGAGTCTGACGGAAAGTCAGTC  60

Query  269   GACCTTGAACGTGAAACAAGAGTGGTCGCACGGCTATAGGGCTCTCCCTTCGCTCTCCTC  328
             | |||  | | |||| || |||||||| || ||||| ||||| |||||||||||||||  
Sbjct  61    GGCCTCAAGCATGAAGCAGGAGTGGTCCCAGGGCTACAGGGCCCTCCCTTCGCTCTCC--  118

Query  329   GAACCACAACTCTCAGAATGGCACTGATCTAGGGGACCTAATTAGCCTTCCTCCTGGGAC  388
              ||||||  |||||||||||||  |||||||||||| ||  ||||||||||||| |||||
Sbjct  119   -AACCACGGCTCTCAGAATGGCCTTGATCTAGGGGATCTCCTTAGCCTTCCTCCCGGGAC  177

Query  389   ATCCATGTCCAGCAACAGTGTCTCTAACTCATTGCCACCCTACCTTTTCGGTATGGAAAA  448
             ||||||||||||||| ||||||||||||||||| ||| |||||||||| || | ||||| 
Sbjct  178   ATCCATGTCCAGCAATAGTGTCTCTAACTCATTACCATCCTACCTTTTTGGCACGGAAAG  237

Query  449   TAGCCACTCTCCTTACCCCAGTCCCCGACACTCTTCAGCCAGGTCCCACTCGGCCCGCTC  508
             |||||||||||||||||| ||||| || ||||| ||  ||||||||||||||||||||||
Sbjct  238   TAGCCACTCTCCTTACCCTAGTCCTCGGCACTCATCCACCAGGTCCCACTCGGCCCGCTC  297

Query  509   CAAGAAGAGAGCACTGTCCTTGTCCCCGTTGTCCGATGGCATCGGGATAGACTTCAATAC  568
             |||||||||||| ||||||||||||||| |||||||||||||||||||||| ||||||||
Sbjct  298   CAAGAAGAGAGCGCTGTCCTTGTCCCCGCTGTCCGATGGCATCGGGATAGATTTCAATAC  357

Query  569   CATCATCCGCACCTCGCCCACATCCTTGGTCGCCTACATCAACGGTTCGAGGGCTTCCCC  628
             |||||||||||| |||||||| |||||||| |||||||||||||| ||||||||||| ||
Sbjct  358   CATCATCCGCACGTCGCCCACGTCCTTGGTGGCCTACATCAACGGGTCGAGGGCTTCGCC  417

Query  629   CGCCAACATGTCTCCACAGCCTGAGGTCTACGGGCATTTCCTGGGAGTGCGAGGCAGCTG  688
              |||||| |||| || ||||| ||||||||||||||||||||||| ||||| ||||||||
Sbjct  418   GGCCAACCTGTCCCCGCAGCCGGAGGTCTACGGGCATTTCCTGGGCGTGCGCGGCAGCTG  477

Query  689   TATTCCCCAGCCATGCTCAATGCCAAGCAGCCAAAAGGGTGTGCGGGTGGCCAGCGGCGG  748
              |||||||||||  || |  ||||  ||||||| ||||| |||| |||||||   || ||
Sbjct  478   CATTCCCCAGCCGCGCCCGGTGCCCGGCAGCCAGAAGGGCGTGCTGGTGGCCCCTGGAGG  537

Query  749   CCTGGCTCTCCCGGCCTACGATGAGGACGGTGCACTGGAGTATGAGCGCATGCAGCAGCT  808
             |||||| || ||||||||||  |||||||| || |||||| | ||||||||||| |||||
Sbjct  538   CCTGGCGCTGCCGGCCTACGGCGAGGACGGGGCCCTGGAGCACGAGCGCATGCAACAGCT  597

Query  809   GGAGCACGGCGGCCTCCAACCCGGCCTGGTCAACAACATGGTGGTGCAGCACGGCCTGCC  868
             ||||||||||||||| || || |||||||||||| |||||||||||||||| ||||||||
Sbjct  598   GGAGCACGGCGGCCTGCAGCCAGGCCTGGTCAACCACATGGTGGTGCAGCATGGCCTGCC  657

Query  869   GGACCCTGCCGGCCACGCGGCCGGCCTGCTGAAGACGGAGCGCCTGGATGACTTCCCTGG  928
             || ||| | | ||||  ||||||||||| | ||||| || |||||||| || ||||| ||
Sbjct  658   GGGCCCCGACAGCCAGTCGGCCGGCCTGTTCAAGACCGAACGCCTGGAGGAGTTCCCGGG  717

Query  929   TAGCGTCCTGGAcctgccccccgcaccctctctgcctcctctgccaccgccgccccagcc  988
              |||  | | ||||| |||||||| || || | || ||| || || | |||||| |  ||
Sbjct  718   CAGCACCGTAGACCTACCCCCCGCGCC-TC-C-GC-TCC-CT-CCTCTGCCGCCGC--CC  769

Query  989   ccaaggccccccgccaccctatcatgcccacccgcATCTGCATCACCCAGAGCT-GGTCC  1047
             ||| |||||||| || || || ||||||||  |||| || || ||||| ||||| || ||
Sbjct  770   CCA-GGCCCCCCACCCCCTTACCATGCCCATGCGCACCTTCACCACCCGGAGCTCGGGCC  828

Query  1048  ACCAGGCCCAGCCGCTGGCCCTGCCTCAGGCCGCCCTGGAGGAGGATGGGGAGATGGATG  1107
              ||| ||||||| ||||||| |||| |||||| ||||||| || || ||||||||||| |
Sbjct  829   -CCACGCCCAGCAGCTGGCCTTGCCCCAGGCCACCCTGGACGACGACGGGGAGATGGACG  887

Query  1108  ACGTTGGGGGCAAGCACTGCTGTCGCTGGATCGACTGCAGTGCCTTGTATGACCAGCAGG  1167
              | | ||||||||||| ||||| ||||||||||||||||| ||| |||| ||||||||||
Sbjct  888   GCATCGGGGGCAAGCATTGCTGCCGCTGGATCGACTGCAGCGCCCTGTACGACCAGCAGG  947

Query  1168  AGGAACTTGTGCGGCACATCGAGAAGGTTCATATAGACCAGCGCAAAGGCGAAGACTTCA  1227
             |||| || |||||||||||||||||||| || || |||||||||||||| || |||||||
Sbjct  948   AGGAGCTCGTGCGGCACATCGAGAAGGTCCACATCGACCAGCGCAAAGGGGAGGACTTCA  1007

Query  1228  CTTGTTTCTGGGCCGGTTGTCCTCGAAGGTACAAGCCATTTAATGCCCGCTATAAACTGT  1287
             |||| |||||||||||||| |||||||| |||||||| || || ||||||||||||||| 
Sbjct  1008  CTTGCTTCTGGGCCGGTTGCCCTCGAAGATACAAGCCCTTCAACGCCCGCTATAAACTGC  1067

Query  1288  TGATCCACATGAGAGTTCACTCGGGGGAAAAGCCCAACAAGTGT  1331
             |||||||||||||||| ||||| ||||| |||||||||||||||
Sbjct  1068  TGATCCACATGAGAGTCCACTCTGGGGAGAAGCCCAACAAGTGT  1111
