# Supplementary material for: CircGLIS3 Inhibits Intramuscular Adipogenesis and Alleviates Skeletal Muscle Fat Infiltration
Source: J Cachexia Sarcopenia Muscle. 2025 Jul 30;16(4):e70009. doi: 10.1002/jcsm.70009 (PMC12308225; doi:10.1002/jcsm.70009)
Supplement: Supplementary file 9 — Additional file 7. Homology analysis. [file JCSM-16-e70009-s007.txt]

Query: bta_circ_GLIS3 Query ID: lcl|Query_4832997 Length: 1334


>hsa_circ_0007368
Sequence ID: Query_4832999 Length: 1322
Range 1: 1 to 1319

Score:1522 bits(824), Expect:0.0, 
Identities:1165/1332(87%),  Gaps:14/1332(1%), Strand: Plus/Plus

Query  1     GGGCTCTTGGCTTTGGGCCTCAGTGCAAGTCCATTGGAAAAGGCAGCTGCAACAATCTAG  60
             ||||||||||||||||||||||||||||||||||||||||||||||||||||||||||||
Sbjct  1     GGGCTCTTGGCTTTGGGCCTCAGTGCAAGTCCATTGGAAAAGGCAGCTGCAACAATCTAG  60

Query  61    TGGTCACCAGCAGTCCCATGATGGTTCAGCGACTGGGACCCATTTCACCTCCAGCAAGCC  120
             ||||||||||||||||||||||||||||||||||||||| ||||||||||||||||||||
Sbjct  61    TGGTCACCAGCAGTCCCATGATGGTTCAGCGACTGGGACTCATTTCACCTCCAGCAAGCC  120

Query  121   AGGTCTCTACAGCATGCAACCAGATCAGTCCTAGCTTACAGAGGGCAATGAATGCAGCCA  180
             ||||||||||||||||||||||||||||||||||||||||||||||||||||||||||||
Sbjct  121   AGGTCTCTACAGCATGCAACCAGATCAGTCCTAGCTTACAGAGGGCAATGAATGCAGCCA  180

Query  181   ACCTGAATATACCTCCTTCAGATACCAGGTCCCTTATTTCACGAGAGTCTTTGGCCTCCT  240
             |||||||||||||||||||||||||||||||||||||||| || ||||||||||| ||| 
Sbjct  181   ACCTGAATATACCTCCTTCAGATACCAGGTCCCTTATTTCGCGTGAGTCTTTGGCGTCCA  240

Query  241   CAAATTTGAGTCTGACAGAAAGTCAGTCGACCTTGAACGTGAAACAAGAGTGGTCGCACG  300
             | |  ||||||||||| |||||||||||| |||  | | |||| || |||||||| || |
Sbjct  241   CGACCTTGAGTCTGACGGAAAGTCAGTCGGCCTCAAGCATGAAGCAGGAGTGGTCCCAGG  300

Query  301   GCTATAGGGCTCTCCCTTCGCTCTCCTCGAACCACAACTCTCAGAATGGCACTGATCTAG  360
             |||| ||||| |||||||||||||||   ||||||  |||||||||||||  ||||||||
Sbjct  301   GCTACAGGGCCCTCCCTTCGCTCTCC---AACCACGGCTCTCAGAATGGCCTTGATCTAG  357

Query  361   GGGACCTAATTAGCCTTCCTCCTGGGACATCCATGTCCAGCAACAGTGTCTCTAACTCAT  420
             |||| ||  ||||||||||||| |||||||||||||||||||| ||||||||||||||||
Sbjct  358   GGGATCTCCTTAGCCTTCCTCCCGGGACATCCATGTCCAGCAATAGTGTCTCTAACTCAT  417

Query  421   TGCCACCCTACCTTTTCGGTATGGAAAATAGCCACTCTCCTTACCCCAGTCCCCGACACT  480
             | ||| |||||||||| || | ||||| |||||||||||||||||| ||||| || ||||
Sbjct  418   TACCATCCTACCTTTTTGGCACGGAAAGTAGCCACTCTCCTTACCCTAGTCCTCGGCACT  477

Query  481   CTTCAGCCAGGTCCCACTCGGCCCGCTCCAAGAAGAGAGCACTGTCCTTGTCCCCGTTGT  540
             | ||  |||||||||||||||||||||||||||||||||| ||||||||||||||| |||
Sbjct  478   CATCCACCAGGTCCCACTCGGCCCGCTCCAAGAAGAGAGCGCTGTCCTTGTCCCCGCTGT  537

Query  541   CCGATGGCATCGGGATAGACTTCAATACCATCATCCGCACCTCGCCCACATCCTTGGTCG  600
             ||||||||||||||||||| |||||||||||||||||||| |||||||| |||||||| |
Sbjct  538   CCGATGGCATCGGGATAGATTTCAATACCATCATCCGCACGTCGCCCACGTCCTTGGTGG  597

Query  601   CCTACATCAACGGTTCGAGGGCTTCCCCCGCCAACATGTCTCCACAGCCTGAGGTCTACG  660
             ||||||||||||| ||||||||||| || |||||| |||| || ||||| ||||||||||
Sbjct  598   CCTACATCAACGGGTCGAGGGCTTCGCCGGCCAACCTGTCCCCGCAGCCGGAGGTCTACG  657

Query  661   GGCATTTCCTGGGAGTGCGAGGCAGCTGTATTCCCCAGCCATGCTCAATGCCAAGCAGCC  720
             ||||||||||||| ||||| |||||||| |||||||||||  || |  ||||  ||||||
Sbjct  658   GGCATTTCCTGGGCGTGCGCGGCAGCTGCATTCCCCAGCCGCGCCCGGTGCCCGGCAGCC  717

Query  721   AAAAGGGTGTGCGGGTGGCCAGCGGCGGCCTGGCTCTCCCGGCCTACGATGAGGACGGTG  780
             | ||||| |||| |||||||   || |||||||| || ||||||||||  |||||||| |
Sbjct  718   AGAAGGGCGTGCTGGTGGCCCCTGGAGGCCTGGCGCTGCCGGCCTACGGCGAGGACGGGG  777

Query  781   CACTGGAGTATGAGCGCATGCAGCAGCTGGAGCACGGCGGCCTCCAACCCGGCCTGGTCA  840
             | |||||| | ||||||||||| |||||||||||||||||||| || || ||||||||||
Sbjct  778   CCCTGGAGCACGAGCGCATGCAACAGCTGGAGCACGGCGGCCTGCAGCCAGGCCTGGTCA  837

Query  841   ACAACATGGTGGTGCAGCACGGCCTGCCGGACCCTGCCGGCCACGCGGCCGGCCTGCTGA  900
             || |||||||||||||||| |||||||||| ||| | | ||||  ||||||||||| | |
Sbjct  838   ACCACATGGTGGTGCAGCATGGCCTGCCGGGCCCCGACAGCCAGTCGGCCGGCCTGTTCA  897

Query  901   AGACGGAGCGCCTGGATGACTTCCCTGGTAGCGTCCTGGAcctgccccccgcaccctctc  960
             |||| || |||||||| || ||||| || |||  | | ||||| |||||||| || || |
Sbjct  898   AGACCGAACGCCTGGAGGAGTTCCCGGGCAGCACCGTAGACCTACCCCCCGCGCC-TC-C  955

Query  961   tgcctcctctgccaccgccgccccagccccaaggccccccgccaccctatcatgcccacc  1020
              || ||| || || | |||||| |  ||||| |||||||| || || || ||||||||  
Sbjct  956   -GC-TCC-CT-CCTCTGCCGCCGC--CCCCA-GGCCCCCCACCCCCTTACCATGCCCATG  1008

Query  1021  cgcATCTGCATCACCCAGAGCT-GGTCCACCAGGCCCAGCCGCTGGCCCTGCCTCAGGCC  1079
             |||| || || ||||| ||||| || || ||| ||||||| ||||||| |||| ||||||
Sbjct  1009  CGCACCTTCACCACCCGGAGCTCGGGCC-CCACGCCCAGCAGCTGGCCTTGCCCCAGGCC  1067

Query  1080  GCCCTGGAGGAGGATGGGGAGATGGATGACGTTGGGGGCAAGCACTGCTGTCGCTGGATC  1139
              ||||||| || || ||||||||||| | | | ||||||||||| ||||| |||||||||
Sbjct  1068  ACCCTGGACGACGACGGGGAGATGGACGGCATCGGGGGCAAGCATTGCTGCCGCTGGATC  1127

Query  1140  GACTGCAGTGCCTTGTATGACCAGCAGGAGGAACTTGTGCGGCACATCGAGAAGGTTCAT  1199
             |||||||| ||| |||| |||||||||||||| || |||||||||||||||||||| || 
Sbjct  1128  GACTGCAGCGCCCTGTACGACCAGCAGGAGGAGCTCGTGCGGCACATCGAGAAGGTCCAC  1187

Query  1200  ATAGACCAGCGCAAAGGCGAAGACTTCACTTGTTTCTGGGCCGGTTGTCCTCGAAGGTAC  1259
             || |||||||||||||| || ||||||||||| |||||||||||||| |||||||| |||
Sbjct  1188  ATCGACCAGCGCAAAGGGGAGGACTTCACTTGCTTCTGGGCCGGTTGCCCTCGAAGATAC  1247

Query  1260  AAGCCATTTAATGCCCGCTATAAACTGTTGATCCACATGAGAGTTCACTCGGGGGAAAAG  1319
             ||||| || || ||||||||||||||| |||||||||||||||| ||||| ||||| |||
Sbjct  1248  AAGCCCTTCAACGCCCGCTATAAACTGCTGATCCACATGAGAGTCCACTCTGGGGAGAAG  1307

Query  1320  CCCAACAAGTGT  1331
             ||||||||||||
Sbjct  1308  CCCAACAAGTGT  1319
