# Supplementary material for: CircGLIS3 Inhibits Intramuscular Adipogenesis and Alleviates Skeletal Muscle Fat Infiltration
Source: J Cachexia Sarcopenia Muscle. 2025 Jul 30;16(4):e70009. doi: 10.1002/jcsm.70009 (PMC12308225; doi:10.1002/jcsm.70009)
Supplement: Supplementary file 10 — Additional file 8. KEGG pathway analysis of differentially expressed genes. [file JCSM-16-e70009-s009.xlsx]

## Sheet: KEGG
Pathway_ID	KEGG_Level_1	KEGG_Level_2	Pathway_Name	IDs	S	TS	B	TB	Rich.Factor	P.value	Sig.Sign.P	Q.value	Sig.Sign.Q	S_Up_ID	S_Up_Num	S_Down_ID	S_Down_Num	MapID_Count	ZScore
bta04610	Organismal Systems	Immune system	Complement and coagulation cascades	ENSBTAG00000004840|C1S, ENSBTAG00000008612|C1R, ENSBTAG00000016267|SERPING1, ENSBTAG00000037533|C4A, ENSBTAG00000011766|C7, ENSBTAG00000020872|C5AR1, ENSBTAG00000007411|F7, ENSBTAG00000052577|ENSBTAG00000052577	8	73	78	7718	0.1026	5.98117e-07	****	9.27081e-05	****	ENSBTAG00000004840|C1S, ENSBTAG00000008612|C1R, ENSBTAG00000016267|SERPING1, ENSBTAG00000037533|C4A, ENSBTAG00000011766|C7, ENSBTAG00000052577|ENSBTAG00000052577	6	ENSBTAG00000020872|C5AR1, ENSBTAG00000007411|F7	2	54	0.816497
bta04978	Organismal Systems	Digestive system	Mineral absorption	ENSBTAG00000023659|MT2A, ENSBTAG00000054808|MT1A, ENSBTAG00000001595|MT1E, ENSBTAG00000017020|S100G, ENSBTAG00000010551|ATP1A2	5	73	42	7718	0.119	4.26966e-05	****	0.00330898	**	ENSBTAG00000023659|MT2A, ENSBTAG00000054808|MT1A, ENSBTAG00000001595|MT1E	3	ENSBTAG00000017020|S100G, ENSBTAG00000010551|ATP1A2	2	35	2.1974
bta04260	Organismal Systems	Circulatory system	Cardiac muscle contraction	ENSBTAG00000009703|MYH7, ENSBTAG00000018369|MYL2, ENSBTAG00000045757|TNNC1, ENSBTAG00000040053|MYH6, ENSBTAG00000007200|COX6B2, ENSBTAG00000010551|ATP1A2	6	73	77	7718	0.0779	8.11022e-05	****	0.00419028	**		0	ENSBTAG00000009703|MYH7, ENSBTAG00000018369|MYL2, ENSBTAG00000045757|TNNC1, ENSBTAG00000040053|MYH6, ENSBTAG00000007200|COX6B2, ENSBTAG00000010551|ATP1A2	6	71	-2.96695
bta04261	Organismal Systems	Circulatory system	Adrenergic signaling in cardiomyocytes	ENSBTAG00000009703|MYH7, ENSBTAG00000018369|MYL2, ENSBTAG00000045757|TNNC1, ENSBTAG00000040053|MYH6, ENSBTAG00000012393|AGT, ENSBTAG00000012653|CAMK2B, ENSBTAG00000010551|ATP1A2	7	73	139	7718	0.0504	0.000319558	***	0.0123829	*	ENSBTAG00000012393|AGT	1	ENSBTAG00000009703|MYH7, ENSBTAG00000018369|MYL2, ENSBTAG00000045757|TNNC1, ENSBTAG00000040053|MYH6, ENSBTAG00000012653|CAMK2B, ENSBTAG00000010551|ATP1A2	6	126	1.95992
bta05150	Human Diseases	Infectious disease: bacterial	Staphylococcus aureus infection	ENSBTAG00000004840|C1S, ENSBTAG00000008612|C1R, ENSBTAG00000037533|C4A, ENSBTAG00000020872|C5AR1, ENSBTAG00000052577|ENSBTAG00000052577	5	73	67	7718	0.0746	0.000403532	***	0.0125095	*	ENSBTAG00000004840|C1S, ENSBTAG00000008612|C1R, ENSBTAG00000037533|C4A, ENSBTAG00000052577|ENSBTAG00000052577	4	ENSBTAG00000020872|C5AR1	1	32	0.353553
bta05133	Human Diseases	Infectious disease: bacterial	Pertussis	ENSBTAG00000004840|C1S, ENSBTAG00000008612|C1R, ENSBTAG00000016267|SERPING1, ENSBTAG00000037533|C4A, ENSBTAG00000052577|ENSBTAG00000052577	5	73	73	7718	0.0685	0.000600639	***	0.0155165	*	ENSBTAG00000004840|C1S, ENSBTAG00000008612|C1R, ENSBTAG00000016267|SERPING1, ENSBTAG00000037533|C4A, ENSBTAG00000052577|ENSBTAG00000052577	5		0	64	2
bta05322	Human Diseases	Immune disease	Systemic lupus erythematosus	ENSBTAG00000004840|C1S, ENSBTAG00000008612|C1R, ENSBTAG00000037533|C4A, ENSBTAG00000011766|C7, ENSBTAG00000018059|CD80, ENSBTAG00000052577|ENSBTAG00000052577	6	73	128	7718	0.0469	0.0012699	**	0.0281192	*	ENSBTAG00000004840|C1S, ENSBTAG00000008612|C1R, ENSBTAG00000037533|C4A, ENSBTAG00000011766|C7, ENSBTAG00000052577|ENSBTAG00000052577	5	ENSBTAG00000018059|CD80	1	67	1.34386
bta04080	Environmental Information Processing	Signaling molecules and interaction	Neuroactive ligand-receptor interaction	ENSBTAG00000011374|S1PR3, ENSBTAG00000014911|LEP, ENSBTAG00000013498|HTR2A, ENSBTAG00000012393|AGT, ENSBTAG00000013422|GABRB3, ENSBTAG00000020872|C5AR1, ENSBTAG00000033128|CRH, ENSBTAG00000005910|LEPR	8	73	335	7718	0.0239	0.0133341	*	0.233574	ns	ENSBTAG00000011374|S1PR3, ENSBTAG00000012393|AGT	2	ENSBTAG00000014911|LEP, ENSBTAG00000013498|HTR2A, ENSBTAG00000013422|GABRB3, ENSBTAG00000020872|C5AR1, ENSBTAG00000033128|CRH, ENSBTAG00000005910|LEPR	6	176	-0.603023
bta05144	Human Diseases	Infectious disease: parasitic	Malaria	ENSBTAG00000017866|CD36, ENSBTAG00000012866|THBS4, ENSBTAG00000004630|COMP	3	73	53	7718	0.0566	0.0135624	*	0.233574	ns	ENSBTAG00000017866|CD36	1	ENSBTAG00000012866|THBS4, ENSBTAG00000004630|COMP	2	39	-0.800641
bta05416	Human Diseases	Cardiovascular disease	Viral myocarditis	ENSBTAG00000009703|MYH7, ENSBTAG00000040053|MYH6, ENSBTAG00000018059|CD80	3	73	66	7718	0.0455	0.0242881	*	0.337106	ns		0	ENSBTAG00000009703|MYH7, ENSBTAG00000040053|MYH6, ENSBTAG00000018059|CD80	3	47	0.729325
bta04152	Environmental Information Processing	Signal transduction	AMPK signaling pathway	ENSBTAG00000055207|SCD, ENSBTAG00000017866|CD36, ENSBTAG00000014911|LEP, ENSBTAG00000005910|LEPR	4	73	119	7718	0.0336	0.0258794	*	0.337106	ns	ENSBTAG00000017866|CD36	1	ENSBTAG00000055207|SCD, ENSBTAG00000014911|LEP, ENSBTAG00000005910|LEPR	3	112	3.96863
bta04920	Organismal Systems	Endocrine system	Adipocytokine signaling pathway	ENSBTAG00000017866|CD36, ENSBTAG00000014911|LEP, ENSBTAG00000005910|LEPR	3	73	68	7718	0.0441	0.026248	*	0.337106	ns	ENSBTAG00000017866|CD36	1	ENSBTAG00000014911|LEP, ENSBTAG00000005910|LEPR	2	63	1.63785
bta01040	Metabolism	Lipid metabolism	Biosynthesis of unsaturated fatty acids	ENSBTAG00000055207|SCD, ENSBTAG00000015505|FADS2	2	73	29	7718	0.069	0.0303892	*	0.337106	ns		0	ENSBTAG00000055207|SCD, ENSBTAG00000015505|FADS2	2	29	-0.928477
bta03320	Organismal Systems	Endocrine system	PPAR signaling pathway	ENSBTAG00000055207|SCD, ENSBTAG00000017866|CD36, ENSBTAG00000015505|FADS2	3	73	73	7718	0.0411	0.0315093	*	0.337106	ns	ENSBTAG00000017866|CD36	1	ENSBTAG00000055207|SCD, ENSBTAG00000015505|FADS2	2	61	0.896258
bta04512	Environmental Information Processing	Signaling molecules and interaction	ECM-receptor interaction	ENSBTAG00000017866|CD36, ENSBTAG00000012866|THBS4, ENSBTAG00000004630|COMP	3	73	74	7718	0.0405	0.0326232	*	0.337106	ns	ENSBTAG00000017866|CD36	1	ENSBTAG00000012866|THBS4, ENSBTAG00000004630|COMP	2	69	-1.56502
bta05410	Human Diseases	Cardiovascular disease	Hypertrophic cardiomyopathy	ENSBTAG00000018369|MYL2, ENSBTAG00000045757|TNNC1, ENSBTAG00000012393|AGT	3	73	79	7718	0.038	0.0384985	*	0.372955	ns	ENSBTAG00000012393|AGT	1	ENSBTAG00000018369|MYL2, ENSBTAG00000045757|TNNC1	2	74	-1.62747
bta05033	Human Diseases	Substance dependence	Nicotine addiction	ENSBTAG00000013422|GABRB3, ENSBTAG00000007882|CACNA1B	2	73	36	7718	0.0556	0.0452082	*	0.397942	ns	ENSBTAG00000007882|CACNA1B	1	ENSBTAG00000013422|GABRB3	1	22	-1.2792
bta05414	Human Diseases	Cardiovascular disease	Dilated cardiomyopathy	ENSBTAG00000018369|MYL2, ENSBTAG00000045757|TNNC1, ENSBTAG00000012393|AGT	3	73	85	7718	0.0353	0.0462126	*	0.397942	ns	ENSBTAG00000012393|AGT	1	ENSBTAG00000018369|MYL2, ENSBTAG00000045757|TNNC1	2	77	-0.797724
bta04727	Organismal Systems	Nervous system	GABAergic synapse	ENSBTAG00000014525|SLC6A13, ENSBTAG00000013422|GABRB3, ENSBTAG00000007882|CACNA1B	3	73	87	7718	0.0345	0.0489421	*	0.399264	ns	ENSBTAG00000007882|CACNA1B	1	ENSBTAG00000014525|SLC6A13, ENSBTAG00000013422|GABRB3	2	69	0.361158
bta04925	Organismal Systems	Endocrine system	Aldosterone synthesis and secretion	ENSBTAG00000012393|AGT, ENSBTAG00000012653|CAMK2B, ENSBTAG00000010551|ATP1A2	3	73	94	7718	0.0319	0.0591015	ns	0.453633	ns	ENSBTAG00000012393|AGT	1	ENSBTAG00000012653|CAMK2B, ENSBTAG00000010551|ATP1A2	2	82	1.7669
bta04145	Cellular Processes	Transport and catabolism	Phagosome	ENSBTAG00000008612|C1R, ENSBTAG00000017866|CD36, ENSBTAG00000012866|THBS4, ENSBTAG00000004630|COMP	4	73	158	7718	0.0253	0.0621032	ns	0.453633	ns	ENSBTAG00000008612|C1R, ENSBTAG00000017866|CD36	2	ENSBTAG00000012866|THBS4, ENSBTAG00000004630|COMP	2	125	0.268328
bta04930	Human Diseases	Endocrine and metabolic disease	Type II diabetes mellitus	ENSBTAG00000004386|SOCS1, ENSBTAG00000007882|CACNA1B	2	73	44	7718	0.0455	0.0647068	ns	0.453633	ns	ENSBTAG00000004386|SOCS1, ENSBTAG00000007882|CACNA1B	2		0	38	1.29777
bta04975	Organismal Systems	Digestive system	Fat digestion and absorption	ENSBTAG00000011640|PLPP3, ENSBTAG00000017866|CD36	2	73	45	7718	0.0444	0.0673133	ns	0.453633	ns	ENSBTAG00000011640|PLPP3, ENSBTAG00000017866|CD36	2		0	22	0.852803
bta00330	Metabolism	Amino acid metabolism	Arginine and proline metabolism	ENSBTAG00000013921|CKM, ENSBTAG00000012403|ARG1	2	73	47	7718	0.0426	0.072629	ns	0.469062	ns	ENSBTAG00000012403|ARG1	1	ENSBTAG00000013921|CKM	1	43	0.152499
bta04931	Human Diseases	Endocrine and metabolic disease	Insulin resistance	ENSBTAG00000017866|CD36, ENSBTAG00000001032|PYGM, ENSBTAG00000012393|AGT	3	73	107	7718	0.028	0.0803564	ns	0.481444	ns	ENSBTAG00000017866|CD36, ENSBTAG00000012393|AGT	2	ENSBTAG00000001032|PYGM	1	101	2.28859
bta04630	Environmental Information Processing	Signal transduction	JAK-STAT signaling pathway	ENSBTAG00000014911|LEP, ENSBTAG00000005910|LEPR, ENSBTAG00000016345|IL2RB, ENSBTAG00000004386|SOCS1	4	73	173	7718	0.0231	0.0807583	ns	0.481444	ns	ENSBTAG00000016345|IL2RB, ENSBTAG00000004386|SOCS1	2	ENSBTAG00000014911|LEP, ENSBTAG00000005910|LEPR	2	118	1.84115
bta04726	Organismal Systems	Nervous system	Serotonergic synapse	ENSBTAG00000013498|HTR2A, ENSBTAG00000013422|GABRB3, ENSBTAG00000007882|CACNA1B	3	73	112	7718	0.0268	0.0893063	ns	0.497874	ns	ENSBTAG00000007882|CACNA1B	1	ENSBTAG00000013498|HTR2A, ENSBTAG00000013422|GABRB3	2	86	0.862662
bta05202	Human Diseases	Cancer: overview	Transcriptional misregulation in cancer	ENSBTAG00000003994|IGFBP3, ENSBTAG00000025942|HPGD, ENSBTAG00000020979|NGFR, ENSBTAG00000016345|IL2RB	4	73	182	7718	0.022	0.0931507	ns	0.497874	ns	ENSBTAG00000003994|IGFBP3, ENSBTAG00000020979|NGFR, ENSBTAG00000016345|IL2RB	3	ENSBTAG00000025942|HPGD	1	150	4.73568
bta04020	Environmental Information Processing	Signal transduction	Calcium signaling pathway	ENSBTAG00000045757|TNNC1, ENSBTAG00000013498|HTR2A, ENSBTAG00000012653|CAMK2B, ENSBTAG00000007882|CACNA1B	4	73	182	7718	0.022	0.0931507	ns	0.497874	ns	ENSBTAG00000007882|CACNA1B	1	ENSBTAG00000045757|TNNC1, ENSBTAG00000013498|HTR2A, ENSBTAG00000012653|CAMK2B	3	144	0.666667
bta04510	Cellular Processes	Cellular community - eukaryotes	Focal adhesion	ENSBTAG00000018369|MYL2, ENSBTAG00000022699|CAV3, ENSBTAG00000012866|THBS4, ENSBTAG00000004630|COMP	4	73	189	7718	0.0212	0.103383	ns	0.534147	ns		0	ENSBTAG00000018369|MYL2, ENSBTAG00000022699|CAV3, ENSBTAG00000012866|THBS4, ENSBTAG00000004630|COMP	4	179	0.523205
bta00561	Metabolism	Lipid metabolism	Glycerolipid metabolism	ENSBTAG00000011640|PLPP3, ENSBTAG00000007689|LPIN1	2	73	61	7718	0.0328	0.113159	ns	0.560582	ns	ENSBTAG00000011640|PLPP3, ENSBTAG00000007689|LPIN1	2		0	50	1.41421
bta04728	Organismal Systems	Nervous system	Dopaminergic synapse	ENSBTAG00000012653|CAMK2B, ENSBTAG00000006035|PPP1R1B, ENSBTAG00000007882|CACNA1B	3	73	127	7718	0.0236	0.118483	ns	0.560582	ns	ENSBTAG00000007882|CACNA1B	1	ENSBTAG00000012653|CAMK2B, ENSBTAG00000006035|PPP1R1B	2	115	2.33126
bta05031	Human Diseases	Substance dependence	Amphetamine addiction	ENSBTAG00000012653|CAMK2B, ENSBTAG00000006035|PPP1R1B	2	73	63	7718	0.0317	0.11935	ns	0.560582	ns		0	ENSBTAG00000012653|CAMK2B, ENSBTAG00000006035|PPP1R1B	2	59	0.650945
bta04010	Environmental Information Processing	Signal transduction	MAPK signaling pathway	ENSBTAG00000005198|FGF1, ENSBTAG00000015311|PTPRR, ENSBTAG00000021145|MAP4K1, ENSBTAG00000020979|NGFR, ENSBTAG00000007882|CACNA1B	5	73	287	7718	0.0174	0.13463	ns	0.613753	ns	ENSBTAG00000020979|NGFR, ENSBTAG00000007882|CACNA1B	2	ENSBTAG00000005198|FGF1, ENSBTAG00000015311|PTPRR, ENSBTAG00000021145|MAP4K1	3	264	6.40076
bta04971	Organismal Systems	Digestive system	Gastric acid secretion	ENSBTAG00000012653|CAMK2B, ENSBTAG00000010551|ATP1A2	2	73	71	7718	0.0282	0.144895	ns	0.623855	ns		0	ENSBTAG00000012653|CAMK2B, ENSBTAG00000010551|ATP1A2	2	60	0
bta04918	Organismal Systems	Endocrine system	Thyroid hormone synthesis	ENSBTAG00000010062|SLC26A4, ENSBTAG00000010551|ATP1A2	2	73	71	7718	0.0282	0.144895	ns	0.623855	ns		0	ENSBTAG00000010062|SLC26A4, ENSBTAG00000010551|ATP1A2	2	59	0.911322
bta00770	Metabolism	Metabolism of cofactors and vitamins	Pantothenate and CoA biosynthesis	ENSBTAG00000021887|DPYS	1	73	18	7718	0.0556	0.15739	ns	0.649107	ns		0	ENSBTAG00000021887|DPYS	1	16	1.5
bta04721	Organismal Systems	Nervous system	Synaptic vesicle cycle	ENSBTAG00000014525|SLC6A13, ENSBTAG00000007882|CACNA1B	2	73	77	7718	0.026	0.164738	ns	0.649107	ns	ENSBTAG00000007882|CACNA1B	1	ENSBTAG00000014525|SLC6A13	1	62	1.524
bta00220	Metabolism	Amino acid metabolism	Arginine biosynthesis	ENSBTAG00000012403|ARG1	1	73	20	7718	0.05	0.173292	ns	0.649107	ns	ENSBTAG00000012403|ARG1	1		0	17	-0.242536
bta04932	Human Diseases	Endocrine and metabolic disease	Non-alcoholic fatty liver disease	ENSBTAG00000014911|LEP, ENSBTAG00000007200|COX6B2, ENSBTAG00000005910|LEPR	3	73	153	7718	0.0196	0.175947	ns	0.649107	ns		0	ENSBTAG00000014911|LEP, ENSBTAG00000007200|COX6B2, ENSBTAG00000005910|LEPR	3	149	0.409616
bta04970	Organismal Systems	Digestive system	Salivary secretion	ENSBTAG00000026813|AQP5, ENSBTAG00000010551|ATP1A2	2	73	81	7718	0.0247	0.178224	ns	0.649107	ns		0	ENSBTAG00000026813|AQP5, ENSBTAG00000010551|ATP1A2	2	61	-0.384111
bta04934	Human Diseases	Endocrine and metabolic disease	Cushing syndrome	ENSBTAG00000012393|AGT, ENSBTAG00000012653|CAMK2B, ENSBTAG00000033128|CRH	3	73	154	7718	0.0195	0.178299	ns	0.649107	ns	ENSBTAG00000012393|AGT	1	ENSBTAG00000012653|CAMK2B, ENSBTAG00000033128|CRH	2	136	2.57248
bta04310	Environmental Information Processing	Signal transduction	Wnt signaling pathway	ENSBTAG00000012653|CAMK2B, ENSBTAG00000003837|RSPO1, ENSBTAG00000012295|NKD1	3	73	155	7718	0.0194	0.18066	ns	0.649107	ns		0	ENSBTAG00000012653|CAMK2B, ENSBTAG00000003837|RSPO1, ENSBTAG00000012295|NKD1	3	138	2.21327
bta04666	Organismal Systems	Immune system	Fc gamma R-mediated phagocytosis	ENSBTAG00000011640|PLPP3, ENSBTAG00000009786|SCIN	2	73	84	7718	0.0238	0.188451	ns	0.649107	ns	ENSBTAG00000011640|PLPP3	1	ENSBTAG00000009786|SCIN	1	75	1.73205
bta04911	Organismal Systems	Endocrine system	Insulin secretion	ENSBTAG00000012653|CAMK2B, ENSBTAG00000010551|ATP1A2	2	73	84	7718	0.0238	0.188451	ns	0.649107	ns		0	ENSBTAG00000012653|CAMK2B, ENSBTAG00000010551|ATP1A2	2	67	0.855186
bta04964	Organismal Systems	Excretory system	Proximal tubule bicarbonate reclamation	ENSBTAG00000010551|ATP1A2	1	73	23	7718	0.0435	0.196592	ns	0.662429	ns		0	ENSBTAG00000010551|ATP1A2	1	21	-1.52753
bta04350	Environmental Information Processing	Signal transduction	TGF-beta signaling pathway	ENSBTAG00000016169|ID1, ENSBTAG00000021823|HJV	2	73	88	7718	0.0227	0.20221	ns	0.664164	ns	ENSBTAG00000016169|ID1	1	ENSBTAG00000021823|HJV	1	81	3
bta05032	Human Diseases	Substance dependence	Morphine addiction	ENSBTAG00000013422|GABRB3, ENSBTAG00000007882|CACNA1B	2	73	90	7718	0.0222	0.209134	ns	0.664164	ns	ENSBTAG00000007882|CACNA1B	1	ENSBTAG00000013422|GABRB3	1	74	1.16248
bta04614	Organismal Systems	Endocrine system	Renin-angiotensin system	ENSBTAG00000012393|AGT	1	73	25	7718	0.04	0.211764	ns	0.664164	ns	ENSBTAG00000012393|AGT	1		0	21	0.218218
bta00592	Metabolism	Lipid metabolism	alpha-Linolenic acid metabolism	ENSBTAG00000015505|FADS2	1	73	26	7718	0.0385	0.219244	ns	0.664164	ns		0	ENSBTAG00000015505|FADS2	1	15	1.29099
bta04922	Organismal Systems	Endocrine system	Glucagon signaling pathway	ENSBTAG00000001032|PYGM, ENSBTAG00000012653|CAMK2B	2	73	94	7718	0.0213	0.223056	ns	0.664164	ns		0	ENSBTAG00000001032|PYGM, ENSBTAG00000012653|CAMK2B	2	91	2.62071
bta04360	Organismal Systems	Development and regeneration	Axon guidance	ENSBTAG00000012653|CAMK2B, ENSBTAG00000016991|EFNB2, ENSBTAG00000018773|RND1	3	73	175	7718	0.0171	0.229487	ns	0.664164	ns	ENSBTAG00000016991|EFNB2	1	ENSBTAG00000012653|CAMK2B, ENSBTAG00000018773|RND1	2	166	3.57029
bta00564	Metabolism	Lipid metabolism	Glycerophospholipid metabolism	ENSBTAG00000011640|PLPP3, ENSBTAG00000007689|LPIN1	2	73	97	7718	0.0206	0.233547	ns	0.664164	ns	ENSBTAG00000011640|PLPP3, ENSBTAG00000007689|LPIN1	2		0	80	1.78885
bta04750	Organismal Systems	Sensory system	Inflammatory mediator regulation of TRP channels	ENSBTAG00000013498|HTR2A, ENSBTAG00000012653|CAMK2B	2	73	97	7718	0.0206	0.233547	ns	0.664164	ns		0	ENSBTAG00000013498|HTR2A, ENSBTAG00000012653|CAMK2B	2	86	1.50966
bta04151	Environmental Information Processing	Signal transduction	PI3K-Akt signaling pathway	ENSBTAG00000005198|FGF1, ENSBTAG00000012866|THBS4, ENSBTAG00000020979|NGFR, ENSBTAG00000004630|COMP, ENSBTAG00000016345|IL2RB	5	73	350	7718	0.0143	0.235671	ns	0.664164	ns	ENSBTAG00000020979|NGFR, ENSBTAG00000016345|IL2RB	2	ENSBTAG00000005198|FGF1, ENSBTAG00000012866|THBS4, ENSBTAG00000004630|COMP	3	293	3.6805
bta04974	Organismal Systems	Digestive system	Protein digestion and absorption	ENSBTAG00000011741|COL13A1, ENSBTAG00000010551|ATP1A2	2	73	100	7718	0.02	0.24407	ns	0.675552	ns	ENSBTAG00000011741|COL13A1	1	ENSBTAG00000010551|ATP1A2	1	60	-0.516398
bta00500	Metabolism	Carbohydrate metabolism	Starch and sucrose metabolism	ENSBTAG00000001032|PYGM	1	73	31	7718	0.0323	0.255605	ns	0.695065	ns		0	ENSBTAG00000001032|PYGM	1	25	1
bta05020	Human Diseases	Neurodegenerative disease	Prion disease	ENSBTAG00000011766|C7	1	73	32	7718	0.0312	0.262674	ns	0.698133	ns	ENSBTAG00000011766|C7	1		0	25	2.6
bta00410	Metabolism	Metabolism of other amino acids	beta-Alanine metabolism	ENSBTAG00000021887|DPYS	1	73	33	7718	0.0303	0.269677	ns	0.698133	ns		0	ENSBTAG00000021887|DPYS	1	25	2.2
bta04215	Cellular Processes	Cell growth and death	Apoptosis - multiple species	ENSBTAG00000020979|NGFR	1	73	34	7718	0.0294	0.276614	ns	0.698133	ns	ENSBTAG00000020979|NGFR	1		0	32	1.41421
bta04725	Organismal Systems	Nervous system	Cholinergic synapse	ENSBTAG00000012653|CAMK2B, ENSBTAG00000007882|CACNA1B	2	73	110	7718	0.0182	0.279253	ns	0.698133	ns	ENSBTAG00000007882|CACNA1B	1	ENSBTAG00000012653|CAMK2B	1	90	1.05409
bta04919	Organismal Systems	Endocrine system	Thyroid hormone signaling pathway	ENSBTAG00000010551|ATP1A2, ENSBTAG00000019602|SLCO1C1	2	73	110	7718	0.0182	0.279253	ns	0.698133	ns	ENSBTAG00000019602|SLCO1C1	1	ENSBTAG00000010551|ATP1A2	1	105	4.00119
bta04060	Environmental Information Processing	Signaling molecules and interaction	Cytokine-cytokine receptor interaction	ENSBTAG00000014911|LEP, ENSBTAG00000020979|NGFR, ENSBTAG00000005910|LEPR, ENSBTAG00000016345|IL2RB	4	73	288	7718	0.0139	0.289673	ns	0.703057	ns	ENSBTAG00000020979|NGFR, ENSBTAG00000016345|IL2RB	2	ENSBTAG00000014911|LEP, ENSBTAG00000005910|LEPR	2	180	0.596285
bta04960	Organismal Systems	Excretory system	Aldosterone-regulated sodium reabsorption	ENSBTAG00000010551|ATP1A2	1	73	36	7718	0.0278	0.290294	ns	0.703057	ns		0	ENSBTAG00000010551|ATP1A2	1	30	1.46059
bta04015	Environmental Information Processing	Signal transduction	Rap1 signaling pathway	ENSBTAG00000005198|FGF1, ENSBTAG00000016169|ID1, ENSBTAG00000020979|NGFR	3	73	201	7718	0.0149	0.296052	ns	0.70597	ns	ENSBTAG00000016169|ID1, ENSBTAG00000020979|NGFR	2	ENSBTAG00000005198|FGF1	1	179	2.46654
bta04810	Cellular Processes	Cell motility	Regulation of actin cytoskeleton	ENSBTAG00000018369|MYL2, ENSBTAG00000005198|FGF1, ENSBTAG00000009786|SCIN	3	73	205	7718	0.0146	0.306454	ns	0.707388	ns		0	ENSBTAG00000018369|MYL2, ENSBTAG00000005198|FGF1, ENSBTAG00000009786|SCIN	3	181	0.222988
bta04722	Organismal Systems	Nervous system	Neurotrophin signaling pathway	ENSBTAG00000012653|CAMK2B, ENSBTAG00000020979|NGFR	2	73	118	7718	0.0169	0.307355	ns	0.707388	ns	ENSBTAG00000020979|NGFR	1	ENSBTAG00000012653|CAMK2B	1	112	5.10252
bta04973	Organismal Systems	Digestive system	Carbohydrate digestion and absorption	ENSBTAG00000010551|ATP1A2	1	73	39	7718	0.0256	0.310338	ns	0.707388	ns		0	ENSBTAG00000010551|ATP1A2	1	29	0.928477
bta04024	Environmental Information Processing	Signal transduction	cAMP signaling pathway	ENSBTAG00000012653|CAMK2B, ENSBTAG00000006035|PPP1R1B, ENSBTAG00000010551|ATP1A2	3	73	210	7718	0.0143	0.319482	ns	0.717677	ns		0	ENSBTAG00000012653|CAMK2B, ENSBTAG00000006035|PPP1R1B, ENSBTAG00000010551|ATP1A2	3	168	1.69734
bta04961	Organismal Systems	Excretory system	Endocrine and other factor-regulated calcium reabsorption	ENSBTAG00000010551|ATP1A2	1	73	43	7718	0.0233	0.336196	ns	0.728865	ns		0	ENSBTAG00000010551|ATP1A2	1	39	0.480384
bta05332	Human Diseases	Immune disease	Graft-versus-host disease	ENSBTAG00000018059|CD80	1	73	44	7718	0.0227	0.34251	ns	0.728865	ns		0	ENSBTAG00000018059|CD80	1	22	0.852803
bta00600	Metabolism	Lipid metabolism	Sphingolipid metabolism	ENSBTAG00000011640|PLPP3	1	73	46	7718	0.0217	0.35496	ns	0.728865	ns	ENSBTAG00000011640|PLPP3	1		0	40	1.26491
bta04910	Organismal Systems	Endocrine system	Insulin signaling pathway	ENSBTAG00000001032|PYGM, ENSBTAG00000004386|SOCS1	2	73	132	7718	0.0152	0.355991	ns	0.728865	ns	ENSBTAG00000004386|SOCS1	1	ENSBTAG00000001032|PYGM	1	125	2.23607
bta04550	Cellular Processes	Cellular community - eukaryotes	Signaling pathways regulating pluripotency of stem cells	ENSBTAG00000018645|DLX5, ENSBTAG00000016169|ID1	2	73	133	7718	0.015	0.359425	ns	0.728865	ns	ENSBTAG00000018645|DLX5, ENSBTAG00000016169|ID1	2		0	113	4.0451
bta04979	Organismal Systems	Digestive system	Cholesterol metabolism	ENSBTAG00000017866|CD36	1	73	47	7718	0.0213	0.361098	ns	0.728865	ns	ENSBTAG00000017866|CD36	1		0	38	1.62221
bta05030	Human Diseases	Substance dependence	Cocaine addiction	ENSBTAG00000006035|PPP1R1B	1	73	47	7718	0.0213	0.361098	ns	0.728865	ns		0	ENSBTAG00000006035|PPP1R1B	1	42	1.54303
bta00565	Metabolism	Lipid metabolism	Ether lipid metabolism	ENSBTAG00000011640|PLPP3	1	73	48	7718	0.0208	0.367178	ns	0.728865	ns	ENSBTAG00000011640|PLPP3	1		0	33	1.21854
bta05330	Human Diseases	Immune disease	Allograft rejection	ENSBTAG00000018059|CD80	1	73	48	7718	0.0208	0.367178	ns	0.728865	ns		0	ENSBTAG00000018059|CD80	1	24	0.816497
bta02010	Environmental Information Processing	Membrane transport	ABC transporters	ENSBTAG00000003531|ABCA13	1	73	50	7718	0.02	0.379167	ns	0.728865	ns	ENSBTAG00000003531|ABCA13	1		0	41	1.40556
bta00510	Metabolism	Glycan biosynthesis and metabolism	N-Glycan biosynthesis	ENSBTAG00000003069|MAN1C1	1	73	51	7718	0.0196	0.385077	ns	0.728865	ns	ENSBTAG00000003069|MAN1C1	1		0	47	4.23008
bta03460	Genetic Information Processing	Replication and repair	Fanconi anemia pathway	ENSBTAG00000026375|RMI2	1	73	51	7718	0.0196	0.385077	ns	0.728865	ns	ENSBTAG00000026375|RMI2	1		0	51	2.66053
bta04672	Organismal Systems	Immune system	Intestinal immune network for IgA production	ENSBTAG00000018059|CD80	1	73	52	7718	0.0192	0.390932	ns	0.728865	ns		0	ENSBTAG00000018059|CD80	1	28	-1.51186
bta04940	Human Diseases	Endocrine and metabolic disease	Type I diabetes mellitus	ENSBTAG00000018059|CD80	1	73	53	7718	0.0189	0.396732	ns	0.728865	ns		0	ENSBTAG00000018059|CD80	1	29	2.04265
bta04072	Environmental Information Processing	Signal transduction	Phospholipase D signaling pathway	ENSBTAG00000011640|PLPP3, ENSBTAG00000012393|AGT	2	73	145	7718	0.0138	0.40009	ns	0.728865	ns	ENSBTAG00000011640|PLPP3, ENSBTAG00000012393|AGT	2		0	122	2.71607
bta00240	Metabolism	Nucleotide metabolism	Pyrimidine metabolism	ENSBTAG00000021887|DPYS	1	73	55	7718	0.0182	0.408169	ns	0.728865	ns		0	ENSBTAG00000021887|DPYS	1	51	2.10042
bta04390	Environmental Information Processing	Signal transduction	Hippo signaling pathway	ENSBTAG00000005198|FGF1, ENSBTAG00000016169|ID1	2	73	148	7718	0.0135	0.410078	ns	0.728865	ns	ENSBTAG00000016169|ID1	1	ENSBTAG00000005198|FGF1	1	133	3.55515
bta04723	Organismal Systems	Nervous system	Retrograde endocannabinoid signaling	ENSBTAG00000013422|GABRB3, ENSBTAG00000007882|CACNA1B	2	73	148	7718	0.0135	0.410078	ns	0.728865	ns	ENSBTAG00000007882|CACNA1B	1	ENSBTAG00000013422|GABRB3	1	124	0.718421
bta05320	Human Diseases	Immune disease	Autoimmune thyroid disease	ENSBTAG00000018059|CD80	1	73	56	7718	0.0179	0.413807	ns	0.728865	ns		0	ENSBTAG00000018059|CD80	1	25	-0.2
bta04730	Organismal Systems	Nervous system	Long-term depression	ENSBTAG00000033128|CRH	1	73	58	7718	0.0172	0.424924	ns	0.740037	ns		0	ENSBTAG00000033128|CRH	1	49	1
bta04217	Cellular Processes	Cell growth and death	Necroptosis	ENSBTAG00000001032|PYGM, ENSBTAG00000012653|CAMK2B	2	73	155	7718	0.0129	0.433073	ns	0.745847	ns		0	ENSBTAG00000001032|PYGM, ENSBTAG00000012653|CAMK2B	2	127	3.28322
bta00830	Metabolism	Metabolism of cofactors and vitamins	Retinol metabolism	ENSBTAG00000004557|DHRS9	1	73	61	7718	0.0164	0.441212	ns	0.751515	ns	ENSBTAG00000004557|DHRS9	1		0	34	0.685994
bta04720	Organismal Systems	Nervous system	Long-term potentiation	ENSBTAG00000012653|CAMK2B	1	73	62	7718	0.0161	0.446539	ns	0.752322	ns		0	ENSBTAG00000012653|CAMK2B	1	56	1.33631
bta04927	Organismal Systems	Endocrine system	Cortisol synthesis and secretion	ENSBTAG00000012393|AGT	1	73	64	7718	0.0156	0.457044	ns	0.76174	ns	ENSBTAG00000012393|AGT	1		0	56	2.13809
bta05412	Human Diseases	Cardiovascular disease	Arrhythmogenic right ventricular cardiomyopathy	ENSBTAG00000009696|ACTN2	1	73	68	7718	0.0147	0.477467	ns	0.762742	ns		0	ENSBTAG00000009696|ACTN2	1	64	-1.75
bta04924	Organismal Systems	Endocrine system	Renin secretion	ENSBTAG00000012393|AGT	1	73	69	7718	0.0145	0.482454	ns	0.762742	ns	ENSBTAG00000012393|AGT	1		0	63	2.1418
bta04530	Cellular Processes	Cellular community - eukaryotes	Tight junction	ENSBTAG00000011803|MYH3, ENSBTAG00000018369|MYL2	2	73	171	7718	0.0117	0.483806	ns	0.762742	ns		0	ENSBTAG00000011803|MYH3, ENSBTAG00000018369|MYL2	2	149	0.24577
bta05034	Human Diseases	Substance dependence	Alcoholism	ENSBTAG00000033128|CRH, ENSBTAG00000006035|PPP1R1B	2	73	172	7718	0.0116	0.486886	ns	0.762742	ns		0	ENSBTAG00000033128|CRH, ENSBTAG00000006035|PPP1R1B	2	125	1.8783
bta05218	Human Diseases	Cancer: specific types	Melanoma	ENSBTAG00000005198|FGF1	1	73	70	7718	0.0143	0.487393	ns	0.762742	ns		0	ENSBTAG00000005198|FGF1	1	62	-0.508001
bta03008	Genetic Information Processing	Translation	Ribosome biogenesis in eukaryotes	ENSBTAG00000042458|RNase_MRP	1	73	72	7718	0.0139	0.497132	ns	0.762742	ns	ENSBTAG00000042458|RNase_MRP	1		0	71	4.8658
bta00983	Metabolism	Xenobiotics biodegradation and metabolism	Drug metabolism - other enzymes	ENSBTAG00000021887|DPYS	1	73	72	7718	0.0139	0.497132	ns	0.762742	ns		0	ENSBTAG00000021887|DPYS	1	56	1.60357
bta05100	Human Diseases	Infectious disease: bacterial	Bacterial invasion of epithelial cells	ENSBTAG00000022699|CAV3	1	73	73	7718	0.0137	0.501934	ns	0.762742	ns		0	ENSBTAG00000022699|CAV3	1	70	1.43427
bta05214	Human Diseases	Cancer: specific types	Glioma	ENSBTAG00000012653|CAMK2B	1	73	73	7718	0.0137	0.501934	ns	0.762742	ns		0	ENSBTAG00000012653|CAMK2B	1	69	0.120386
bta04115	Cellular Processes	Cell growth and death	p53 signaling pathway	ENSBTAG00000003994|IGFBP3	1	73	76	7718	0.0132	0.516067	ns	0.776028	ns	ENSBTAG00000003994|IGFBP3	1		0	73	1.52153
bta04976	Organismal Systems	Digestive system	Bile secretion	ENSBTAG00000010551|ATP1A2	1	73	77	7718	0.013	0.52069	ns	0.776028	ns		0	ENSBTAG00000010551|ATP1A2	1	56	1.33631
bta04917	Organismal Systems	Endocrine system	Prolactin signaling pathway	ENSBTAG00000004386|SOCS1	1	73	82	7718	0.0122	0.543159	ns	0.793145	ns	ENSBTAG00000004386|SOCS1	1		0	62	2.286
bta05205	Human Diseases	Cancer: overview	Proteoglycans in cancer	ENSBTAG00000022699|CAV3, ENSBTAG00000012653|CAMK2B	2	73	191	7718	0.0105	0.543227	ns	0.793145	ns		0	ENSBTAG00000022699|CAV3, ENSBTAG00000012653|CAMK2B	2	179	1.56961
bta04012	Environmental Information Processing	Signal transduction	ErbB signaling pathway	ENSBTAG00000012653|CAMK2B	1	73	83	7718	0.012	0.547526	ns	0.793145	ns		0	ENSBTAG00000012653|CAMK2B	1	77	3.53278
bta04540	Cellular Processes	Cellular community - eukaryotes	Gap junction	ENSBTAG00000013498|HTR2A	1	73	86	7718	0.0116	0.560383	ns	0.799042	ns		0	ENSBTAG00000013498|HTR2A	1	80	0.67082
bta04912	Organismal Systems	Endocrine system	GnRH signaling pathway	ENSBTAG00000012653|CAMK2B	1	73	88	7718	0.0114	0.568753	ns	0.799042	ns		0	ENSBTAG00000012653|CAMK2B	1	82	3.09208
bta04713	Organismal Systems	Environmental adaptation	Circadian entrainment	ENSBTAG00000012653|CAMK2B	1	73	90	7718	0.0111	0.576966	ns	0.799042	ns		0	ENSBTAG00000012653|CAMK2B	1	73	0.117041
bta05323	Human Diseases	Immune disease	Rheumatoid arthritis	ENSBTAG00000018059|CD80	1	73	93	7718	0.0108	0.588997	ns	0.799042	ns		0	ENSBTAG00000018059|CD80	1	63	0.881917
bta05146	Human Diseases	Infectious disease: parasitic	Amoebiasis	ENSBTAG00000012403|ARG1	1	73	94	7718	0.0106	0.592932	ns	0.799042	ns	ENSBTAG00000012403|ARG1	1		0	77	0.113961
bta04658	Organismal Systems	Immune system	Th1 and Th2 cell differentiation	ENSBTAG00000016345|IL2RB	1	73	94	7718	0.0106	0.592932	ns	0.799042	ns	ENSBTAG00000016345|IL2RB	1		0	71	3.67902
bta05231	Human Diseases	Cancer: overview	Choline metabolism in cancer	ENSBTAG00000011640|PLPP3	1	73	95	7718	0.0105	0.596829	ns	0.799042	ns	ENSBTAG00000011640|PLPP3	1		0	87	2.8947
bta04066	Environmental Information Processing	Signal transduction	HIF-1 signaling pathway	ENSBTAG00000012653|CAMK2B	1	73	95	7718	0.0105	0.596829	ns	0.799042	ns		0	ENSBTAG00000012653|CAMK2B	1	87	3.53797
bta04972	Organismal Systems	Digestive system	Pancreatic secretion	ENSBTAG00000010551|ATP1A2	1	73	96	7718	0.0104	0.60069	ns	0.799042	ns		0	ENSBTAG00000010551|ATP1A2	1	72	-0.942809
bta04933	Human Diseases	Endocrine and metabolic disease	AGE-RAGE signaling pathway in diabetic complications	ENSBTAG00000012393|AGT	1	73	98	7718	0.0102	0.608303	ns	0.799042	ns	ENSBTAG00000012393|AGT	1		0	97	2.74143
bta04916	Organismal Systems	Endocrine system	Melanogenesis	ENSBTAG00000012653|CAMK2B	1	73	98	7718	0.0102	0.608303	ns	0.799042	ns		0	ENSBTAG00000012653|CAMK2B	1	84	1.96396
bta04640	Organismal Systems	Immune system	Hematopoietic cell lineage	ENSBTAG00000017866|CD36	1	73	101	7718	0.0099	0.619454	ns	0.806852	ns	ENSBTAG00000017866|CD36	1		0	58	-0.262613
bta04620	Organismal Systems	Immune system	Toll-like receptor signaling pathway	ENSBTAG00000018059|CD80	1	73	103	7718	0.0097	0.626714	ns	0.807299	ns		0	ENSBTAG00000018059|CD80	1	84	2.18218
bta04928	Organismal Systems	Endocrine system	Parathyroid hormone synthesis, secretion and action	ENSBTAG00000046379|SLC34A3	1	73	105	7718	0.0095	0.633837	ns	0.807299	ns		0	ENSBTAG00000046379|SLC34A3	1	93	1.55543
bta04659	Organismal Systems	Immune system	Th17 cell differentiation	ENSBTAG00000016345|IL2RB	1	73	108	7718	0.0093	0.644271	ns	0.807299	ns	ENSBTAG00000016345|IL2RB	1		0	81	4.11111
bta04014	Environmental Information Processing	Signal transduction	Ras signaling pathway	ENSBTAG00000005198|FGF1, ENSBTAG00000020979|NGFR	2	73	231	7718	0.0087	0.647521	ns	0.807299	ns	ENSBTAG00000020979|NGFR	1	ENSBTAG00000005198|FGF1	1	198	3.55335
bta05145	Human Diseases	Infectious disease: parasitic	Toxoplasmosis	ENSBTAG00000004386|SOCS1	1	73	110	7718	0.0091	0.651063	ns	0.807299	ns	ENSBTAG00000004386|SOCS1	1		0	94	2.06284
bta04114	Cellular Processes	Cell growth and death	Oocyte meiosis	ENSBTAG00000012653|CAMK2B	1	73	111	7718	0.009	0.654411	ns	0.807299	ns		0	ENSBTAG00000012653|CAMK2B	1	105	4.00119
bta04670	Organismal Systems	Immune system	Leukocyte transendothelial migration	ENSBTAG00000018369|MYL2	1	73	112	7718	0.0089	0.657728	ns	0.807299	ns		0	ENSBTAG00000018369|MYL2	1	96	-1.02062
bta04144	Cellular Processes	Transport and catabolism	Endocytosis	ENSBTAG00000022699|CAV3, ENSBTAG00000016345|IL2RB	2	73	237	7718	0.0084	0.661464	ns	0.807299	ns	ENSBTAG00000016345|IL2RB	1	ENSBTAG00000022699|CAV3	1	224	5.34522
bta04071	Environmental Information Processing	Signal transduction	Sphingolipid signaling pathway	ENSBTAG00000011374|S1PR3	1	73	117	7718	0.0085	0.673845	ns	0.815984	ns	ENSBTAG00000011374|S1PR3	1		0	108	2.6943
bta04380	Organismal Systems	Development and regeneration	Osteoclast differentiation	ENSBTAG00000004386|SOCS1	1	73	123	7718	0.0081	0.6922	ns	0.830287	ns	ENSBTAG00000004386|SOCS1	1		0	104	4.51067
bta04270	Organismal Systems	Circulatory system	Vascular smooth muscle contraction	ENSBTAG00000012393|AGT	1	73	131	7718	0.0076	0.715096	ns	0.830287	ns	ENSBTAG00000012393|AGT	1		0	105	0.29277
bta04371	Environmental Information Processing	Signal transduction	Apelin signaling pathway	ENSBTAG00000018369|MYL2	1	73	133	7718	0.0075	0.720553	ns	0.830287	ns		0	ENSBTAG00000018369|MYL2	1	121	1.90909
bta05200	Human Diseases	Cancer: overview	Pathways in cancer	ENSBTAG00000005198|FGF1, ENSBTAG00000012393|AGT, ENSBTAG00000012653|CAMK2B, ENSBTAG00000016345|IL2RB	4	73	512	7718	0.0078	0.722915	ns	0.830287	ns	ENSBTAG00000012393|AGT, ENSBTAG00000016345|IL2RB	2	ENSBTAG00000005198|FGF1, ENSBTAG00000012653|CAMK2B	2	463	4.50797
bta05418	Human Diseases	Cardiovascular disease	Fluid shear stress and atherosclerosis	ENSBTAG00000022699|CAV3	1	73	138	7718	0.0072	0.733747	ns	0.830287	ns		0	ENSBTAG00000022699|CAV3	1	132	1.91485
bta00190	Metabolism	Energy metabolism	Oxidative phosphorylation	ENSBTAG00000007200|COX6B2	1	73	138	7718	0.0072	0.733747	ns	0.830287	ns		0	ENSBTAG00000007200|COX6B2	1	132	-1.21854
bta04120	Genetic Information Processing	Folding, sorting and degradation	Ubiquitin mediated proteolysis	ENSBTAG00000004386|SOCS1	1	73	138	7718	0.0072	0.733747	ns	0.830287	ns	ENSBTAG00000004386|SOCS1	1		0	133	4.7691
bta05162	Human Diseases	Infectious disease: viral	Measles	ENSBTAG00000016345|IL2RB	1	73	140	7718	0.0071	0.738851	ns	0.830287	ns	ENSBTAG00000016345|IL2RB	1		0	119	3.20844
bta05206	Human Diseases	Cancer: overview	MicroRNAs in cancer	ENSBTAG00000004386|SOCS1	1	73	140	7718	0.0071	0.738851	ns	0.830287	ns	ENSBTAG00000004386|SOCS1	1		0	137	2.47764
bta05224	Human Diseases	Cancer: specific types	Breast cancer	ENSBTAG00000005198|FGF1	1	73	146	7718	0.0068	0.753591	ns	0.830287	ns		0	ENSBTAG00000005198|FGF1	1	123	1.3525
bta04921	Organismal Systems	Endocrine system	Oxytocin signaling pathway	ENSBTAG00000012653|CAMK2B	1	73	146	7718	0.0068	0.753591	ns	0.830287	ns		0	ENSBTAG00000012653|CAMK2B	1	129	0.264135
bta05012	Human Diseases	Neurodegenerative disease	Parkinson disease	ENSBTAG00000007200|COX6B2	1	73	148	7718	0.0068	0.75832	ns	0.830287	ns		0	ENSBTAG00000007200|COX6B2	1	142	-0.335673
bta04514	Environmental Information Processing	Signaling molecules and interaction	Cell adhesion molecules	ENSBTAG00000018059|CD80	1	73	148	7718	0.0068	0.75832	ns	0.830287	ns		0	ENSBTAG00000018059|CD80	1	108	0
bta05226	Human Diseases	Cancer: specific types	Gastric cancer	ENSBTAG00000005198|FGF1	1	73	149	7718	0.0067	0.76065	ns	0.830287	ns		0	ENSBTAG00000005198|FGF1	1	125	1.52053
bta04218	Cellular Processes	Cell growth and death	Cellular senescence	ENSBTAG00000003994|IGFBP3	1	73	154	7718	0.0065	0.771975	ns	0.836756	ns	ENSBTAG00000003994|IGFBP3	1		0	152	4.05554
bta04022	Environmental Information Processing	Signal transduction	cGMP-PKG signaling pathway	ENSBTAG00000010551|ATP1A2	1	73	160	7718	0.0062	0.784869	ns	0.841219	ns		0	ENSBTAG00000010551|ATP1A2	1	138	0.681005
bta04141	Genetic Information Processing	Folding, sorting and degradation	Protein processing in endoplasmic reticulum	ENSBTAG00000003069|MAN1C1	1	73	161	7718	0.0062	0.786946	ns	0.841219	ns	ENSBTAG00000003069|MAN1C1	1		0	154	4.02911
bta05010	Human Diseases	Neurodegenerative disease	Alzheimer disease	ENSBTAG00000007200|COX6B2	1	73	171	7718	0.0058	0.806667	ns	0.856393	ns		0	ENSBTAG00000007200|COX6B2	1	166	-0.776151
bta05165	Human Diseases	Infectious disease: viral	Human papillomavirus infection	ENSBTAG00000012866|THBS4, ENSBTAG00000004630|COMP	2	73	325	7718	0.0062	0.819301	ns	0.86304	ns		0	ENSBTAG00000012866|THBS4, ENSBTAG00000004630|COMP	2	291	4.27934
bta05152	Human Diseases	Infectious disease: bacterial	Tuberculosis	ENSBTAG00000012653|CAMK2B	1	73	181	7718	0.0055	0.824584	ns	0.86304	ns		0	ENSBTAG00000012653|CAMK2B	1	144	4.16667
bta04062	Organismal Systems	Immune system	Chemokine signaling pathway	ENSBTAG00000011784|FGR	1	73	184	7718	0.0054	0.829632	ns	0.86304	ns		0	ENSBTAG00000011784|FGR	1	148	2.63038
bta05016	Human Diseases	Neurodegenerative disease	Huntington disease	ENSBTAG00000007200|COX6B2	1	73	192	7718	0.0052	0.842405	ns	0.870485	ns		0	ENSBTAG00000007200|COX6B2	1	186	0.293294
bta05203	Human Diseases	Cancer: overview	Viral carcinogenesis	ENSBTAG00000009786|SCIN	1	73	197	7718	0.0051	0.849903	ns	0.872417	ns		0	ENSBTAG00000009786|SCIN	1	174	5.45831
bta05166	Human Diseases	Infectious disease: viral	Human T-cell leukemia virus 1 infection	ENSBTAG00000016345|IL2RB	1	73	220	7718	0.0045	0.880105	ns	0.897475	ns	ENSBTAG00000016345|IL2RB	1		0	200	5.09117
bta04714	Organismal Systems	Environmental adaptation	Thermogenesis	ENSBTAG00000007200|COX6B2	1	73	234	7718	0.0043	0.895464	ns	0.90717	ns		0	ENSBTAG00000007200|COX6B2	1	226	3.05987
bta05168	Human Diseases	Infectious disease: viral	Herpes simplex virus 1 infection	ENSBTAG00000021340|POU2F3	1	73	297	7718	0.0034	0.943772	ns	0.9499	ns		0	ENSBTAG00000021340|POU2F3	1	272	7.1548
bta04740	Organismal Systems	Sensory system	Olfactory transduction	ENSBTAG00000012653|CAMK2B, ENSBTAG00000008892|OR52W1	2	73	911	7718	0.0022	0.998918	ns	0.998918	ns		0	ENSBTAG00000012653|CAMK2B, ENSBTAG00000008892|OR52W1	2	93	1.14065
