# Supplementary material for: CircGLIS3 Inhibits Intramuscular Adipogenesis and Alleviates Skeletal Muscle Fat Infiltration
Source: J Cachexia Sarcopenia Muscle. 2025 Jul 30;16(4):e70009. doi: 10.1002/jcsm.70009 (PMC12308225; doi:10.1002/jcsm.70009)
Supplement: Supplementary file 11 — Additional file 9. Prediction of the target genes of miR‐21‐3p. [file JCSM-16-e70009-s011.xlsx]

## Sheet: Sheet1
RNA-seq	http://mirwalk.umm.uni-heidelberg.de/	https://www.targetscan.org/vert_71/	RNA-seq
si-circGLIS3-DEGs(down)	miRWlak	TargetScan7.1	mimic-miR-21-3p-DEGs(down)	overlap
C1QTNF3	APBB2	AKR1A1	CCDC3	FGF1
ASPN	TAT	RP11-625H11.1	COL3A1	ACTN2
MYH7	UBL3	POU5F1B	CDH13	HTR2A
SCD	ELOVL5	MTPN	MRC2	LEPR
MYOG	TSPAN15	C7orf76	ACTA2	LGI3
MYH3	NMNAT1	NECAB1	MXRA5
MYL2	C11H9orf78	KATNB1	LOXL2
TNNC1	MOCS1	ECT2	COL1A2
FNDC1	DNALI1	RP11-379H8.1	SPON1
HSPB7	PDZD8	DHFR	GPM6B
FADS2	CILP2	UBE2I	FZD1
CASQ2	CCNE1	SPSB2	MYH3
MKX	TNFSF12	MX2	OLFML3
SAA3	HECTD2	RP11-542P2.1	NT5E
TMEM190	C15H11orf87	YWHAQ	LUM
LEP	YARS1	AC068987.1	LOX
TNNT3	EBD	KISS1R	DHRS3
ASB5	FAM160B2	C12orf49	ENSBTAG00000030593
TMEM196	LAIR1	ZNF599	TENM4
CRABP2	PDAP1	PMAIP1	PLOD2
FGF1	KIF5A	C19orf69	FBLN2
ACTN2	KIF5A	PRPSAP2	MAN2B1
HTR2A	STRBP	ATP2B1	HBA
MYBPC1	TAT	CIDEC	NRP2
PTPRR	MOCS1	NAT8L	SERPINE1
CAV3	TCF4	TIMM21	SPARC
ENSBTAG00000048515	CCNJ	RNF185	ALPL
SPINK5	KIAA1147	CTSS	ECM1
TRIM55	TSPAN15	ZBTB39	SMOC2
HPGD	MKI67	C2	ITGB3
C5AR2	TBC1D2B	NOTO	DDC
VSTM2L	LCOR	G2E3	FAP
SLC6A13	FCRL3	ADORA3	PRSS23
MYH6	KIAA1147	RRAS	A2M
UNC45B	ADA2	C10orf99	COL15A1
PYGM	ADA2	NDRG2	FN1
M-SAA3	HACD3	ZFP64	SFRP1
SCN4A	CHERP	SLC17A3	THY1
MEGF10	KNG1	CYP2J2	CRABP1
MYO16	MMP16	ZNF331	COL16A1
ARPP21	TNFSF15	CDC23	SPOCK1
RANBP3L	RGR	CPLX4	SLC1A3
GJA5	PDLIM5	FEZF1	LTBP4
GABRB3	PDLIM5	PRKX	CCN3
THBS4	PDLIM5	GIPC1	CHI3L1
ENSBTAG00000050341	TMEM267	NCK1	DCN
CAMK2B	USP20	TBP	ENPP1
SLC2A6	USP27X	LETM2	ELN
RAP1GAP2	ANKRD13A	TPK1	ACTC1
CKM	CLIP1	MPC1	COL5A2
RSPO1	USP20	KLHDC3	ADAM19
NKD1	YLPM1	FBXW9	PROS1
PPP1R27	PSD3	KRTAP20-1	COL14A1
STMN2	PSD3	TRADD	NDUFA4L2
LMOD3	HAO2	OR2T34	TF
KCTD8	FNDC8	EDF1	TNC
FBXL22	MRTO4	IL27RA	C1QTNF3
SLC26A4	DOT1L	GOLGA1	ECE1
SNTB1	TMEM212	BBC3	ENSBTAG00000054844
C5AR1	CLMN	PTPLAD1	SLC6A2
ENSBTAG00000015464	CLMN	RSRC1	COL11A1
ENSBTAG00000006213	ORC5	NR4A1	COL6A3
CRH	ANO6	WNT8A	ITGB5
SYPL2	FAM151B	ZNF302	ABCC9
FHOD3	PGM1	BVES	SLC16A2
TMEM182	PPIP5K1	PDE4C	ADAMTS2
ARHGAP27	CHTF8	BCL7A	PODN
ENSBTAG00000046943	PGM1	LYSMD4	BGN
MAP4K1	PPIP5K1	CDC25B	TGFB2
COX6B2	PPIP5K1	HOMER1	ERMP1
PPP1R1B	PPIP5K1	RNF10	MYLK
ENSBTAG00000054597	PTGES3	SLC24A5	CDH11
SLC34A3	CARTPT	AC012360.2	PCSK5
TXLNB	TAGLN2	CDK6	ENSBTAG00000053911
HJV	NOP16	NEMF	COL1A1
SUSD5	MTG2	COLCA1	GPX3
KLHL31	POGLUT1	RPS28	SEMA6D
AQP5	TMEM186	ZDHHC22	C1QTNF1
LEPR	TMEM35A	THBS2	WIPF1
F7	OTUB2	BHMT2	AKAP12
ENSBTAG00000027221	STRADA	VAMP3	MANBA
S100G	NHP2	YWHAZ	TMEM150C
RRAD	LAX1	ELOVL5	PLXNA2
LGI3	DCTN5	MAFK	ITGA11
COMP	CXXC1	C18orf25	SLC22A17
CD80	DELE1	ATF3	INHBB
MYMX	KANSL2	TWF2	PTGFR
NSG1	KCNJ12	ETF1	THBS2
SCIN	TNFSF8	NRBP1	VDR
ATP1A2	TMEM229B	C2orf50	B4GALT6
ENSBTAG00000042605	TMEM229B	GBAS	GGT5
FGR	TMEM229B	MSI2	ABCA6
ASB16	SLC27A1	SH3GL2	PSMD10
OR52W1	DNAJB1	KIF1B	SLC40A1
ENSBTAG00000052092	TFAM	TSPAN31	ZNF395
ENSBTAG00000051722	GHITM	ACVR1B	ANGPTL2
DPYS	CLGN	EFHD1	ERO1A
ENSBTAG00000048867	ID2	GPR116	CHRDL1
ENSBTAG00000052178	ECI2	SSU72	HTRA1
POU2F3	DUSP18	ZNF22	ITGA8
C2H2orf80	ICOS	GPR151	IGFBP7
ADGRG6	TAF11	C12orf75	RERG
MAP3K7CL	CNOT7	CTXN1	ATG4A
ENSBTAG00000054605	AHCY	ACTN1	SLCO2A1
RND1	DDX56	GMNC	ENSBTAG00000051752
	TMEM106B	PLEKHA3	FOXO4
	ANKRD1	AC117834.1	EFEMP1
	DYNLRB1	VPS37B	SERPINF1
	GDPD2	PXN	ANO1
	TIMM22	TARDBP	PIEZO2
	RABL2B	CXXC4	EGLN3
	PEX19	IKZF4	CXCL14
	S100B	NR2E1	ENSBTAG00000052866
	ADGRD1	CD151	DPT
	ZC3HC1	WARS	VLDLR
	KXD1	RDH12	ABCA10
	STMN2	SMG1	RIPOR3
	STMN2	HMGA2	ACTA1
	UNC119	CLCN6	SDC2
	TNFSF13	TMEM201	ARMH4
	GNAI3	C8orf44-SGK3	NCAM1
	COX7A2L	AC010336.1	ABCA2
	JPT1	FKBP1A	IGF2R
	LEPROT	TMEM61	LBH
	AVPI1	RNF111	LTBP1
	TMEM50B	SAV1	GARIN1A
	CEBPG	APBB1	IGFBP2
	LENG1	PCBP1	RUNX1
	TOM1	TOMM6	STXBP6
	CMTM6	DOCK9	CNTNAP4
	MRPS11	NUP62	SLC16A3
	PCYT2	ZYG11A	TSPAN13
	TMEM135	STT3B	NRCAM
	CASQ2	RTF1	PRELP
	APMAP	SRRM4	PTGES
	TPST2	NECAP1	LPL
	LSM4	UBAC2	CCBE1
	FKBP1A	ENTHD2	ENGASE
	SMS	SOCS5	NOL4L
	NSDHL	RDH11	TIMP2
	TRAF3IP2	SGK3	PADI2
	TSPAN3	KRTAP9-2	SMAD9
	RPH3AL	FGD5	LRRC71
	DIPK2B	TEX101	ENSBTAG00000026836
	CTNNBIP1	PTGES3L	CDCP1
	POLR2F	TC2N	THRB
	CIAO1	PGM1	GRIA3
	GLRX	OARD1	PDE1A
	TIMM8B	TBPL1	CCN2
	KRR1	MPV17L2	SEMA5A
	SGTA	CYB5D1	NEB
	VTA1	SCAF4	FZD8
	EIF2AK1	QKI	FGFR2
	ARMH4	DTX3	COL5A1
	MTIF3	C11orf91	MT1A
	MTIF3	PPP2R1A	ME3
	NINJ1	BMP7	TSPAN18
	POLR2E	CALM1	SAMD11
	LIMK2	ACPL2	REEP1
	TFB2M	TCF7L2	ARHGAP28
	MOSPD1	SLC39A13	CLDN11
	REXO5	NR4A2	PRG4
	CMSS1	SF3B4	FBN1
	ATP5PB	RP11-3B7.1	AGTR1
	LBP	C9orf72	STEAP2
	GART	MSRB3	SP7
	SLC38A3	ZIC4	DES
	VPS26C	ZNF286B	FLNA
	SVBP	C4orf45	SATB1
	GYG1	APC	LMOD1
	HNRNPA1	LRRC57	IGF1
	PLS3	PCBP2	MASP1
	PHETA2	WASF3	PTPRD
	MKRN2	VRK3	CHRNG
	GRB7	CHD2	MATN2
	PLSCR3	SERAC1	NPTXR
	FAAP24	FBXO36	TBXA2R
	GPX8	FAM60A	BMF
	SELENOS	CCDC129	LAMA5
	MALL	ZDHHC21	CA12
	RHOC	GOT2	PPL
	ENTR1	SOST	EYA4
	PHF11	XXbac-BPG32J3.20	PDZD4
	ARG1	PIGT	ENSBTAG00000053401
	MAP1LC3A	AFAP1L2	CNTN1
	PRPS1	FAM89A	PPARA
	ORC6	CALB1	SLIT3
	GOLT1B	LUZP6	CEMIP
	C18H19orf48	TRUB1	APOD
	RSPH9	MDM4	DCHS1
	RAD23B	TACSTD2	UNC5B
	SMTNL2	FCRL4	CCDC8
	KMT5A	LPHN3	SOD3
	IMPAD1	BCL2L1	LRP8
	QRSL1	COX19	ENSBTAG00000053812
	ARHGAP25	POU2F1	MAFB
	TSPAN14	NKX6-1	SORCS2
	JAGN1	ARID2	VCAN
	TICAM2	TRIM9	MYO1F
	PHKG1	PROK1	REV3L
	SYNPR	TMEM99	PCDHGA5
	EAF2	RPRD1B	XYLT1
	C22H3orf14	MYO10	LIPG
	RNF41	IFIT1	COL12A1
	VSIG4	GAPT	CMYA5
	RAB3IL1	ARHGAP12	PCDHGA3
	TMUB2	SLC31A2	PI15
	N4BP2L1	ATP13A3	COMP
	ERLIN2	ZNF391	ZNF521
	TMEM206	VDR	CPZ
	CCL14	RMI2	NIBAN1
	PUDP	THEGL	TMEM158
	CCL24	C17orf80	ENSBTAG00000054461
	RGS4	BNIP2	KIF26B
	MPV17L	ARL4C	RASD2
	REEP5	LELP1	MYOM2
	POLR3K	UBE2W	AMOT
	SAMM50	FAM49B	CSPG4
	SMPD1	LHFP	LPAR1
	C13H20orf85	ARL6IP1	SYNC
	MIEN1	VCP	NCKAP5
	WDR45B	VMA21	GXYLT2
	SELENOI	AC011997.1	NQO1
	ZDHHC3	WRN	CCN4
	PLA2G16	LGI3	PKIA
	METTL8	PDLIM3	EDIL3
	IL33	PPP2CB	BDH1
	BIN3	AAR2	GNAS
	KRCC1	HAUS5	APOA1
	SHC1	TSPAN18	PRUNE2
	PRPF38A	PLA2G2F	KIF21B
	TCEA2	AC124890.1	CDH26
	THAP3	CENPM	MYLPF
	RFC5	CDV3	SIGLEC1
	BSG	LDOC1L	ENTPD2
	AP3S2	HS2ST1	ANKRD6
	ROGDI	CCNF	SCUBE3
	CHRAC1	TMEM38A	GALNT12
	STRIP1	SLCO1B1	VSTM2L
	REPIN1	FMO2	C3
	SURF6	NCALD	MYH7
	CFAP161	DRGX	TMEM255A
	ACAT2	IFNA16	ACAN
	ADAL	TOR1AIP1	SAA3
	IMP4	GDPD1	IGFN1
	ERAP2	EXOSC7	AQP1
	HMG20A	GOLGA7	MAGEL2
	DCTN6	PCBD2	PRTG
	RMDN3	TSPYL4	CASQ2
	AP3M1	CHPT1	CAPN6
	AP3M1	SNAP91	CORO2B
	RAP2C	CNTF	ENSBTAG00000005448
	ELMOD2	EEF1E1	HSD3B7
	LOC515578	JAGN1	AHNAK2
	TMEM253	SRRD	GPC6
	SEC14L4	C11orf44	ZNF469
	CFAP410	ASB11	ITIH5
	EAPP	ZNF449	DZANK1
	SNAP23	TERF1	CHSY3
	NKIRAS1	KCNMB1	ENSBTAG00000049286
	SERPINB9	FZD4	AHSG
	PDGFRB	CREG2	GNA14
	MAPRE3	PURA	KIF1A
	LY9	TRAPPC2	QPCT
	BBS4	CADM2	TNNC1
	MRPS25	RAB3B	MAOB
	C17H12orf49	CTAGE1	GIPC3
	SINHCAF	DACT1	DCC
	MACIR	FOXJ3	FBLN5
	GINS3	DCUN1D3	ENSBTAG00000049220
	CFL2	ETV1	DEPTOR
	ABHD3	NMRK1	CPM
	CYP4B1	CSN1S1	ADAM12
	HDAC8	PDIK1L	KLK7
	MARCHF8	PTPRE	RBP1
	MED18	KCNJ10	SH3BGR
	CYP2R1	RAP1GDS1	SVEP1
	COPS2	ENOX2	ENSBTAG00000052042
	GRIA2	CCDC14	EPHA3
	GRIA2	TVP23B	RGS9
	GRIA2	MYT1L	SORBS2
	BLOC1S6	CXorf31	BEAN1
	C7H19orf53	IFNA4	TMEM107
	MAP6D1	FAM168A	GPC3
	MGST2	AP1B1	HTRA4
	CHCHD6	TSPAN3	TBC1D16
	NFKB1	RNF144A	SCN7A
	TMBIM6	OVOL1	GLT8D2
	TMBIM6	NAALADL2	PRKG1
	SUMO3	POU4F1	ACTN2
	COA8	XXcos-LUCA11.5	CSF2RB
	CCDC12	AKIRIN1	APCDD1
	SULT4A1	OS9	MEGF10
	SULT4A1	TMED7-TICAM2	ENSBTAG00000054738
	WDR48	MAFG	LPCAT2
	SH3GLB2	CEND1	RNASE10
	ATG13	hsa-mir-1199	MACC1
	ATG13	ZBTB41	ADAMTS12
	PKP3	UBQLN2	TMEM176A
	TRMT10B	LYST	CAP2
	PEX7	NDUFS7	CP
	DAPP1	LMOD3	SLC4A8
	SLC66A2	IK	NXPH4
	ADCK1	RBMS1	ASB5
	SNX11	KCNN4	SNED1
	ZNF527	CYP4A11	LGI3
	RAB31	PCDHA2	TNNC2
	ATG12	CRADD	HTR2A
	OSTC	FAM186A	ENSBTAG00000051139
	OSTC	TMEM167A	TIAM1
	MRPS12	BEX5	EFNA5
	OARD1	KIF23	SHROOM4
	CTPS1	PDE4A	SCG5
	CBX8	ATP8A1	MYOM1
	STAP1	FAXDC2	CROCC2
	STAP1	CMTM8	EYA2
	MOBP	UFM1	GGT1
	LOC509810	TMEM257	PDE3A
	RPP14	ZBTB16	MBOAT2
	RPP14	CNIH1	IL1R2
	PLXDC2	STX3	ENSBTAG00000051070
	ZNF280B	MAT2B	GATM
	NTF3	PPA1	ADCY2
	RAB7B	SNX12	C1QTNF6
	MYOZ3	RP11-295D22.1	DIO3
	DAP	IL31	TC2N
	FBXO21	SESN1	MYL2
	FAM131B	LL22NC03-75H12.2	CCNJL
	VAV1	RPL41	C7
	AOAH	IL1RL1	BMPER
	RELL1	IFNA8	UNC5C
	ZYX	KIF21A	ENSBTAG00000054516
	DEFB122	SGTB	ENSBTAG00000049393
	DECR2	UCK2	HSPG2
	SRSF10	SAYSD1	NIPAL4
	GRIA4	PCDHA7	SDF2L1
	PAN2	PCDHA5	FRAS1
	BNIPL	CARTPT	HR
	IMMP1L	PCDHA12	SERGEF
	S100A14	PCDHA4	ENSBTAG00000048350
	S100A14	PCDHA11	TNNT2
	TMIGD3	PCDHA6	ITGB8
	KDELR2	PCDHA10	DNM1
	HAO1	PCDHA13	RIMBP2
	METTL15	PCDHA9	DACT2
	UBE2E3	PCDHA3	TMEM176B
	FDX2	KCNS2	PDLIM3
	EMC10	PCDHA8	MYMK
	GIMAP7	YAP1	ST8SIA2
	EMC2	MPDU1	DNAJC12
	PLPP1	CAMK2G	ENSBTAG00000049375
	EEF1AKMT1	RMND5B	TRPM2
	GSTM1	EMG1	MCOLN3
	LHPP	IFITM2	ENSBTAG00000046608
	PCMTD1	KANK1	HSD11B1
	C11H2orf49	HRH3	PRKX
	C16H1orf21	LRRC71	FHOD3
	PLCD1	CUL2	WNT4
	PLCD1	KRTAP4-4	LRP1
	SLC1A4	TTC1	KALRN
	KCNJ11	FAM222B	RYR1
	STK38	ERBB4	BRSK1
	MTMR3	IFNA6	SYCP2L
	VIPR1	FBXO41	AKAP6
	SGO1	SLCO1B7	SLC7A4
	EFEMP1	LST3	bta-mir-12048
	PARP11	CES3	GLIPR1
	GINS4	GATA5	SGSM1
	SYNGR3	ZNF829	EPHB2
	HNRNPR	TASP1	RIMS2
	DUSP23	ENC1	TRAF5
	RAD23A	FOXQ1	COL20A1
	KRT82	CPNE1	RBM24
	TMEM130	NOP16	SDK2
	CCDC58	CRABP1	TRIM55
	MAIP1	PKIA	FGG
	WWP2	INO80C	RAB27B
	RBBP9	REEP1	PTGDS
	LETMD1	CACUL1	ENSBTAG00000050877
	BIN2	G6PC2	ENSBTAG00000048488
	RAB33B	IL18BP	PPDPFL
	CIDEA	LFNG	AOC3
	ABCF3	KCNK2	MEGF6
	TMEM38A	PPIL1	LAMA2
	TMEM156	BIN3	ENSBTAG00000051722
	CDK18	DR1	MMP13
	MTHFD1	ZMYM2	ADIRF
	GALNT9	COL7A1	ADAMTS17
	CDCA8	SAMD12	APLN
	CDCA8	EPB41L5	TNNI2
	ADGRG1	SOCS1	CHRNA1
	ACAP3	RHBDL3	KIAA0040
	TRARG1	F2RL3	FAT3
	RPS6KA1	DPYS	SLC16A12
	RSPRY1	EZH1	COL4A5
	RSPRY1	FBXO45	CCDC39
	SDR9C7	USP19	ZNF185
	GJA4	ZNF608	SEMA5B
	POLR3A	TXN2	PRSS35
	PARVG	KLHL32	B3GALNT1
	LRP8	SIM1	CCDC141
	KIR2DS1	MAPK8	FBN2
	TK1	HIGD1A	LEPR
	ECT2	ZNF286A	CMTM4
	KCNF1	DMRTC1	ATP6V1B1
	NRAS	RASA1	SESN3
	VIPAS39	MRPS9	RYR3
	CHST10	EXOC4	ARHGEF19
	CHST10	IGIP	ENSBTAG00000019309
	MPZL3	PLEKHB1	SLPI
	SGPL1	C14orf144	TNNI1
	SH3RF1	C3orf38	KLHL40
	CASC3	TMED8	CDKN1C
	YARS2	SDAD1	SCN9A
	SYT13	PTPRJ	SPATA18
	SLC44A2	ATP5C1	PCSK1N
	PPIE	FGFBP1	ENSBTAG00000053646
	BFAR	IGSF5	NEURL3
	FGF13	SLCO4A1	ENSBTAG00000048367
	PAQR4	CCDC64	PAPPA2
	COPS3	KLC1	LRRC15
	TRMT61A	GOSR1	CHRND
	SPATA7	CYP2C9	SH3PXD2A
	DEF8	SMARCD1	MYL6B
	CDKN1A	SPIN1	IL20RA
	CCDC43	TAT	KLHL31
	DBX1	TFEC	ENSBTAG00000051385
	DBNDD1	EPC1	HRH2
	DBNDD1	HNRNPA3	FOXE3
	DLX1	AQP7	BLA-DQB
	DUOXA1	SCHIP1	ENSBTAG00000052611
	UBE2W	SFTPB	LMCD1
	UBE2W	SDR16C5	TMEM26
	CYB561A3	GPANK1	KCNJ12
	LHFPL2	CLINT1	SERPINA14
	IGFBPL1	MRPL43	SAMD14
	CCL22	DESI2	C6
	PXMP4	PLEKHM1	PTPN14
	FBXL16	RASEF	EEF1A2
	FBXL16	ARHGAP19	CYP17A1
	DNM2	ARFGAP2	CYP11A1
	GABRB3	AMFR	ABCA7
	CMTM3	PRKAG1	IGSF9
	URAD	FAM132B	CCN5
	H4C4	NPL	ASXL3
	TAFA1	CTCF	ENSBTAG00000048984
	ZNF784	CXCL6	PDZK1
	PIGL	ALG2	CDA
	PI4K2A	TMEM245	CACNA1C
	GALNT12	C5orf24	STC2
	EXTL1	COX7C	IGFALS
	NXT2	KIAA0895	LRRN1
	LRRC20	SNRNP70	LMOD2
	LRRC20	DMRTC1B	SLC26A7
	GNAI2	NPAP1	FGF1
	UPB1	AP2A1	KIF5A
	MAP1LC3C	C16orf80	GABRA3
	NAIF1	ZRSR1	ENSBTAG00000048540
	DNAJC16	FSHB	MYH11
	SPOCK2	LHPP	CDH18
	AMIGO1	PCID2	PLXNB3
	UTP15	DAGLA	GOLGA7B
	RAB6B	ENTPD6	ROS1
	RAB6B	SYT6	MMP25
	MAT2A	IKZF2	HMCN2
	CALHM4	EGFLAM	PKIG
	PLIN5	RP5-850E9.3	ENSBTAG00000048939
	SLC39A9	VKORC1	CXCL13
	DGCR8	ZCCHC6	STMN2
	DGCR8	SV2B	FAIM2
	YIPF6	C6orf136	ETV2
	FBXO44	RNF13	ENSBTAG00000052709
	RGS17	PPTC7	WNK3
	MRPL1	LYSMD3	ITGA4
	SUPV3L1	HBP1	ENSBTAG00000050626
	TXNIP	C12orf23	GJD2
	C3H1orf109	C17orf100	TTC23L
	ALDOA	CNP	ENPEP
	ATP1B4	BRK1	ENSBTAG00000054597
	ST13	MOB1A	ENSBTAG00000053347
	SLC15A4	CSTL1	OVOS2
	AP4B1	NDEL1	ENSBTAG00000048354
	MFSD2A	PDRG1	ENSBTAG00000017012
	COL17A1	BSND	ENSBTAG00000039283
	INPP5K	TMEM52	ADAP2
	TBC1D17	RNF207	ENSBTAG00000053238
	TMEM150B	ABHD10	ENSBTAG00000038461
	LOC515697	XPO4	WT1
	RUBCNL	DCTN3	SCUBE1
	POU6F2	TSPAN17	CPAMD8
	ADH4	SERTM1	S100G
	CDH15	AP3D1	TSPAN7
	NOXA1	ASH2L	SOX6
	ZNF304	RGS1	INSYN1
	LENG8	GSTM5	VANGL2
	FRMD6	MAPRE2	TMEM196
	FRMD6	LYPD1	GCG
	NXN	JPH1	PODNL1
	ERG	LY6G6E	CYRIA
	ZC3H12A	TRIM49D1	ADAMTSL2
	SGCB	ART4	FSD1
	MTMR2	CXCL5	ENSBTAG00000053537
	SLC19A3	PCDH10	MYL4
	FKBP6	KIF2C	KCNN3
	SLC6A7	SLTM	CAV3
	FOSB	TMEM170B	L3MBTL1
	PTPN5	C15orf43	EFCAB6
	STPG1	CAMK2N1	GCGR
	COMT	MPP5	CAMK2N1
	MTMR4	CANT1	ENSBTAG00000051439
	LILRA4	TMEM158	SRPK3
	CREB3L2	LMO4	CHRD
	CX3CR1	KIF25	RGS5
	EDEM1	DFFB	ADGRB2
	RCN1	KIF4A	MARCHF10
	ST8SIA6	STK32C	PKIB
	VWA1	ST5	ARSI
	FBXO17	TAF8	GCNT2
	CHRM4	VEGFA	SUSD2
	PPP1R3B	KLHL26	SLC29A4
	CAVIN4	AC114783.1	ELAPOR2
	DHCR24	SLC13A2	UBL4B
	TUBAL3	KCNE3	RIMS3
	PLAGL1	USP53	ARPP21
	MAFF	ZBTB43	DMKN
	STAU2	CFI	MUSTN1
	HACD3	CCL26	CDH23
	GNG4	KIAA0319L	ENSBTAG00000053450
	GNG4	MEX3D	ENSBTAG00000048974
	KCTD5	ZPLD1	ENSBTAG00000046153
	UBAC2	TTC14	MAML3
	WFDC3	PGRMC1	AVPR1A
	LAT	RNF150	THBS4
	AVPR1A	RAB6A	CAMTA1
	TRIM17	CXorf67	ATP1B2
	DNASE1L2	CTC-349C3.1	ENSBTAG00000051359
	PLCXD1	NIPSNAP1	SPINK5
	NREP	PCF11	TAGLN3
	NREP	MAPT	PGAM2
	IGSF1	WDR16	ENSBTAG00000022715
	RING1	GEMIN6	TMEM35A
	TWF2	ARAP2	PLCL1
	UBE2A	ZBTB44	DOC2B
	CD8B	GCNT4	LDB3
	CWC25	RNASE6	MYO18B
	SH2D2A	RP11-73M18.2	ENSBTAG00000052449
	WDR82	TICAM2	GRIN3B
	ROR2	SLC36A1	APELA
	ROR2	KIAA0247	PRKCQ
	RAB8A	PIWIL2	TRIM31
	RFXANK	DCLK2	TLE6
	BOLA-NC1	WNT8B	GGT7
	PRRG1	ARID3B	DLG2
	TMEM234	USP35	ENSBTAG00000048869
	SHARPIN	VASP	TRIM72
	FAM168B	CMAS	ISLR
	PRKAA1	KIAA1210	ANKRD33B
	PPIG	KCNIP1	OSBP2
	ANGPTL2	ARSK	ENSBTAG00000049946
	ZNF75A	NSFL1C	ENSBTAG00000048529
	COX19	COL15A1	ENSBTAG00000050454
	HIPK1	PDZK1	LRRC73
	PTBP2	ERI3	ARHGEF38
	CD302	ZNF24	TCP11
	PCP4L1	FKBP1B	ATP1B4
	HBE1	PRADC1	ENSBTAG00000034323
	MELK	PCDHA1	EFCAB3
	TTL	PDGFB	CCDC88B
	DPH3	KCNJ5	RTN1
	LYRM2	SLCO1C1	ENSBTAG00000007443
	ATP5MPL	FTSJ2	TP63
	DBI	SLAMF1	CCR7
	C15H11orf34	SYT16	FGD4
	CHTF8	LMBR1	HS6ST2
	CTCFL	SPC24	FAM167A
	MBD3	BTG2	TNNT1
	CHMP4B	NPFFR2	ZBTB7C
	LIMS2	GLRA2	CDHR1
	RARG	PSMD13	PTPRO
	LOC786254	ZNF419	LAMA3
	SP140L	C6	CCDC184
	SP140L	FBXL18	CACNG7
	API5	AL020996.1	PLXDC1
	ME1	TGFA	TKDP1
	SMIM1	DCTN4	BVES
	SHC1	POLR1B	SEMA3G
	KLHL29	KCNK13	MYBPH
	KIT	KIAA1143	TOX
	LDLR	HS3ST2	FXYD1
	USP22	NMB	ADIPOQ
	DCAF12	MTMR4	SUSD5
	POLD3	SPSB1	FYB1
	OAZ2	MPI	ZNF365
	GRIA2	NDUFA11	ENSBTAG00000052993
	GRIA2	MCTS1	RNF152
	GRIA2	CAPNS1	RNASE12
	LIG4	AC005003.1	ENSBTAG00000052885
	EIF4EBP2	KIAA1598	HPSE
	NRK	LRP1B	C11H2orf50
	UBE2E2	SNRPD2	FUT7
	UBE2E2	SLC25A35	ENSBTAG00000030882
	RNF43	TRIP6	MATK
	ZBTB32	SLC39A9	GASK1A
	MRM2	ARHGAP18	GPR39
	SGO2	CPSF4	ENSBTAG00000014335
	LOC100138951	MTHFD1	ENSBTAG00000049271
	LOC100138951	C12orf40	SPRN
	ORAI2	ZBTB42	ADORA1
	SAP30L	RAB41	ENSBTAG00000052092
	KCTD3	CA14	PENK
	MMP15	HDAC8	SNORA70
	PDE8A	AP000322.54	SNAP91
	DCTN4	RGS7BP	DERL3
	DOLPP1	CHD8	DOK7
	DOLPP1	BRE	KCNB2
	UNC13D	ALX1	MLIP
	ATG14	ZNF226	SEMA4D
	SLC9A3	IFNA17	ADAMTS19
	SLC9A3	COL24A1	RSPO2
	MUL1	PP13004	PTH1R
	NPLOC4	SKA3	ENSBTAG00000052459
	BOD1L1	FAM154A	NCF4
	RAB3GAP2	BNIP1	PSTPIP1
	DPYS	CPEB1	SLC2A5
	CAPN6	CCDC12	IRF4
	OSBP2	C1orf220	B3GNT6
	AXIN2	OPALIN	ADRA1D
	PITX3	ZNF660	ENSBTAG00000050424
	ZNF384	KCND3	SLC14A1
	GNA12	IDNK	ENSBTAG00000049318
	CTNND1	BCL2L11	ENSBTAG00000050928
	CPNE7	LATS2	ENSBTAG00000048639
	L1CAM	SUCLG2	ENSBTAG00000053626
	CTDSP1	SYTL5	HSPB7
	USP46	PGM5	ADCY5
	ATXN7L3	NOX5	ABCG1
	MAN2A2	PDE5A	RASL11A
	NEURL4	MCTP2	CIDEA
	EXOC5	SSR1	MRO
	GNA15	FASTKD5	SPIN4
	ASB13	VDAC1	SYT3
	TLK2	SKP1	ELOVL2
	PFKFB4	KRTAP4-12	CHL1
	TRIT1	TRANK1	ENSBTAG00000054743
	MPDZ	KDM8	MYH8
	NRXN2	GHRHR	FER1L6
	VPS26B	KIFC2	TRIM9
	PTK7	CYSTM1	SAMSN1
	SCMH1	STK16	SLITRK5
	TOMM34	CNTN4	ENSBTAG00000048772
	ARHGAP1	GRHL2	LMAN1L
	MICALL1	FHL5	LMX1A
	SH2B3	RBL2	ENSBTAG00000052491
	NPEPPS	TSPAN1	GRIN2C
	SPATS2	KIAA1671	SCN3B
	RAB37	SFXN2	MMP12
	ACTR1A	SPAG9	MEIOB
	PEX11G	SCRN3	GPR45
	ZMYM5	IQCJ-SCHIP1	C21H14orf132
	COX14	NUDT3	MYO7A
	LRRN4CL	SDHAF1	SELP
	DNAJC25	SLC35E2B	SCN1A
	CHM	ATPIF1	LAD1
	SMOX	PARP11	HPCA
	SMARCD2	PER2	EFCAB5
	ANKRD6	ZFP41	MB
	UBE2Z	ALS2	NRGN
	ARHGAP26	CDK17	ENSBTAG00000050493
	MDFI	CA12	FAM180B
	SCAF11	PLS3	RGS1
	CLEC4G	AC011294.3	ENSBTAG00000046864
	TACO1	TMEM44	MMP9
	TACO1	LMBR1L	SLC7A14
	RFLNA	ASPG	MYL1
	PCGF6	TLR8	BNIP5
	CPNE5	TGFBRAP1	CATSPER3
	KIF9	AGO2	PTK6
	OSBPL7	C10orf105	SERPINF2
	OIP5	HMG20A	ENSBTAG00000053260
	ANKRD13A	AKAP13	HTR1B
	DNASE1L3	CHPF2	TRIM46
	EPHA2	RNF187	TMEM132D
	NUMA1	MTFR1L	KCNS2
	SIX5	DUSP14	ENSBTAG00000054552
	LGALSL	AHCY	ENSBTAG00000045592
	SLC39A10	ISPD	ENSBTAG00000050685
	AGO1	AKIRIN2	GPR137C
	XPC	MRPL40	BAIAP2L1
	URB1	C19orf12
	SETD5	CPA4
	SETD5	COX7B
	SRF	PDPK1
	ZNF326	CHP1
	TIPARP	TOM1L2
	TIPARP	FAH
	CLVS2	GLYATL1
	PAQR3	MYRIP
	PAQR3	TEX19
	RCOR2	NCSTN
	STXBP5L	C16orf78
	STRN	C7orf71
	HELB	PTER
	SEMA7A	AICDA
	CDC34	RIIAD1
	HDAC3	FIGN
	HYAL3	PRSS8
	UNC119B	KCMF1
	CRTC1	S100PBP
	UBE2Q1	FIZ1
	MZT1	CD27
	RNASET2	EBAG9
	CNNM1	RAB14
	LOC616942	WASL
	SPRYD3	SALL1
	MECP2	SOCS2
	PPIL3	FGF2
	HMGCS1	C1orf174
	RBM15B	CMTM3
	TOP3B	DRG2
	PKDCC	SPHKAP
	TXNDC5	CPT2
	HECTD2	CCDC33
	CDK14	MARS2
	IGSF5	CLOCK
	IGSF5	GALNT12
	PAX3	PPARA
	UBXN2B	CELF1
	TRPC4AP	NUDC
	PUS10	ARHGEF3
	PRMT8	GSTM1
	SH3BGR	CRNN
	GLG1	AP000350.4
	NAMPT	TECTB
	C21H14orf132	FAM122B
	USP37	RBM15B
	DMAC2	LNP1
	DMAC2	CCDC24
	ARHGEF17	CCL4L1
	ITGA3	NCAPD2
	TEPP	ITGA2B
	TMIGD3	PARD3
	PAIP2B	DENND5B
	MRPL55	USP16
	YPEL4	IAH1
	STEAP3	UBXN1
	KRTDAP	KIAA1522
	KRTDAP	RRP36
	CPT1A	TMEM33
	BMP5	BCAT1
	ENSA	ZNF488
	FGF1	VSIG4
	DEFB1	KCNK5
	PGF	SEZ6L2
	ACP1	CLDN20
	ARFGEF1	SH2D2A
	CCL8	CTSC
	CD247	ARMC8
	CRYZ	NTRK2
	CSF3	SSFA2
	CTSV	E2F8
	DMP1	PEA15
	DRD1	PAFAH1B1
	FGF1	DLG3
	FGF2	CRKL
	GJA1	NECAB2
	GNG3	TRAF3
	LDHA	LEPR
	LGMN	PLD2
	SELE	KLK12
	TPSB2	CNEP1R1
	UGP2	HSPD1
	ACTA1	UBE2Q1
	ADRB3	CTC1
	CABP2	SLC12A6
	CEBPD	ARHGAP30
	GNGT2	IL2RG
	GPR68	LRRC52
	GPR68	WNT3
	HSD3B1	C10orf25
	IKBKB	PICALM
	IKBKG	DDA1
	LECT2	DPF1
	PDE1A	MLK4
	PLAUR	TMEM234
	BPIFA1	POU4F2
	PRKG1	COX10
	PTGIS	ELL3
	RAB3A	RFX4
	RGS16	IL7R
	IGFBP3	CBX1
	PRKACA	UNC13D
	SCARB1	PTPN5
	SCARB1	GCLC
	SLC6A4	ACER3
	STX1B	SIRPG
	STX1B	FAF2
	STXBP1	CHMP4B
	TGFBR1	GGA2
	PAFAH1B2	STIM2
	RASA3	C9orf171
	ITGB5	MYZAP
	ARPP19	NLE1
	CD47	GCH1
	ANXA2	TTC38
	BCAM	TBC1D10B
	PREP	RNF165
	YWHAG	SRXN1
	NDUFS1	GPATCH2L
	PCTP	RBM33
	MYB	B4GALT3
	GRO1	SMOX
	GRO1	CTNNA1
	JCHAIN	MLLT4
	FNTB	BASP1
	NDUFA2	UBN2
	DDHD1	DPM1
	RHOA	TGIF2
	CHRNA1	SPG21
	SSB	CBR4
	AMT	PARP14
	TGM2	HOXD4
	AQP4	SCYL2
	ADGRL3	EFCAB4A
	G6PC3	MYLK3
	TREM1	OSTF1
	LRCH3	ASRGL1
	GMNC	NUDT11
	DGKG	TRPV5
	LIPH	STK19
	FAM3B	ZNF770
	MORC3	FAM19A5
	NIPA1	AQPEP
	STEAP3	ARHGEF2
	TYW5	TMEM56
	TYW5	THRSP
	FAM126B	C20orf27
	FAM126B	STAT3
	ZBTB8B	FGF9
	NKAIN1	MPLKIP
	CPLANE2	NKAIN2
	GRHL3	C17orf102
	GRHL3	GJD3
	E2F2	MCFD2
	UBXN10	SH2B3
	IFI16	OSBPL9
	IFI16	IVNS1ABP
	PIFO	ARF3
	PIFO	TIPRL
	FAM102B	TBK1
	LRRC8B	SH3BP5L
	LOC513659	ADAM19
	LOC513659	SYNGR1
	IFI44	AC012215.1
	EFCAB14	TGDS
	PTCH2	CACNG5
	LOC780968	CCDC178
	STEAP4	TCHH
	MPP6	RHOT1
	KRT77	CD80
	ZNF641	TMEM59
	WASHC4	AC007390.5
	DESI1	MN1
	DESI1	PDE8B
	SMC1B	RP11-407N17.3
	GIMD1	SCG2
	COMMD8	METRNL
	STBD1	AC002451.1
	MAU2	CTAGE5
	OR7D2	FAM217B
	PRAM1	KIAA1147
	SPINK7	RAB39B
	TTC39B	LYSMD1
	TTC39B	LUZPP1
	MSMP	ZFP1
	SUSD1	DAG1
	FAM135A	FAM92B
	BVES	EDAR
	SLC22A3	GP5
	ZBED3	SLC25A39
	ZNF106	COPS2
	ZNF106	ABCA13
	EXD2	DLGAP5
	EXD2	GULP1
	RBM25	FAM219B
	CAMK4	RBM12
	EFCAB11	SSR2
	IRF2BPL	NEU3
	FBLN7	DENND1A
	FBLN7	C14orf37
	ANKRD23	RYBP
	TMEM87B	LYPLA1
	ACOXL	MYOZ2
	SLC9A4	STMND1
	PRRT1B	SLC6A11
	QSOX2	ADAMTS20
	SPOUT1	NT5C1A
	ALG11	DUSP6
	ITGA8	YWHAE
	TAF4	CCDC126
	CDH4	NIN
	ZBP1	SLC7A5
	CABLES2	CD274
	STX16	CREB1
	ZHX3	UBFD1
	XKR4	FAM103A1
	GRHL2	PRKCB
	DPY19L4	ELOVL2
	CA13	ANK2
	KDELC2	ANKRA2
	TMPRSS13	PHF14
	RNF26	CDKN1B
	EIF3F	RHBDF1
	CBL	GALNT11
	FCMR	ZNF12
	FCMR	DEXI
	ESRRG	DGCR6
	GPR157	TUB
	UBIAD1	MAGT1
	PDGFC	AMIGO1
	STX2	RASGEF1B
	TMEM233	OSTM1
	VSIG10	AL589765.1
	TESC	DNAJC3
	MLKL	DIP2A
	LOC532875	MTFR1
	LAIR1	CCDC71
	APPBP2	EIF5A2
	MRM3	RSF1
	ITGAE	RHOJ
	SKAP1	GORASP2
	RETREG3	CRTAM
	LOC507443	REPIN1
	LOC509881	MLANA
	CD300E	ELFN1
	CACNG4	PCCA
	CREBRF	KLC2
	NEURL1B	C8orf37
	RGMA	CAPN5
	CYP1A1	TP53INP2
	TMEM179	ACSL5
	UROC1	SYNC
	LRRC73	ERO1L
	LOC786065	TTC7B
	SLC17A4	CHRNB4
	DOK6	CACHD1
	LOC100139916	ZC4H2
	TVP23A	SAMD5
	USP31	SNRPF
	RAB38	TMEM47
	NFRKB	ALAD
	PRRG3	MPZL3
	PRRG3	AIDA
	PRKX	ZBTB2
	LSM11	TNFAIP1
	MECOM	ADH7
	RIPPLY3	FAM213A
	EN1	NXT2
	PLPPR4	MYF6
	BICD1	SH2D1B
	TEF	VWC2
	TEF	MCL1
	FAM219A	ARHGAP5
	AP4E1	TM9SF3
	FLRT2	TBATA
	NUDT15	KCNJ3
	ZNF512B	AGO4
	CNTN2	CRIP1
	RABGAP1L	TRIB2
	ZBTB41	EMB
	STX2	TMEM52B
	NF2	MRPL45
	SMCR8	ATPAF1
	SMCR8	ZFP41
	SLC25A10	FBXL22
	ICE1	RAVER2
	TMC3	SSBP3
	UBP1	MTMR6
	RAB11FIP3	ATP6V1G1
	CPSF7	C1orf213
	FAM234A	PGK1
	FAM234A	TRAPPC8
	CD47	LINGO2
	CD47	ELMSAN1
	BTLA	NPFFR1
	PCYT1A	SLC16A7
	IGF2BP2	ZNF580
	OPA1	KDELR2
	OPA1	ABHD2
	PHC3	CSPG5
	C1H3orf33	LSM11
	C1H3orf33	ZKSCAN1
	TFDP2	CORO1C
	SLC37A1	MAP3K1
	SLC37A1	PRR23C
	ICOSLG	UTS2B
	FAM168B	C7orf60
	LIMS2	C21orf119
	AMMECR1L	TK1
	AMMECR1L	MAB21L3
	AMMECR1L	BCL7B
	FASTKD1	SASS6
	GPD2	RPL13A
	DDX18	LRRCC1
	EPB41L5	SEMA4F
	CFLAR	ABTB2
	SLC39A10	GATS
	SLC39A10	ADIPOQ
	FAM126B	UBAP2L
	FAM126B	TRERF1
	SLC19A3	SGPP2
	ZBTB8OS	ARHGEF12
	ZBTB8OS	HN1L
	DHDDS	C16orf59
	RPS6KA1	ANK3
	RPS6KA1	ZNF800
	EMC1	SCD
	POU2F1	MAL2
	POU2F1	MTOR
	LY9	STIM1
	CADM3	PTPN4
	TPM3	NAIF1
	CSF1	SMS
	CSF1	PROX2
	GSTM2	GDAP2
	ZNF326	C1QTNF1
	PRKACB	STAG3
	PRKACB	ARHGAP1
	PRKACB	MYLK4
	PRKACB	MGAT5
	PRKACB	AP3M2
	PRKACB	CTXN2
	PODN	FZD10
	TAL1	TLDC2
	TAL1	AP000679.2
	ZPBP	NUS1
	FAM126A	SLC30A1
	ST7	ZFP69B
	ST7	RP6-24A23.6
	KBTBD2	FYTTD1
	CHN2	ITGAV
	KLHDC10	NPNT
	RBM28	GSE1
	TMEM209	PPIF
	MRPL42	KIAA2026
	NCKAP5L	C2orf69
	NCKAP5L	YTHDF1
	KANSL2	SYT11
	MDM2	RAPGEFL1
	SRGAP1	RBFOX3
	SRGAP1	TOB2
	ASCL4	SNX27
	ELFN2	NEK2
	BICD1	PRKAG2
	MGST1	SLC27A6
	CLEC4A	ABCB10
	PARP11	AZGP1
	PARVG	CX3CL1
	PARVG	ANP32B
	TET2	B4GALT1
	DAPP1	EPHB4
	NSUN7	HN1
	PAICS	MAP7D3
	PAICS	GUCA1A
	DCUN1D4	CBLB
	MAPK9	RPL29
	GATAD2A	CCDC181
	GATAD2A	DHRS4
	GATAD2A	SUMO3
	CRTC1	MRPL44
	CRTC1	FLG2
	SLC44A2	DNAJB5
	TNFSF14	GJA1
	DAPK3	VPS37A
	ARL10	BTBD9
	GPRIN1	PRPSAP1
	RGS14	VTI1B
	CDC34	TMEM182
	PDGFRB	SLC45A3
	DCTN4	PAH
	SLC36A1	ZNF784
	IL12B	DIAPH3
	CTSB	CDH3
	PTAR1	SYNJ1
	FAM214B	SH3D19
	LOC101904753	PLEKHB2
	FOXE1	SEPT10
	CDC14B	UBXN2B
	FSD1L	PLCXD3
	LOC616903	PTPN13
	FAM135A	PIEZO1
	GPR63	ITGAD
	EYA4	CTSW
	MYB	SPOCD1
	MYB	KIF21B
	BCLAF1	DAB1
	VTA1	DDB2
	PHACTR2	CDC42SE1
	LOC100850276	PRICKLE1
	IPCEF1	COL23A1
	LHFPL2	FAM19A1
	PIAS1	NXPE2
	DPP8	MT2A
	BMF	GAS1
	GANC	ZNF592
	GANC	ATL2
	FRMD6	SRSF10
	FRMD6	BIN1
	DAPK2	AKR1B15
	PGF	FPGT
	RGS6	CD7
	VIPAS39	WDR47
	TGFB3	SLC26A2
	CHST10	ZC3H11A
	CHST10	HARS2
	NEURL3	SSUH2
	ANKRD23	SLC35B2
	SFXN5	CDC5L
	STON1	MTHFSD
	SLC8A1	DSC2
	EFEMP1	ASPRV1
	CCDC88A	FAM155A
	EML4	SAMD14
	FOXN2	KLF13
	FOXN2	PIK3CD
	ITGB1BP1	NF1
	RNF144A	DDX18
	GOLGA1	LCN2
	STRBP	AKTIP
	STXBP1	C1QL1
	SH3GLB2	NEURL1B
	SH3GLB2	PELI1
	SH3GLB2	MAP1LC3A
	SH3GLB2	EFHD2
	SLC25A25	AVPR1B
	SLC25A25	MAP4K2
	SLC25A25	COL9A3
	SLC25A25	C1orf226
	NACC2	HELLS
	NACC2	EMC10
	TOR1A	TMEM167B
	NHLRC3	GNB1
	WDFY2	CD164
	N4BP2L1	ARPP19
	TNFRSF19	EBF2
	TNFRSF19	RFWD2
	PRPF18	FAM89B
	GZF1	ENG
	DLGAP4	GSX1
	PMEPA1	NGB
	PMEPA1	CLCC1
	ZBP1	TTC33
	SLC9A8	CLDND1
	ATP9A	CIDEB
	WDYHV1	AP1G1
	GPR83	SYDE2
	BACE1	PHACTR3
	ILK	CLDN11
	RNF121	FAM169B
	RNF121	KLHDC8A
	PAAF1	ELP4
	ADORA1	ZNF804A
	CDK18	SIAH1
	RASSF5	KREMEN1
	GPATCH2	PLEKHA2
	CHML	STOML1
	FBXO44	TOMM70A
	RALGPS2	DCTN2
	RALGPS2	AKR1B10
	PTPN14	CCDC116
	BATF3	CYP2C18
	BATF3	DDX54
	ARL8A	PNRC2
	SETD7	FAR2
	ADGRD1	DIRAS1
	SCARB1	SENP2
	SCARB1	FDXACB1
	CAMKK2	HOXA13
	LIF	PLS1
	MTMR3	SERPINA11
	MTMR3	OLAH
	MTMR3	SRSF3
	MTMR3	ITGA3
	MTMR3	ZDHHC15
	MTMR3	SV2C
	LIMK2	GFI1B
	LIMK2	PCDHAC1
	GGT5	DMXL1
	KIAA0513	RS1
	GFOD2	NAA35
	AP1G1	DCAF16
	CDH16	SLMO2
	CPNE7	NSL1
	SNAI3	UNG
	PHLPP2	ZFAND1
	MARVELD3	GRAP2
	NFATC3	G3BP2
	SLC7A9	PMP22
	LOC100138951	AC093802.1
	SAE1	RAB12
	EMC10	CACNB2
	PTGIR	GPRASP2
	SYT3	SLC25A26
	LENG9	SLC7A1
	MTMR4	SETDB2
	MTMR4	PCP4L1
	AKAP1	SNX25
	MKS1	PCDHAC2
	ZNF207	PHF3
	RTN4RL1	CDKL5
	WSCD1	DLX1
	EPN2	TDRD7
	GAS7	DMAP1
	GAS7	PPM1D
	GAS7	SPATA18
	GAS7	NOD2
	KRT17	GUCY2C
	TNS4	GADD45G
	RAB5C	TMEM231
	RAB5C	RELB
	WIPF2	MRPS18A
	WIPF2	RAB8B
	WIPF2	MBNL1
	WIPF2	SVEP1
	WIPF2	FBXO32
	STRADA	SLC7A6
	STRADA	TRPV1
	STRADA	PPP1R26
	STRADA	SRPK1
	DUSP3	FKBP14
	CD300LG	HAND2
	MAP3K3	SLC9A2
	PCYT2	ARMCX6
	TBC1D16	METTL15
	TEN1	SHPK
	CACNG5	WDR82
	CACNG5	SET
	KCNIP1	RNF20
	KCNIP1	RELT
	PRKAA1	CAB39
	SLCO3A1	FLCN
	MEF2A	C20orf196
	MEF2A	ONECUT2
	WDR73	OTUD1
	CFAP161	ZNF706
	PML	TBC1D2B
	PPCDC	URGCP-MRPS24
	OTUD7A	CD28
	CX3CR1	CEP57
	PLCD1	ENPP7
	PLCD1	USP22
	XYLB	IRF4
	CCDC13	POR
	EPM2AIP1	ADM2
	ATXN7	FAM149B1
	LARS2	PHF8
	ZDHHC3	CLMP
	XPC	RGMA
	GP9	CMTR1
	PFDN6	C18orf63
	ANKS1A	TMEM255A
	ANKS1A	RAB40C
	CPNE5	ATE1
	C23H6orf89	RAN
	MDFI	DPY19L4
	TRIM31	ARL6IP5
	SNRNP48	IL12B
	LOC515578	RP11-192H23.4
	DSC3	DIXDC1
	ZNF397	GATC
	ST8SIA3	UBXN7
	SMAD7	ATAD2B
	WDR7	STX17
	SMAD4	CORO6
	MBD1	ATG16L1
	MBD1	TEC
	CCDC68	DHRS4L2
	KCTD5	FAM110B
	DECR2	ATXN1L
	CLEC16A	EMCN
	BMERB1	TAF5
	ITPRIPL2	B3GNT1
	ZNF768	CD2AP
	ZNF12	AMER2
	ORAI2	ACAA1
	ENTPD1	SEZ6L
	ENTPD1	CD74
	PITX3	LPHN1
	COL17A1	NEB
	CNNM1	B3GALT5
	C26H10orf90	AC074212.3
	SLC7A2	DNAJA1
	ADRB3	ZNF667
	SH2D4A	GCNT1
	ACTA1	EIF4E
	RHOBTB1	POGLUT1
	RHOBTB1	PTGES3
	SGPL1	RPA3-AS1
	UNC5B	METTL8
	ANXA7	RNF34
	ANXA7	IL1RAPL1
	ANXA7	YTHDF3
	LOC101907562	C4orf29
	LOC101907562	PROKR2
	CXCL12	TBC1D22B
	CXCL12	RPE65
	LDHA	MORC3
	RAB3IL1	LIPE
	CYB561A3	RBFOX1
	CPSF7	SBNO1
	SPDYC	RTN3
	BBS1	TMED4
	SLC25A22	PTPN22
	SLC25A22	ADRA2A
	PKP3	FAM161B
	CD151	ZSCAN21
	CPT1A	OCLN
	SHANK2	TMEM178B
	SEPTIN6	C1QTNF9B
	RAP2C	SLC1A2
	RAP2C	GEMIN5
	USP26	CXCR4
	PRRG3	FAM160B1
	PRRG3	NARS
	PRRG3	GREB1L
	CXHXorf57	ABCC12
	NXT2	MAP3K3
	RBM41	MT1E
	PLS3	EIF5B
	LOC786015	BTBD7
	HEPH	TGOLN2
	MOSPD2	VTI1A
	MAP3K13	EAF1
	AMOTL2	DOK6
	NEMP2	FBXL2
	STEAP3	PEX5L
	SLC39A10	TMEM86A
	SLC39A10	SASH3
	USP37	SCAMP5
	EXTL1	KPNA5
	PIGV	STS
	ZNF436	HES6
	CD84	R3HCC1
	STRIP1	TMEM30A
	LRRC8B	CCDC50
	PRKACB	RORA
	PRKACB	HIST1H2BN
	CTPS1	PTGES2
	SLC25A13	HOXA10
	FERD3L	SFMBT2
	MPP6	NARFL
	CCDC136	ZFYVE27
	ABCB8	IDE
	KIAA1147	AL162407.1
	PTPRN2	TBL1X
	ATF7	AL021546.6
	RANGAP1	ZDHHC3
	TMPRSS11D	DUSP5
	CSN2	AKAP5
	EREG	MMD
	GATAD2A	GRK4
	LDLR	TCTA
	C2CD4C	EHF
	BTBD2	TSPAN10
	FBXO16	FBXO10
	PTAR1	BBS4
	FAM214B	PDHX
	TAL2	PTGER4
	ANKRD6	SIRT7
	ANKRD6	CXCL9
	ANKRD6	TBL1XR1
	SAMD3	CEP44
	IL22RA2	RIC3
	FAM120B	YWHAH
	DLL1	STYK1
	SMAD3	DERL2
	SMAD3	HAP1
	BBS4	CBL
	INAFM2	ANGPTL1
	EFCAB11	AP4S1
	FOXN2	PDCD6IP
	SERTAD2	DCTN5
	ZBTB26	ZMYND19
	NR6A1	ERGIC2
	FIBCD1	MDGA1
	TSC1	PMP2
	PNPLA7	TP53BP1
	WDFY2	ELMOD3
	LOC515333	LPXN
	ATP11A	SYT15
	LOC100848072	PUM1
	MC3R	PURB
	SOX12	PAIP2B
	ST3GAL1	WSB1
	NSMCE2	PDCD4
	FER1L6	MXD4
	LOC100847874	FOXI1
	TMPRSS13	UNC119B
	GRAMD1B	LPPR4
	CBL	KIAA1239
	FBXO6	THOC3
	RD3	CCR1
	RD3	TTC39B
	NR3C2	AP3S2
	GIT2	DPCD
	MMP15	DHRS1
	SLC7A6	ANKS6
	LOC525426	GOLPH3
	SAE1	TBR1
	GAS7	CLEC1B
	KRT42	ERH
	AXIN2	TOR1B
	CREBRF	MEIS2
	CFAP161	MFHAS1
	SEMA7A	SETD6
	PPCDC	RHOBTB2
	NUBPL	AHR
	SETD5	GPRC5B
	SEMA3G	FAM160B2
	LARS2	AC138655.1
	RPP21	MAP1A
	LOC783002	CROCC
	TTC39C	GDNF
	METTL4	MIB1
	SMAD7	ALDH1A3
	WDR7	MMP16
	LOC788915	SYVN1
	PARN	FBXO21
	ZNF12	AC107021.1
	ZRANB1	OLFM4
	RHOBTB1	CHST7
	TIRAP	TLN1
	RAB3IL1	ABHD17C
	RASGRP2	NAA50
	NPAS4	KIF5B
	SHROOM4	RPP14
	SHROOM4	SMAD3
	MBTPS2	PBXIP1
	SHISA7	ZCCHC11
	SHISA7	PADI2
	ANKRD44	CTNNB1
	C19H17orf100	NME1
	TBKBP1	TNFRSF8
	GRB7	FGF14
	CFAP161	GPX1
	CFAP161	EIF2S3
	ISLR2	RAB8A
	SETD5	ZDHHC23
	SLC19A3	CMPK1
	POC1A	PTTG1IP
	POC1A	PLEKHA7
	POC1A	NFXL1
	C23H6orf222	KCNE4
	PXT1	ANKRD13B
	LOC785712	OXR1
	LOC112441476	KIAA1468
	PRR35	PHF17
	ZG16B	ASAH1
	ARHGAP19	UTP6
	CCSAP	GCFC2
	SPATA21	OSTN
	SHANK2	UBE3D
	L1CAM	APLN
	L1CAM	SRSF11
	DCX	SERPINB7
	GDPD2	ARVCF
	HEPH	CEP120
	SYT6	SYNPO2
	PROK1	MCM10
	PROK1	PRPS1
	OSCP1	GALNT7
	GNAI1	VGLL3
	ST7	RPIA
	AOAH	TMEM169
	PDE1C	CNPY1
	PLEKHA8	THEMIS
	NCF4	MGAT3
	CLEC2B	CYP7B1
	RTL6	RNF128
	RTL6	MAN2A1
	UVSSA	PTAR1
	LOC100847281	GNL3L
	LOC783540	KIF13A
	FGF1	NYNRIN
	HTR4	RCC2
	TTC39B	G0S2
	TTC39B	FBXO22
	KDM4C	AFG3L2
	FSD1L	MTMR7
	WDR49	SLC37A3
	EYA4	GOLIM4
	MYB	CBLN2
	VEPH1	PAX8
	KIAA1191	FAM117B
	BMF	USP20
	GANC	HGSNAT
	GANC	EVX1
	GPHN	MLLT10
	RNF144A	STOML3
	LOC104968656	CHRNA1
	PLXDC2	CT45A2
	PLXDC2	KBTBD3
	ACTR5	FLRT3
	ASAP1	CD99L2
	ZBTB37	ZNF496
	ZBTB37	FOXO1
	HES4	SUMF1
	AADACL3	CTSK
	AADACL3	CYB561A3
	AADACL3	LPIN2
	AADACL3	CT45A1
	ZNF827	KRTAP2-2
	RAB33B	DISC1
	GCA	EGLN3
	KIAA0513	POLD4
	HAS3	STX16
	DBNDD1	AC026310.1
	DBNDD1	C15orf26
	PLEKHG4	C1orf111
	MS4A13	ARF6
	PHF21A	PET100
	CTNND1	CD247
	CTNND1	RTN4
	STIM1	TMEM229B
	LNPK	AXIN2
	LNPK	BHLHE41
	UBE2E3	PI4K2B
	UBE2E3	EIF4EBP2
	SESN3	TMEM9B
	PLEKHA7	RPL12
	PLEKHA7	GJB6
	PLEKHA7	KLHL23
	PLEKHA7	MRPS25
	PPFIBP2	ARHGAP19-SLIT1
	PPFIBP2	ACCS
	PPFIBP2	STRA6
	P2RX3	TMEM62
	ZFP91	HLA-DQA1
	LOC101908134	NRBP2
	PROX1	CCDC177
	ZC3H11A	C6orf62
	PPFIA4	CLTC
	PPFIA4	TSC22D1
	PPFIA4	PARK2
	GPATCH2	GALNT4
	CTNNBIP1	SOBP
	CNIH3	SHISA6
	KLF7	BAZ1A
	NFASC	SHPK
	NFASC	BTBD6
	NFASC	PIP5K1A
	NFASC	POC1B-GALNT4
	ESRRG	KLF12
	ENAH	SEPSECS
	LZIC	C7orf49
	PRDM16	KITLG
	FNDC10	NMT1
	FNDC10	PHF2
	LRRC38	TRIM44
	RC3H1	POU2AF1
	FAM163A	FGR
	PHLDA3	CSNK1G3
	NUDT6	KLHL1
	CRYBB1	KPNA3
	CLGN	PITPNB
	SCOC	FAM96A
	WSB2	CTDSP2
	CAMKK2	ZNF516
	CAMKK2	TATDN2
	CAMKK2	CNOT7
	LIMK2	ATP11C
	GATB	SGK494
	MTMR3	PEX12
	MTMR3	TMEM115
	SH2B3	CHUK
	SH2B3	RRM2B
	FSTL5	SNX18
	INPP4B	GAS2L3
	SPATA5	FBXO44
	PXN	RIC8A
	PXN	KBTBD2
	TNIP3	DUSP18
	ZNRF3	EEFSEC
	LOC101906447	GSKIP
	LOC101906447	RASD2
	CRKL	PAPL
	ZDHHC8	LAPTM5
	PPIL3	SMCO3
	CSNK2A2	MBP
	CEACAM1	C12orf79
	CEACAM1	CHST11
	ADGRG1	MFN1
	ADGRG1	NR3C1
	FAAP24	PCSK2
	DEF8	TSPYL6
	DPF1	SOX8
	ZCCHC14	OTX1
	PHLPP2	NRXN3
	C18H19orf12	ITGA6
	ARHGAP35	GRM1
	CMTM3	MAMDC2
	ZNF568	ZBTB38
	LOC100852061	SNCA
	ZNF319	ZNF264
	SLC7A6	NAA11
	LOC112441502	ZNF577
	LOC112441502	TGFBR1
	LOC100336941	GPR133
	CADM4	ZNF70
	LOC101902926	CHRM2
	SLC6A4	ADAM33
	UNC13D	SP6
	NCKAP1	STMN3
	CDK12	FOXN2
	TBC1D16	RAB27A
	MAP2K3	CLEC16A
	MPRIP	APBB2
	MPRIP	RAB21
	MPRIP	P2RY1
	MPRIP	CAMSAP2
	VEZF1	PET112
	RAB37	ARHGEF19
	RUNDC3A	RASA2
	USP32	MX1
	PITPNM3	C9orf152
	PITPNM3	SLCO1A2
	KAT2A	CS
	PLEKHM1	SYS1
	PLEKHM1	GSK3B
	FOXK2	ABLIM1
	ANKRD44	CT45A6
	ANKRD44	PIAS4
	CDK15	CT45A5
	RAPH1	TNS3
	RETREG1	SRP72
	PLPP1	CDC42EP3
	SH3PXD2B	ALPK3
	ZFR	ACAP2
	NKD2	MSMO1
	TRAF3	RAB2B
	TRAF3	RABGAP1
	NYAP2	TXLNA
	CFAP161	CDH7
	RASGRF1	TTC39C
	MAN2A2	SCN8A
	NTRK3	CCL5
	SH2D7	KLHL13
	SH2D7	ODF3L1
	CLMN	AIM1
	CLMN	BANK1
	EML1	KERA
	EML1	RBM18
	EML1	NACC2
	ADAMTS17	EPT1
	NKAIN1	CHRNB3
	ZDHHC18	MYO1E
	TMCC1	ZFYVE28
	TMCC1	RNASEH1
	TMCC1	IPO5
	GRHL3	MUC20
	GRHL3	ACVR2B
	ARF4	SHH
	TEX46	MRTO4
	UROC1	TRIQK
	EMC1	SULT1B1
	FGD5	GRIA2
	RAB43	CASC4
	RYBP	SLC4A10
	MAK	SLC5A10
	LOC785582	ZBED6CL
	LOC112443783	PARM1
	ANKS1A	PPP2R1B
	TTBK1	SLC39A11
	KLC4	DYM
	GFOD1	ERI1
	SLC66A2	RABGAP1L
	SLC66A2	HRK
	RNF152	SPRY3
	SETBP1	NLGN4X
	CSF1	TECPR1
	CSF1	WDR64
	ROCK1	EVA1A
	ESCO1	TACR3
	PPP4R1	WSCD1
	CTDP1	CMTM6
	ZNF655	SPRYD3
	ZNF655	SFXN1
	GPR146	MEF2BNB
	KNOP1	VPS36
	KNOP1	SCCPDH
	LRCH4	ETV5
	LRCH4	TMEM185B
	CPPED1	AKAP6
	INO80E	FLJ45079
	SDR42E2	PTGIS
	LRP8	ZCCHC17
	LRP8	LIN7C
	LRP8	DDX3X
	LRP8	UBA2
	ZRANB1	INSM1
	LCOR	MZT1
	SH3PXD2A	ACER2
	ABCC2	DNAJC28
	ABCC2	ZRANB2
	TOMM40L	NCOA7
	INPP5A	HTRA1
	INPP5A	SKIL
	FAM53B	AGPAT3
	POLR3GL	TMEM55A
	ABLIM1	IFIT5
	CCDC186	OPRK1
	LRRC27	ARF1
	UBASH3A	DNAJC5
	NR1D2	LRRC2
	ZDHHC2	ADAM12
	PBXIP1	EIF4A2
	CAMK2G	MEF2A
	CAMK2G	FGFR3
	CAMK2G	LAMTOR2
	CAMK2G	MYOCD
	CAMK2G	ZC2HC1A
	CAMK2G	LMAN2
	CAMK2G	EIF4H
	CAMK2G	NRIP2
	RET	HHLA1
	LRRC20	RPRD1A
	LRRC20	COTL1
	MCU	OTUD4
	RUFY2	ZCCHC2
	RUFY2	SKOR1
	SHC1	PCDH17
	CCDC6	HRH1
	ZCCHC24	USP9Y
	OPCML	TMEM100
	SYVN1	SDCBP
	NAP1L4	DSCR3
	PAK1	RASSF3
	STRIP1	PPM1A
	KDM2A	MCC
	KDM2A	CGNL1
	DLG2	IL33
	DLG2	LEPREL2
	SHANK2	C16orf45
	ANKRD42	ERP27
	ANKRD42	TMPRSS11A
	KCNK4	PPAT
	STS	PLK1
	NXT2	SYP
	VANGL1	HEG1
	VANGL1	C15orf39
	VANGL1	CD47
	VANGL1	OSER1
	MECP2	FZD2
	HDAC8	CLSTN1
	SEPTIN6	DYRK1A
	SMS	LRRC8B
	DCX	LRP8
	DGKK	STARD9
	DGKK	PDK2
	LOC112445031	MURC
	LOC112445051	GPNMB
	LOC112445051	BACH1
	NYX	GYG1
	TAL1	CPEB2
	SCMH1	PDCL
	ATF6	IFITM10
	LOC618256	HTR6
	LOC614522	EFNB2
	LOC112446022	POLE3
	CCDC24	NHSL1
	FOXO6	RSG1
	KLHL30	TSPAN11
	ERFE	ICAM1
	P2RY8	NAP1L1
	LOC112446047	SLITRK6
	ERG	PUS1
	DPP6	NKRF
	CDK14	C7orf41
	CDHR3	MAPK1IP1L
	IL1RAP	PLAG1
	IMMP2L	GOPC
	AVL9	KLHL3
	KIAA1147	RIMS2
	GIMAP6	C1orf95
	ESYT2	CCDC62
	ZNF384	SIX4
	RBX1	GPM6A
	RBX1	ISM1
	TAB1	SLC41A1
	SPRYD3	CLVS2
	RNF41	DOCK4
	RANGAP1	TPD52L2
	RANGAP1	MARCH6
	CLEC2B	IPCEF1
	MPPED1	DERL1
	SHISAL1	ALPP
	CERK	AMPH
	GRSF1	ACSS1
	FAM193A	ANKFY1
	FAM193A	DPCR1
	NSD2	TRDN
	FGF1	STK36
	PIP5K1C	ELF2
	DNM2	AMOTL1
	DNM2	AL117190.3
	PWWP3A	TAOK3
	ZNF557	ZDHHC20
	KXD1	DHCR24
	CRLF1	SETD1B
	UNC13A	YES1
	UNC13A	RIMS3
	LRCH3	FOXC2
	LRCH3	HEPHL1
	LRCH3	PIP5K1C
	LRCH3	NOTCH2NL
	ELAVL3	B3GNT3
	DPP9	CX3CR1
	DPP9	MCHR2
	NSD1	UTP14C
	MED16	GPR64
	MED16	DCK
	DGKG	PKN3
	VPS8	URB1
	CAMK4	ROCK2
	ZNF395	APOD
	MECOM	CCND3
	MELK	SMC1A
	CDC14B	OXCT1
	CDC14B	INTS2
	CNTLN	UNC45B
	CNTLN	PGLYRP2
	RNF38	PLEKHA8
	RNF38	PPP2R4
	NFIB	CMTM4
	ELAVL2	KCNJ11
	ELAVL2	TRAPPC3
	ELAVL2	FOXP2
	ELAVL2	PIANP
	PXYLP1	UPB1
	PXYLP1	WAPAL
	PXYLP1	LRBA
	PXYLP1	AATK
	GABBR2	DPYSL4
	LGI3	FAM13C
	FGFR1OP	CAMSAP3
	ANKRD6	FKBP4
	ANKRD6	UBAP2
	SNAP91	PUS7L
	TXLNB	TWISTNB
	ME1	DSG2
	CD109	SLC2A1
	HTR1B	PGS1
	CASP8AP2	PHLPP2
	EYA4	DGCR2
	EYA4	HTR2A
	EYA4	LCP2
	ECT2	SLC25A25
	IPCEF1	EGLN1
	KIAA1191	ITGA1
	TMOD2	NRG3
	BAHD1	APP
	CORO2B	UBE4B
	CORO2B	ZDHHC17
	PPP1R3E	IKZF1
	EXD1	SYNRG
	DAPK2	USP10
	TFDP2	MIER2
	TFDP2	FBXW7
	ENTR1	ZIC3
	ENTR1	DNAJB6
	EPB41	PLEKHG4
	SFXN5	TMEM132B
	PBX3	PBX4
	EML4	PAPOLG
	THNSL2	SH3RF2
	TMEM87B	CNTN1
	GPR45	POGK
	AFTPH	LDLRAD4
	GAREM2	UBQLN1
	CFLAR	ASPH
	MBOAT2	THAP9
	NR6A1	SCPEP1
	STEAP3	CLSTN2
	NCS1	ABCC5
	PNPLA7	OTUD3
	LOC100848610	GNAL
	DHRS12	RCN1
	TMTC4	NTM
	DCLK1	IQSEC3
	LIG4	FAIM2
	PDS5B	TRPS1
	PDS5B	CSNK1G1
	CDK8	GAD1
	DIS3	RNF38
	PCMTD2	CBX2
	BMI1	C2orf49
	USP6NL	RHOU
	TRPC4AP	C5orf51
	PMEPA1	TIRAP
	PMEPA1	PCIF1
	LOC112449302	QRICH1
	ZNF512B	LUZP2
	CASS4	CYP4F11
	SNPH	GPR56
	NOL4L	NHSL2
	RALGAPB	PIK3R2
	RALGAPB	GCC1
	B4GALT5	SURF4
	B4GALT5	MSANTD3
	B4GALT5	PRPF4B
	B4GALT5	KIAA0226
	STAU2	CNIH4
	STAU2	PLCB2
	STAU2	KIF26B
	ASAP1	COQ10B
	ASAP1	NFATC2IP
	TRPS1	CYS1
	SDC2	UBE3A
	EIF4E2	MXRA7
	ZNF16	CSNK1A1
	RGS5	KIAA1919
	CSTF3	SYNJ2
	SSH3	KRIT1
	RPE65	ADAR
	LACTBL1	PLXDC2
	VPS4A	MKI67
	CLBA1	MAP2
	EIF4E2	TMPPE
	TM7SF3	COX17
	EFTUD2	ANKRD26
	NDE1	UBR3
	ACTR2	WHSC1L1
	C2CD2L	TNFAIP3
	PGAP3	KRTAP17-1
	AFF1	SLC25A27
	GNB1L	RASGRF1
	CEP55	DBNDD1
	PKDCC	ADCY9
	DDX58	ATP5G1
	SPPL3	RAPH1
	SKA1	DIP2C
	AP1S1	PSPC1
	VTI1A	C5orf28
	ASTE1	RAB11FIP2
	AFF1	ZNF143
	SPPL3	MAP2K4
	SLMAP	ZNF672
	NUDT16L1	CCDC163P
	CFAP410	VSTM5
	MIER3	CBFA2T2
	SFRP1	SELP
	ARMC3	NYAP2
	RNF207	GPR114
	SLC25A36	LPHN2
	WNT9B	PPP2R5A
	KLHL13	SCEL
	KLHL13	ATP1A2
	KLHL13	EDNRA
	MGAT1	POMGNT1
	CERS2	NIT2
	DENR	ZBTB37
	HARBI1	MEGF9
	NUDT5	PRCP
	BLVRA	MTMR10
	PDHA1	PID1
	KCTD20	CCDC88A
	CALCRL	PDXDC1
	PIAS3	ESCO2
	SNX12	SDSL
	VCPKMT	VOPP1
	NCALD	SLC8B1
	NCALD	PPP3R1
	SLC1A3	RGMB
	STXBP1	MAP3K7CL
	LOC529047	SLC9C1
	SCAF11	SLC6A17
	SCAF11	SMIM14
	MGAT1	PRKAB2
	STXBP1	SLC1A4
	MTHFSD	UHRF1BP1
	ZNF852	GRAMD1B
	MED15	FRMD6
	MED15	ATP6V1A
	CPD	NAGA
	PTPN9	ATXN3
	CLEC2B	GLP2R
	UVRAG	ANKIB1
	B3GAT1	HSPA4
	B3GAT1	COIL
	TOR1AIP2	SLC25A47
	MTHFSD	LAMTOR1
	RASL10B	BHLHB9
	CERS2	CSNK2A1
	CLEC2B	ATP5E
	HHLA2	PVRL1
	RBMS2	PAPLN
	LHFPL4	RABIF
	CAPNS1	FBXL7
	PCSK6	CLEC2L
[truncated: 26,989 more rows]
